# Supplementary material for: The Ras-related gene ERAS is involved in human and murine breast cancer
Source: Sci Rep. 2018 Aug 29;8:13038. doi: 10.1038/s41598-018-31326-4 (PMC6115423; doi:10.1038/s41598-018-31326-4)
Supplement: Supplementary file 2 — Supplementary Tables SI-SIX [file 41598_2018_31326_MOESM2_ESM.xlsx]

## Sheet: Index
Supplementary Tables SI-SIX
The Ras-related gene ERAS is involved in human and murine breast cancer
Cristian Suárez-Cabrera, Bárbara de la Peña, Laura L. González, Angustias Page, Mónica Martínez-Fernández, M. Llanos Casanova, Jesús M. Paramio, Alejandro Rojo-Sebastián, Gema Moreno-Bueno, Alicia Maroto, Ángel Ramírez, Manuel Navarro
Supplementary Table S I. Transposon insertions in the Eras gene in three mouse mammary tumors.
Supplementary Table S II. Table in gff3 format showing all the transposon insertions as detected by gCIS analysis. Genomic coordinates correspond to NCBI37/mm9.
Supplementary Table S III. Microarray data of the expression of ERAS in MCF10A cells.
Supplementary Table S IV. Ontology Enrichment of the genes upregulated in MCF10A-ERAS cells using ToppGene.
Supplementary Table S V. Ontology Enrichment of the genes downregulated in MCF10A-ERAS cells using ToppGene.
Supplementary table S VI. Clinical data for 32 human breast tumors.
Supplemental Table SVII. Summary of clinical, pathological, immunohistochemical and molecular features in IDC Grade 3
Supplementary Table S VIII. Primer sequences used for RT-qPCR.
Supplementary Table S IX. List of antibodies used for immunohistochemistry, immunofluorescence, western blotting, flow cytometry and other analysis.

## Sheet: Suppl Table S I
Supplementary Table S I. Transposon insertions in the Eras gene in three mouse mammary tumors.
SeqID	Source	Type	Start	End	Score	Strand	Phase	Sample ID	% of reads from top site (IRL)	% of reads from top site (IRR)	% of max ligation point from top site (IRL)	% of ligation point from top site (IRR)	IRL read #	IRR read #	IRL Ligation Point	IRR Ligation Point	Gene most likely affected by insertion	Tnp orientation relative to gene	Mouse Genotype	Tumor Histology
chrX	.	insertion_site	7503779	7503879	62.938	-	.	ID=615T1	72.188	53.688	64.706	50.000	3504	2846	11	8	Eras	SAME	SB/T2/p53+-	Alveolar-papillary carcinoma
chrX	.	insertion_site	7503406	7503506	22.888	-	.	ID=G447T9	15.128	30.648	36.364	46.667	408	1666	4	7	Eras	SAME	SB/T2	Tubular-papillary carcinoma
chrX	.	insertion_site	7503588	7503688	88.997	-	.	ID=G503T1	100.000	77.994	80.000	66.667	3110	4799	12	10	Eras	SAME	SB/T2	Adenosquamous carcinoma

## Sheet: Suppl Table S II
Supplementary table S II. Table in gff3 format showing all the transposon insertions as detected by gCIS analysis. Genomic coordinates correspond to NCBI37/mm9.
SeqID	Source	Type	Start	End	Score	Strand	Phase	Sample ID	% of reads from top site (IRL)	% of reads from top site (IRR)	% of max ligation point from top site (IRL)	% of ligation point from top site (IRR)	IRL read #	IRR read #	IRL Ligation Point	IRR Ligation Point	Gene most likely affected by insertion	Tnp orientation relative to gene
chr10	.	insertion_site	69207707	69207807	16.966	-	.	ID=G447T9	27.438	6.494	27.273	66.667	740	353	3	10	Ank3	OPPOSITE
chr11	.	insertion_site	4491806	4491906	8.526	+	.	ID=G447T9	14.127	2.925	18.182	20.000	381	159	2	3	Mtmr3	OPPOSITE
chr11	.	insertion_site	106958358	106958458	52.700	+	.	ID=G447T9	44.012	61.387	81.818	60.000	1187	3337	9	9	Bptf	OPPOSITE
chr15	.	insertion_site	85505306	85505406	5.262	-	.	ID=G447T9	0.111	10.412	9.091	26.667	3	566	1	4
chr16	.	insertion_site	56713761	56713861	10.052	-	.	ID=G447T9	6.600	13.503	54.545	40.000	178	734	6	6	Tfg	SAME
chr18	.	insertion_site	50035251	50035351	9.236	-	.	ID=G447T9	17.130	1.343	45.455	13.333	462	73	5	2	Dmxl1	OPPOSITE
chr19	.	insertion_site	16206725	16206825	30.224	-	.	ID=G447T9	0.000	60.449	0.000	53.333	0	3286	0	8
chr19	.	insertion_site	32852011	32852111	24.637	-	.	ID=G447T9	18.020	31.255	45.455	60.000	486	1699	5	9	Pten	OPPOSITE
chr19	.	insertion_site	32885883	32885983	12.565	-	.	ID=G447T9	7.230	17.899	27.273	33.333	195	973	3	5	Pten	OPPOSITE
chr2	.	insertion_site	71670709	71670809	11.001	-	.	ID=G447T9	16.574	5.427	27.273	13.333	447	295	3	2	Itga6	OPPOSITE
chr4	.	insertion_site	44181500	44181600	7.459	+	.	ID=G447T9	11.791	3.127	45.455	20.000	318	170	5	3
chr4	.	insertion_site	82132165	82132265	62.329	+	.	ID=G447T9	84.242	40.416	100.000	66.667	2272	2197	11	10	Nfib	OPPOSITE
chr4	.	insertion_site	110374918	110375018	6.923	+	.	ID=G447T9	13.385	0.460	27.273	6.667	361	25	3	1	Agbl4	SAME
chr4	.	insertion_site	130291627	130291727	7.117	-	.	ID=G447T9	13.719	0.515	27.273	6.667	370	28	3	1	Pum1	OPPOSITE
chr5	.	insertion_site	33688666	33688766	85.835	-	.	ID=G447T9	100.000	71.670	54.545	86.667	2697	3896	6	13	Maea	OPPOSITE
chr6	.	insertion_site	47411347	47411447	85.817	-	.	ID=G447T9	71.635	100.000	81.818	100.000	1932	5436	9	15	Cul1	OPPOSITE
chr6	.	insertion_site	108716182	108716282	29.746	+	.	ID=G447T9	0.000	59.492	0.000	93.333	0	3234	0	14
chr8	.	insertion_site	47857683	47857783	27.346	-	.	ID=G447T9	0.000	54.691	0.000	80.000	0	2973	0	12	Irf2	OPPOSITE
chr8	.	insertion_site	122364052	122364152	28.578	-	.	ID=G447T9	0.000	57.156	0.000	93.333	0	3107	0	14	Cotl1	SAME
chr8	.	insertion_site	125431973	125432073	7.950	+	.	ID=G447T9	15.165	0.736	54.545	13.333	409	40	6	2	Ankrd11	OPPOSITE
chr9	.	insertion_site	60697544	60697644	12.524	+	.	ID=G447T9	13.385	11.663	36.364	33.333	361	634	4	5	Uaca	SAME
chrX	.	insertion_site	7503406	7503506	22.888	-	.	ID=G447T9	15.128	30.648	36.364	46.667	408	1666	4	7	Eras	SAME
chrX	.	insertion_site	12267908	12268008	5.246	-	.	ID=G447T9	10.345	0.147	18.182	6.667	279	8	2	1	Med14	SAME
chr1	.	insertion_site	94521072	94521172	43.630	+	.	ID=G503T1	14.920	72.339	40.000	100.000	464	4451	6	15
chr1	.	insertion_site	152457343	152457443	9.900	+	.	ID=G503T1	16.013	3.787	20.000	20.000	498	233	3	3	Hmcn1	OPPOSITE
chr1	.	insertion_site	172351939	172352039	15.553	-	.	ID=G503T1	7.588	23.517	20.000	20.000	236	1447	3	3	Nos1ap	SAME
chr11	.	insertion_site	9853099	9853199	11.191	-	.	ID=G503T1	16.141	6.241	13.333	33.333	502	384	2	5
chr11	.	insertion_site	13342624	13342724	6.528	+	.	ID=G503T1	13.023	0.033	20.000	6.667	405	2	3	1
chr11	.	insertion_site	79272529	79272629	55.755	+	.	ID=G503T1	11.511	100.000	26.667	100.000	358	6153	4	15	Nf1	SAME
chr12	.	insertion_site	70996576	70996676	21.053	+	.	ID=G503T1	21.383	20.722	20.000	26.667	665	1275	3	4	Atl1	SAME
chr13	.	insertion_site	24928434	24928534	14.558	+	.	ID=G503T1	29.100	0.016	60.000	6.667	905	1	9	1	Tdp2	SAME
chr14	.	insertion_site	30999161	30999261	7.714	-	.	ID=G503T1	4.116	11.312	13.333	13.333	128	696	2	2	Cacna1d	SAME
chr15	.	insertion_site	50587793	50587893	10.370	+	.	ID=G503T1	20.740	0.000	33.333	0.000	645	0	5	0	Trps1	OPPOSITE
chr16	.	insertion_site	21297763	21297863	19.500	-	.	ID=G503T1	37.814	1.186	40.000	13.333	1176	73	6	2
chr16	.	insertion_site	81446253	81446353	8.816	-	.	ID=G503T1	0.193	17.439	6.667	6.667	6	1073	1	1	Ncam2	OPPOSITE
chr17	.	insertion_site	78920336	78920436	9.768	+	.	ID=G503T1	0.032	19.503	6.667	53.333	1	1200	1	8	Vit	SAME
chr18	.	insertion_site	45972358	45972458	5.525	-	.	ID=G503T1	10.611	0.439	26.667	6.667	330	27	4	1
chr2	.	insertion_site	74833237	74833337	13.562	-	.	ID=G503T1	0.000	27.125	0.000	86.667	0	1669	0	13
chr2	.	insertion_site	102172320	102172420	36.228	+	.	ID=G503T1	71.318	1.138	73.333	13.333	2218	70	11	2	Trim44	OPPOSITE
chr2	.	insertion_site	160603185	160603285	13.463	-	.	ID=G503T1	10.965	15.960	46.667	60.000	341	982	7	9	Zhx3	SAME
chr3	.	insertion_site	148537352	148537452	24.273	+	.	ID=G503T1	40.354	8.191	60.000	13.333	1255	504	9	2	Lphn2	OPPOSITE
chr4	.	insertion_site	55413777	55413877	12.051	-	.	ID=G503T1	22.412	1.690	40.000	20.000	697	104	6	3
chr4	.	insertion_site	154925098	154925198	25.231	+	.	ID=G503T1	49.453	1.008	73.333	26.667	1538	62	11	4	Gnb1	SAME
chr5	.	insertion_site	116895178	116895278	12.251	-	.	ID=G503T1	24.502	0.000	33.333	0.000	762	0	5	0	Srrm4	SAME
chr5	.	insertion_site	132871900	132872000	6.410	-	.	ID=G503T1	0.322	12.498	6.667	13.333	10	769	1	2	Auts2	SAME
chr6	.	insertion_site	38542351	38542451	9.467	+	.	ID=G503T1	17.846	1.089	20.000	20.000	555	67	3	3	Luc7l2	SAME
chr6	.	insertion_site	103332234	103332334	8.879	-	.	ID=G503T1	16.977	0.780	13.333	6.667	528	48	2	1
chr7	.	insertion_site	25153725	25153825	6.476	+	.	ID=G503T1	12.026	0.926	26.667	6.667	374	57	4	1
chr7	.	insertion_site	34929813	34929913	11.087	-	.	ID=G503T1	9.936	12.238	20.000	60.000	309	753	3	9	Uba2	SAME
chr7	.	insertion_site	35047170	35047270	10.124	-	.	ID=G503T1	0.225	20.023	6.667	20.000	7	1232	1	3	4931406P16Rik	SAME
chr7	.	insertion_site	103693801	103693901	9.727	-	.	ID=G503T1	19.421	0.033	33.333	6.667	604	2	5	1	Odz4	OPPOSITE
chr7	.	insertion_site	113856466	113856566	11.857	+	.	ID=G503T1	23.698	0.016	40.000	6.667	737	1	6	1
chr8	.	insertion_site	51134387	51134487	16.468	+	.	ID=G503T1	14.019	18.918	53.333	60.000	436	1164	8	9
chr8	.	insertion_site	97663101	97663201	49.695	-	.	ID=G503T1	99.260	0.130	100.000	6.667	3087	8	15	1	Kifc3	SAME
chr8	.	insertion_site	108153497	108153597	37.604	-	.	ID=G503T1	73.891	1.316	40.000	13.333	2298	81	6	2
chr8	.	insertion_site	126831357	126831457	35.233	+	.	ID=G503T1	70.450	0.016	80.000	6.667	2191	1	12	1	Galnt2	SAME
chr8	.	insertion_site	129692426	129692526	8.136	+	.	ID=G503T1	5.498	10.775	20.000	13.333	171	663	3	2	Pard3	SAME
chrX	.	insertion_site	7503588	7503688	88.997	-	.	ID=G503T1	100.000	77.994	80.000	66.667	3110	4799	12	10	Eras	SAME
chrX	.	insertion_site	15891132	15891232	7.178	-	.	ID=G503T1	13.055	1.300	40.000	6.667	406	80	6	1
chrX	.	insertion_site	147520170	147520270	14.625	-	.	ID=G503T1	28.714	0.536	60.000	13.333	893	33	9	2	Fgd1	OPPOSITE
chr1	.	insertion_site	23291962	23292062	11.591	+	.	ID=615T1	13.638	9.545	64.706	31.25	662	506	11	5
chr1	.	insertion_site	125403914	125404014	20.095	+	.	ID=615T1	16.893	23.297	58.824	50	820	1235	10	8	Dpp10	OPPOSITE
chr1	.	insertion_site	193819171	193819271	10.882	+	.	ID=615T1	14.256	7.508	52.941	31.25	692	398	9	5
chr11	.	insertion_site	53234413	53234513	13.351	-	.	ID=615T1	16.646	10.055	58.824	25	808	533	10	4	Aff4	OPPOSITE
chr11	.	insertion_site	79207860	79207960	25.982	-	.	ID=615T1	26.535	25.429	58.824	56.25	1288	1348	10	9	Nf1	OPPOSITE
chr11	.	insertion_site	114341247	114341347	5.724	-	.	ID=615T1	0.865	10.583	5.882	18.75	42	561	1	3
chr13	.	insertion_site	104636388	104636488	9.824	-	.	ID=615T1	16.893	2.754	70.588	12.5	820	146	12	2	Erbb2ip	SAME
chr13	.	insertion_site	108182179	108182279	5.12	+	.	ID=615T1	10.239	0	58.824	0	497	0	10	0
chr14	.	insertion_site	62025885	62025985	11.322	+	.	ID=615T1	13.494	9.149	58.824	18.75	655	485	10	3	Kpna3	OPPOSITE
chr15	.	insertion_site	51169858	51169958	9.886	+	.	ID=615T1	14.133	5.64	47.059	37.5	686	299	8	6
chr15	.	insertion_site	71328585	71328685	16.548	-	.	ID=615T1	10.383	22.713	47.059	62.5	504	1204	8	10	Fam135b	SAME
chr15	.	insertion_site	95169159	95169259	5.088	-	.	ID=615T1	10.177	0	11.765	0	494	0	2	0	Nell2	SAME
chr15	.	insertion_site	101920629	101920729	43.737	-	.	ID=615T1	49.444	38.031	70.588	56.25	2400	2016	12	9	Eif4b	OPPOSITE
chr16	.	insertion_site	69365077	69365177	11.877	+	.	ID=615T1	20.416	3.339	82.353	31.25	991	177	14	5
chr16	.	insertion_site	85113722	85113822	22.053	+	.	ID=615T1	36.485	7.621	58.824	31.25	1771	404	10	5	App	OPPOSITE
chr16	.	insertion_site	90242823	90242923	22.377	-	.	ID=615T1	40.132	4.622	70.588	43.75	1948	245	12	7	Sfrs15	SAME
chr17	.	insertion_site	48969822	48969922	8.979	-	.	ID=615T1	6.696	11.262	35.294	68.75	325	597	6	11
chr17	.	insertion_site	70831149	70831249	8.977	+	.	ID=615T1	6.428	11.526	23.529	68.75	312	611	4	11	Dlgap1	SAME
chr18	.	insertion_site	61752558	61752658	100	-	.	ID=615T1	100	100	82.353	100	4854	5301	14	16
chr19	.	insertion_site	32889044	32889144	11.578	-	.	ID=615T1	18.892	4.263	52.941	31.25	917	226	9	5	Pten	OPPOSITE
chr19	.	insertion_site	32893313	32893413	63.268	-	.	ID=615T1	86.073	40.464	76.471	50	4178	2145	13	8	Pten	OPPOSITE
chr19	.	insertion_site	46769784	46769884	14.116	+	.	ID=615T1	11.31	16.921	17.647	62.5	549	897	3	10	2010012O05Rik	SAME
chr2	.	insertion_site	59153300	59153400	6.531	+	.	ID=615T1	2.328	10.734	23.529	37.5	113	569	4	6	Pkp4	SAME
chr2	.	insertion_site	109855221	109855321	14.282	+	.	ID=615T1	22.641	5.923	35.294	25	1099	314	6	4
chr3	.	insertion_site	88777118	88777218	17.903	-	.	ID=615T1	2.699	33.107	11.765	56.25	131	1755	2	9	Ash1l	OPPOSITE
chr3	.	insertion_site	101968599	101968699	30.934	+	.	ID=615T1	47.796	14.073	70.588	56.25	2320	746	12	9	Vangl1	OPPOSITE
chr3	.	insertion_site	105546796	105546896	13.431	-	.	ID=615T1	26.164	0.698	52.941	43.75	1270	37	9	7	Rap1a	SAME
chr3	.	insertion_site	126541631	126541731	9.933	-	.	ID=615T1	2.946	16.921	17.647	31.25	143	897	3	5	Camk2d	OPPOSITE
chr4	.	insertion_site	32807400	32807500	17.116	-	.	ID=615T1	24.083	10.149	64.706	31.25	1169	538	11	5	Mdn1	OPPOSITE
chr4	.	insertion_site	40932501	40932601	49.567	-	.	ID=615T1	73.857	25.278	100	68.75	3585	1340	17	11	Nfx1	OPPOSITE
chr4	.	insertion_site	49100542	49100642	8.463	+	.	ID=615T1	2.967	13.96	23.529	31.25	144	740	4	5	E130309F12Rik	SAME
chr4	.	insertion_site	59623854	59623954	8.279	-	.	ID=615T1	10.466	6.093	47.059	37.5	508	323	8	6	Hsdl2	OPPOSITE
chr4	.	insertion_site	124663216	124663316	11.254	+	.	ID=615T1	9.209	13.299	47.059	75	447	705	8	12
chr4	.	insertion_site	147654058	147654158	7.239	+	.	ID=615T1	13.968	0.509	29.412	6.25	678	27	5	1	Ptchd2	OPPOSITE
chr5	.	insertion_site	36346714	36346814	17.236	+	.	ID=615T1	8.817	25.656	52.941	75	428	1360	9	12
chr5	.	insertion_site	49185244	49185344	6.505	-	.	ID=615T1	11.331	1.679	47.059	12.5	550	89	8	2	Kcnip4	SAME
chr5	.	insertion_site	65779611	65779711	8.797	+	.	ID=615T1	17.594	0	52.941	0	854	0	9	0	Rpl9	OPPOSITE
chr5	.	insertion_site	106227831	106227931	37.055	-	.	ID=615T1	69.468	4.641	100	31.25	3372	246	17	5	Lrrc8d	OPPOSITE
chr5	.	insertion_site	109089016	109089116	6.094	-	.	ID=615T1	0.227	11.96	11.765	75	11	634	2	12	Dgkq	SAME
chr5	.	insertion_site	113849388	113849488	15.421	+	.	ID=615T1	28.183	2.66	64.706	25	1368	141	11	4
chr6	.	insertion_site	10423941	10424041	8.165	-	.	ID=615T1	5.274	11.055	52.941	56.25	256	586	9	9
chr6	.	insertion_site	28231463	28231563	6.867	+	.	ID=615T1	0	13.733	0	37.5	0	728	0	6
chr6	.	insertion_site	92939343	92939443	40.894	-	.	ID=615T1	38.154	43.633	52.941	75	1852	2313	9	12	9530026P05Rik	OPPOSITE
chr6	.	insertion_site	142402562	142402662	39.792	+	.	ID=615T1	79.584	0	100	0	3863	0	17	0	Gys2	OPPOSITE
chr7	.	insertion_site	6891986	6892086	7.639	-	.	ID=615T1	2.225	13.054	5.882	37.5	108	692	1	6	Usp29	OPPOSITE
chr8	.	insertion_site	71646916	71647016	31.824	+	.	ID=615T1	0	63.648	0	43.75	0	3374	0	7
chr9	.	insertion_site	10753613	10753713	8.362	+	.	ID=615T1	14.215	2.509	52.941	18.75	690	133	9	3	Cntn5	OPPOSITE
chr9	.	insertion_site	20323111	20323211	12.158	-	.	ID=615T1	0	24.316	0	68.75	0	1289	0	11	5730601F06Rik	SAME
chr9	.	insertion_site	75347428	75347528	7.131	+	.	ID=615T1	13.432	0.83	52.941	6.25	652	44	9	1	Tmod3	OPPOSITE
chr9	.	insertion_site	110520716	110520816	7.455	-	.	ID=615T1	0.309	14.601	17.647	31.25	15	774	3	5	Setd2	OPPOSITE
chrX	.	insertion_site	7503779	7503879	62.938	-	.	ID=615T1	72.188	53.688	64.706	50	3504	2846	11	8	Eras	SAME
chrX	.	insertion_site	7872717	7872817	13.238	-	.	ID=615T1	15.307	11.168	41.176	37.5	743	592	7	6
chrX	.	insertion_site	9387202	9387302	8.283	+	.	ID=615T1	0.494	16.072	5.882	43.75	24	852	1	7
chrX	.	insertion_site	68718275	68718375	11.003	+	.	ID=615T1	1.463	20.543	17.647	43.75	71	1089	3	7	Cd99l2	OPPOSITE
chrX	.	insertion_site	132849808	132849908	14.615	-	.	ID=615T1	12.629	16.601	29.412	50	613	880	5	8

## Sheet: Suppl Table S III
Suplementary Table S III. Microarray data. Only coding probes are shown. Genes with a fold change greater than +2 or -2 are shown in red or green, respectively.
Transcript Cluster ID	WT Bi-weight Avg Signal (log2)	ERas Bi-weight Avg Signal (log2)	Fold Change (linear) (ERas vs. WT)	Gene Symbol	Description
TC07000643.hg.1	7.27	11.41	17.61	SERPINE1	serpin peptidase inhibitor, clade E (nexin, plasminogen activator inhibitor type 1), member 1
TC10000415.hg.1	6.09	10.09	15.95	SRGN	serglycin
TC02002747.hg.1	7.32	11.29	15.68	FN1	fibronectin 1
TC10001517.hg.1	4.1	7.91	14.06	ANKRD1	ankyrin repeat domain 1 (cardiac muscle)
TC06001879.hg.1	5.99	9.8	14.02	COL12A1	collagen, type XII, alpha 1
TC08001567.hg.1	4.49	8.17	12.79	HAS2	hyaluronan synthase 2
TC09000593.hg.1	5.65	9.28	12.37	PAPPA	pregnancy-associated plasma protein A, pappalysin 1
TC02001238.hg.1	5.53	8.82	9.81	MAP2	microtubule-associated protein 2
TC03001866.hg.1	7.63	10.9	9.7	PLOD2	procollagen-lysine, 2-oxoglutarate 5-dioxygenase 2
TC15001335.hg.1	5.18	8.45	9.69	FBN1	fibrillin 1
TC01000818.hg.1	6.45	9.66	9.26	CYR61	cysteine-rich, angiogenic inducer, 61
TC20000833.hg.1	6.71	9.86	8.86	TGM2	transglutaminase 2 (C polypeptide, protein-glutamine-gamma-glutamyltransferase)
TC11000412.hg.1	4.84	7.94	8.6	PTPRJ; LOC100287223	protein tyrosine phosphatase, receptor type, J; uncharacterized LOC100287223
TC04000135.hg.1	3.83	6.88	8.24	LOC152742; OTTHUMG00000160101; RP11-341G5.3	uncharacterized LOC152742
TC01001805.hg.1	4.71	7.62	7.52	TGFB2	transforming growth factor, beta 2
TC10000401.hg.1	4.57	7.47	7.44	MYPN	myopalladin
TC20000076.hg.1	4.21	7.1	7.39	PLCB4	phospholipase C, beta 4
TC09002901.hg.1	6.13	8.98	7.25	S1PR3	sphingosine-1-phosphate receptor 3
TC03000502.hg.1	5.14	7.92	6.89	COL8A1	collagen, type VIII, alpha 1
TC08001062.hg.1	5.62	8.37	6.69	STC1	stanniocalcin 1
TC05000336.hg.1	5.77	8.44	6.37	MAP1B	microtubule-associated protein 1B
TC07001582.hg.1	5.1	7.74	6.22	STEAP4	STEAP family member 4
TC11000345.hg.1	5.68	8.32	6.22	PRR5L	proline rich 5 like
TC09001475.hg.1	5.34	7.88	5.81	SVEP1	sushi, von Willebrand factor type A, EGF and pentraxin domain containing 1
TC04000411.hg.1	6.45	8.98	5.78	CXCL1	chemokine (C-X-C motif) ligand 1 (melanoma growth stimulating activity, alpha)
TC09000191.hg.1	6.04	8.48	5.43	CA9	carbonic anhydrase IX
TC18000433.hg.1	5.44	7.88	5.42	CDH2	cadherin 2, type 1, N-cadherin (neuronal)
TC06001800.hg.1	7.14	9.54	5.28	TRAM2	translocation associated membrane protein 2
TC01001661.hg.1	6.83	9.19	5.15	NAV1	neuron navigator 1
TC05001610.hg.1	7.5	9.83	5.01	ELL2	elongation factor, RNA polymerase II, 2
TC03001482.hg.1	5.45	7.77	4.99	WNT5A	wingless-type MMTV integration site family, member 5A
TC19000147.hg.1	6.99	9.3	4.97	ANGPTL4	angiopoietin-like 4
TC03001651.hg.1	7.36	9.67	4.94	CCDC80	coiled-coil domain containing 80
TC03001691.hg.1	7.29	9.57	4.86	FSTL1; MIR198	follistatin-like 1; microRNA 198
TC18000548.hg.1	6.15	8.4	4.78	CCBE1	collagen and calcium binding EGF domains 1
TC02002830.hg.1	5.52	7.77	4.77	IRS1	insulin receptor substrate 1
TC22000301.hg.1	5.93	8.17	4.72	KDELR3	KDEL (Lys-Asp-Glu-Leu) endoplasmic reticulum protein retention receptor 3
TC11002366.hg.1	6.82	9.06	4.71	MCAM	melanoma cell adhesion molecule
TC15000270.hg.1	8.92	11.14	4.67	THBS1	thrombospondin 1
TC04002953.hg.1	7.59	9.8	4.65	AREG; AREGB	amphiregulin; amphiregulin B
TC04002952.hg.1	7.7	9.9	4.61	AREG; AREGB	amphiregulin; amphiregulin B
TC14000181.hg.1	5.78	7.92	4.44	BNIP3P1	BCL2/adenovirus E1B 19kDa interacting protein 3 pseudogene 1
TC19001787.hg.1	5.16	7.27	4.33	FPR1	formyl peptide receptor 1
TC12001571.hg.1	7.74	9.85	4.31	ITGA5	integrin, alpha 5 (fibronectin receptor, alpha polypeptide)
TC09001204.hg.1	6.06	8.15	4.26	TMEM2	transmembrane protein 2
TC07000810.hg.1	6.32	8.41	4.24	CPA4	carboxypeptidase A4
TC04001344.hg.1	6.71	8.76	4.14	PLAC8	placenta-specific 8
TC14001253.hg.1	7.43	9.43	4.01	ZFP36L1	ZFP36 ring finger protein-like 1; zinc finger protein 36, C3H type-like 1
TC04001436.hg.1	3.91	5.9	3.97	CENPE	centromere protein E, 312kDa
TC01001559.hg.1	8	9.99	3.96	QSOX1; FLJ23867	quiescin Q6 sulfhydryl oxidase 1; uncharacterized protein FLJ23867
TC03001720.hg.1	6.88	8.86	3.94	HEG1	heart development protein with EGF-like domains 1
TC15001837.hg.1	9.75	11.73	3.94	ANPEP	alanyl (membrane) aminopeptidase
TC05001947.hg.1	6.06	7.95	3.72	ANXA6	annexin A6
TC10001769.hg.1	7.74	9.62	3.67	BNIP3	BCL2/adenovirus E1B 19kDa interacting protein 3
TC10000621.hg.1	5.52	7.39	3.64	PAPSS2	3'-phosphoadenosine 5'-phosphosulfate synthase 2
TC20000268.hg.1	8.46	10.32	3.62	MYL9	myosin, light chain 9, regulatory
TC01002886.hg.1	7.11	8.97	3.61	F3	coagulation factor III (thromboplastin, tissue factor)
TC20000582.hg.1	6.51	8.33	3.54	RNF24	ring finger protein 24
TC07001355.hg.1	8.11	9.92	3.49	IGFBP3	insulin-like growth factor binding protein 3
TC07001915.hg.1	8.4	10.2	3.48	HIPK2	homeodomain interacting protein kinase 2
TC08001641.hg.1	7.19	8.97	3.44	ASAP1	ArfGAP with SH3 domain, ankyrin repeat and PH domain 1
TC02001162.hg.1	6.38	8.15	3.41	AOX1	aldehyde oxidase 1
TC16002065.hg.1	6.93	8.7	3.4	NPIPB11; OTTHUMG00000170467; RP11-231C14.2	nuclear pore complex interacting protein family, member B11
TC17000098.hg.1	7.35	9.11	3.4	POLR2A	polymerase (RNA) II (DNA directed) polypeptide A, 220kDa
TC06000931.hg.1	6.49	8.22	3.32	DCBLD1	discoidin, CUB and LCCL domain containing 1
TC14002303.hg.1	6.01	7.74	3.31	FLVCR2	feline leukemia virus subgroup C cellular receptor family, member 2
TC07000777.hg.1	6.79	8.5	3.28	FLJ45340	uncharacterized LOC402483
TC10001522.hg.1	4.99	6.7	3.27	PPP1R3C	protein phosphatase 1, regulatory subunit 3C
TC14000372.hg.1	4.29	5.99	3.25	FLJ22447	uncharacterized LOC400221
TC16001004.hg.1	7.49	9.19	3.25	NPIPL3; LOC613037; NPIPB3	nuclear pore complex interacting protein family, member B3
TC16001023.hg.1	8.61	10.29	3.23	LOC613037; NPIPB4; OTTHUMG00000163556; RP11-347C12.1	nuclear pore complex interacting protein pseudogene; nuclear pore complex interacting protein family, member B4
TC07001530.hg.1	7.39	9.07	3.21	POM121C	POM121 transmembrane nucleoporin C
TC01000794.hg.1	4.71	6.38	3.17	IFI44L	interferon-induced protein 44-like
TC05000816.hg.1	8.4	10.04	3.12	ABLIM3	actin binding LIM protein family, member 3
TC09000029.hg.1	4.39	6.03	3.11	SLC1A1	solute carrier family 1 (neuronal/epithelial high affinity glutamate transporter, system Xag), member 1
TC0X001522.hg.1	7.43	9.06	3.1	HCFC1	host cell factor C1 (VP16-accessory protein)
TC16002100.hg.1	8.47	10.09	3.08	NPIPB11; NPIPB4; NPIPB3; OTTHUMG00000163555; RP11-645C24.1	nuclear pore complex interacting protein family, member B11; nuclear pore complex interacting protein family, member B4; nuclear pore complex interacting protein family, member B3
TC19000576.hg.1	8.58	10.2	3.08	AXL	AXL receptor tyrosine kinase
TC01000723.hg.1	6.51	8.12	3.06	ROR1	receptor tyrosine kinase-like orphan receptor 1
TC06002302.hg.1	5.03	6.64	3.06	LINC00473	long intergenic non-protein coding RNA 473
TC05003443.hg.1	6.91	8.52	3.05	LOC100132287; LOC100133331; LOC100653346; LOC100653241; LOC100652945; LOC100508632; LOC100132050; LOC100128326; LOC100996769; LOC100132062	uncharacterized LOC100132287; uncharacterized LOC100133331; uncharacterized LOC100653346; uncharacterized LOC100653241; uncharacterized LOC100652945; uncharacterized LOC100508632; uncharacterized LOC100132050; putative uncharacterized protein FLJ44672-like; uncharacterized LOC100132062
TC16002095.hg.1	8.85	10.46	3.05	NPIPB5; LOC100652992; LOC100132247; LOC613037; 61E3.4; NPIPB4; NPIPB3; OTTHUMG00000163573; RP11-368J21.2	nuclear pore complex interacting protein family, member B5; uncharacterized LOC100652992; nuclear pore complex interacting protein related gene; nuclear pore complex interacting protein pseudogene; nuclear pore complex interacting protein-like; nuclear pore complex interacting protein family, member B4; nuclear pore complex interacting protein family, member B3
TC16002098.hg.1	8.92	10.53	3.05	NPIPB3; NPIPL3	nuclear pore complex interacting protein family, member B3; nuclear pore complex interacting protein-like 3
TC10000362.hg.1	6.12	7.72	3.03	BICC1	bicaudal C homolog 1 (Drosophila)
TC05001752.hg.1	6.67	8.25	3	FBN2	fibrillin 2
TC06001015.hg.1	6.23	7.81	2.99	PDE7B	phosphodiesterase 7B
TC08002613.hg.1	7.57	9.14	2.96	LOXL2	lysyl oxidase-like 2
TC14001144.hg.1	7.15	8.71	2.96	FERMT2	fermitin family member 2
TC20000637.hg.1	5.38	6.94	2.94	ESF1	ESF1, nucleolar pre-rRNA processing protein, homolog (S. cerevisiae)
TC0X002307.hg.1	6.77	8.32	2.92	L1CAM	L1 cell adhesion molecule
TC13001719.hg.1	7.5	9.04	2.92	FOXO1	forkhead box O1
TC07001898.hg.1	6.63	8.17	2.91	CREB3L2	cAMP responsive element binding protein 3-like 2
TC10001744.hg.1	5.63	7.17	2.91	ADAM12	ADAM metallopeptidase domain 12
TC07000430.hg.1	7.48	9	2.87	POM121	POM121 transmembrane nucleoporin
TC06002112.hg.1	6.99	8.51	2.86	CTGF	connective tissue growth factor
TC11000718.hg.1	8.43	9.94	2.86	CCND1	cyclin D1
TC17001307.hg.1	6.68	8.2	2.86	FAM222B	family with sequence similarity 222, member B
TC16000823.hg.1	7.45	8.97	2.85	CREBBP	CREB binding protein
TC08001590.hg.1	7.41	8.91	2.83	FBXO32	F-box protein 32
TC19000976.hg.1	6.71	8.22	2.83	FLJ45445; LOC100653346	uncharacterized LOC399844; uncharacterized LOC100653346
TC12001798.hg.1	6.15	7.65	2.82	ATP2B1	ATPase, Ca++ transporting, plasma membrane 1
TC07000782.hg.1	8.8	10.29	2.81	CALU	calumenin
TC13000584.hg.1	5.9	7.38	2.78	PROSER1	proline and serine rich 1
TC01000005.hg.1	6.47	7.94	2.77	LOC100132287; LOC100133331; LOC101060495; LOC101060494; LOC101059936; LOC100996502; LOC100996328; LOC100287894; LOC100132062; OTTHUMG00000156968; RP4-669L17.10	uncharacterized LOC100132287; uncharacterized LOC100133331; uncharacterized LOC101060495; uncharacterized LOC101060494; uncharacterized LOC101059936; uncharacterized LOC100996502; uncharacterized LOC100996328; uncharacterized LOC100287894; uncharacterized LOC100132062
TC16000308.hg.1	7.27	8.74	2.77	ATXN2L	ataxin 2-like
TC16001066.hg.1	7.77	9.24	2.77	SLC6A10P	solute carrier family 6 (neurotransmitter transporter, creatine), member 10, pseudogene
TC19000069.hg.1	8.44	9.9	2.76	NFIC	nuclear factor I/C (CCAAT-binding transcription factor)
TC09000668.hg.1	7.15	8.61	2.75	STXBP1	syntaxin binding protein 1
TC0X000754.hg.1	8.81	10.27	2.75	SLC6A8	solute carrier family 6 (neurotransmitter transporter, creatine), member 8
TC16000133.hg.1	7.53	8.99	2.75	MGRN1	mahogunin ring finger 1, E3 ubiquitin protein ligase
TC22000332.hg.1	5.77	7.22	2.73	MIR1281; EP300	microRNA 1281; E1A binding protein p300
TC12000810.hg.1	7.6	9.04	2.72	TXNRD1	thioredoxin reductase 1
TC16000178.hg.1	7.21	8.66	2.72	NPIPA3	nuclear pore complex interacting protein family, member A3
TC06001355.hg.1	5.41	6.84	2.7	HIST1H4H; HIST2H4B; HIST4H4; HIST2H4A; HIST1H4L; HIST1H4E; HIST1H4B; HIST1H4C; HIST1H4J; HIST1H4K; HIST1H4F; HIST1H4D; HIST1H4A; HIST1H4I	histone cluster 1, H4h; histone cluster 2, H4b; histone cluster 4, H4; histone cluster 2, H4a; histone cluster 1, H4l; histone cluster 1, H4e; histone cluster 1, H4b; histone cluster 1, H4c; histone cluster 1, H4j; histone cluster 1, H4k; histone cluster 1, H4f; histone cluster 1, H4d; histone cluster 1, H4a; histone cluster 1, H4i
TC09001478.hg.1	5.67	7.1	2.7	LPAR1	lysophosphatidic acid receptor 1
TC16002096.hg.1	7.31	8.72	2.66	NPIPA5; NPIPA2; NPIPA3; PKD1P1	nuclear pore complex interacting protein family, member A5; nuclear pore complex interacting protein family, member A2; nuclear pore complex interacting protein family, member A3; polycystic kidney disease 1 (autosomal dominant) pseudogene 1
TC19000235.hg.1	7.68	9.09	2.66	NFIX	nuclear factor I/X (CCAAT-binding transcription factor)
TC0X000033.hg.1	5.5	6.91	2.65	TBL1X	transducin (beta)-like 1X-linked
TC15000635.hg.1	6.49	7.89	2.65	PAQR5	progestin and adipoQ receptor family member V
TC08001521.hg.1	4.5	5.9	2.64	ANGPT1	angiopoietin 1
TC09001609.hg.1	8.16	9.56	2.64	ENG	endoglin
TC15000581.hg.1	6.6	8	2.64	RAB8B	RAB8B, member RAS oncogene family
TC16000896.hg.1	7.16	8.56	2.64	NPIPA5; NPIPA2; NPIPA3	nuclear pore complex interacting protein family, member A5; nuclear pore complex interacting protein family, member A2; nuclear pore complex interacting protein family, member A3
TC01001493.hg.1	7.87	9.26	2.62	PRRC2C	proline-rich coiled-coil 2C
TC07001751.hg.1	5.05	6.44	2.62	NRCAM	neuronal cell adhesion molecule
TC08001737.hg.1	7.8	9.19	2.61	PLEC	plectin
TC06004055.hg.1	6.72	8.09	2.6	ROS1	c-ros oncogene 1 , receptor tyrosine kinase
TC10000644.hg.1	4.68	6.06	2.6	KIF20B	kinesin family member 20B
TC11000482.hg.1	4.33	5.71	2.6	FAM111B	family with sequence similarity 111, member B
TC19001553.hg.1	7.71	9.09	2.6	TGFB1	transforming growth factor, beta 1
TC07001559.hg.1	7.44	8.81	2.59	SEMA3C	sema domain, immunoglobulin domain (Ig), short basic domain, secreted, (semaphorin) 3C
TC05000682.hg.1	10.86	12.23	2.58	TGFBI; LOC100653157; LOC100652886	transforming growth factor, beta-induced, 68kDa; uncharacterized LOC100653157; uncharacterized LOC100652886
TC19000544.hg.1	7.42	8.78	2.57	ZFP36	ZFP36 ring finger protein
TC04000408.hg.1	4.62	5.98	2.56	IL8	interleukin 8
TC12001599.hg.1	7.05	8.4	2.56	ANKRD52	ankyrin repeat domain 52
TC16002042.hg.1	7.18	8.54	2.56	LOC642799; NPIPA2; NPIPA3	nuclear pore complex-interacting protein-like 1-like; nuclear pore complex interacting protein family, member A2; nuclear pore complex interacting protein family, member A3
TC04001824.hg.1	7.05	8.4	2.55	FAT1	FAT atypical cadherin 1; FAT tumor suppressor homolog 1 (Drosophila)
TC0X001155.hg.1	5.98	7.33	2.55	XIST	X inactive specific transcript (non-protein coding)
TC01000151.hg.1	8.3	9.64	2.53	PLOD1	procollagen-lysine, 2-oxoglutarate 5-dioxygenase 1
TC0X001530.hg.1	8.84	10.18	2.53	FLNA	filamin A, alpha
TC04001501.hg.1	5.67	7	2.52	FLJ14186	uncharacterized LOC401149
TC12000182.hg.1	8.8	10.14	2.52	MIR614; GPRC5A	microRNA 614; G protein-coupled receptor, family C, group 5, member A
TC03000926.hg.1	7.13	8.46	2.51	FNDC3B	fibronectin type III domain containing 3B
TC16000084.hg.1	8.46	9.79	2.51	SRRM2	serine/arginine repetitive matrix 2
TC01000685.hg.1	4.76	6.08	2.5	PRKAA2	protein kinase, AMP-activated, alpha 2 catalytic subunit
TC02000403.hg.1	7.65	8.97	2.5	ANTXR1	anthrax toxin receptor 1
TC04000881.hg.1	6.13	7.45	2.5	TENM3	teneurin transmembrane protein 3
TC10001398.hg.1	7.88	9.2	2.5	P4HA1	prolyl 4-hydroxylase, alpha polypeptide I
TC03001583.hg.1	7.69	9.01	2.49	VGLL3	vestigial like 3 (Drosophila)
TC07001363.hg.1	7.37	8.68	2.48	TNS3	tensin 3
TC01004027.hg.1	5.5	6.81	2.47	CHML	choroideremia-like (Rab escort protein 2)
TC05002146.hg.1	5.62	6.93	2.47	GFPT2	glutamine-fructose-6-phosphate transaminase 2
TC11002370.hg.1	5.88	7.18	2.47	USP2	ubiquitin specific peptidase 2
TC19000681.hg.1	9.17	10.47	2.47	EHD2	EH-domain containing 2
TC01002258.hg.1	8.04	9.34	2.46	EPHA2	EPH receptor A2
TC05000665.hg.1	7.29	8.59	2.46	SEC24A	SEC24 family, member A (S. cerevisiae)
TC11003501.hg.1	6.84	8.13	2.45	LOC100133161; LOC101060495; LOC101059936	uncharacterized LOC100133161; uncharacterized LOC101060495; uncharacterized LOC101059936
TC14002197.hg.1	9.16	10.45	2.45	HIF1A	hypoxia inducible factor 1, alpha subunit (basic helix-loop-helix transcription factor)
TC10000752.hg.1	8.05	9.33	2.43	GBF1	golgi brefeldin A resistant guanine nucleotide exchange factor 1
TC12001972.hg.1	6.96	8.24	2.43	ATXN2	ataxin 2
TC01003974.hg.1	6.61	7.89	2.42	SIPA1L2	signal-induced proliferation-associated 1 like 2
TC05003439.hg.1	5.44	6.7	2.41	ITGA1	integrin, alpha 1
TC19001703.hg.1	8.48	9.75	2.41	GYS1	glycogen synthase 1 (muscle)
TC12001106.hg.1	7.94	9.21	2.4	FOXM1	forkhead box M1
TC01003054.hg.1	7.02	8.27	2.39	NOTCH2	notch 2
TC19000717.hg.1	10.7	11.96	2.39	FTL	ferritin, light polypeptide
TC09001166.hg.1	5.87	7.13	2.38	MIR1299	microRNA 1299
TC16000193.hg.1	7.34	8.59	2.38	ABCC1	ATP-binding cassette, sub-family C (CFTR/MRP), member 1
TC16001237.hg.1	7.97	9.22	2.38	MTSS1L	metastasis suppressor 1-like
TC17001447.hg.1	6.46	7.71	2.38	STAC2	SH3 and cysteine rich domain 2
TC0X000296.hg.1	7.47	8.71	2.36	MAGED1	melanoma antigen family D, 1
TC20000047.hg.1	11.18	12.41	2.36	FTLP3	ferritin, light polypeptide pseudogene 3
TC20000657.hg.1	7.64	8.88	2.36	RRBP1	ribosome binding protein 1
TC04001496.hg.1	6.29	7.53	2.35	SEC24D	SEC24 family, member D (S. cerevisiae)
TC12000969.hg.1	6.8	8.03	2.34	MLXIP	MLX interacting protein
TC03000846.hg.1	6.62	7.84	2.33	MME	membrane metallo-endopeptidase
TC05001995.hg.1	5.34	6.56	2.33	EBF1	early B-cell factor 1
TC12002132.hg.1	6.38	7.59	2.32	STX2	syntaxin 2
TC13000860.hg.1	7.16	8.37	2.32	EFNB2	ephrin-B2
TC02002851.hg.1	7.26	8.47	2.31	SLC16A14	solute carrier family 16, member 14 (monocarboxylic acid transporter 14)
TC04000254.hg.1	5.81	7.02	2.31	LIMCH1	LIM and calponin homology domains 1
TC0X001353.hg.1	4.96	6.16	2.31	SMARCA1	SWI/SNF related, matrix associated, actin dependent regulator of chromatin, subfamily a, member 1
TC12001804.hg.1	6	7.2	2.31	DCN	decorin
TC18000230.hg.1	5.86	7.07	2.31	SERPINB7	serpin peptidase inhibitor, clade B (ovalbumin), member 7
TC19000055.hg.1	8.28	9.49	2.31	GADD45B	growth arrest and DNA-damage-inducible, beta
TC22000703.hg.1	9.1	10.3	2.31	MYH9	myosin, heavy chain 9, non-muscle
TC20000320.hg.1	9.09	10.29	2.3	MYBL2	v-myb myeloblastosis viral oncogene homolog (avian)-like 2
TC03000509.hg.1	4.59	5.78	2.29	TMEM45A	transmembrane protein 45A
TC09000731.hg.1	7.36	8.55	2.29	NCS1	neuronal calcium sensor 1
TC17000783.hg.1	6.43	7.62	2.29	PRKCA	protein kinase C, alpha
TC17001301.hg.1	7.03	8.22	2.29	ALDOC	aldolase C, fructose-bisphosphate
TC20000786.hg.1	6.14	7.33	2.29	NCOA6	nuclear receptor coactivator 6
TC21000391.hg.1	7	8.2	2.29	SCAF4	SR-related CTD-associated factor 4
TC19000865.hg.1	7.91	9.1	2.28	MYADM	myeloid-associated differentiation marker
TC16000129.hg.1	6.38	7.57	2.27	VASN	vasorin
TC01000198.hg.1	6.24	7.42	2.26	SPEN	spen homolog, transcriptional regulator (Drosophila)
TC05000635.hg.1	7.89	9.07	2.26	SLC22A5	solute carrier family 22 (organic cation/carnitine transporter), member 5
TC12000642.hg.1	6.81	7.99	2.26	GLIPR1	GLI pathogenesis-related 1
TC6_dbb_hap3000061.hg.1	7.67	8.83	2.25	PRRC2A; OTTHUMG00000149000; BAT2	proline-rich coiled-coil 2A
TC6_cox_hap2000070.hg.1	7.66	8.82	2.24	PRRC2A; OTTHUMG00000031450; BAT2	proline-rich coiled-coil 2A
TC6_mann_hap4000061.hg.1	7.67	8.83	2.24	PRRC2A; OTTHUMG00000149283; BAT2	proline-rich coiled-coil 2A
TC6_mcf_hap5000056.hg.1	7.7	8.86	2.24	PRRC2A; OTTHUMG00000149514; BAT2	proline-rich coiled-coil 2A
TC6_qbl_hap6000061.hg.1	7.66	8.82	2.24	PRRC2A; OTTHUMG00000004895; BAT2	proline-rich coiled-coil 2A
TC6_ssto_hap7000057.hg.1	7.66	8.82	2.24	PRRC2A; OTTHUMG00000065679; BAT2	proline-rich coiled-coil 2A
TC05002062.hg.1	7.25	8.41	2.23	SH3PXD2B	SH3 and PX domains 2B
TC09000746.hg.1	7.02	8.18	2.23	NUP214	nucleoporin 214kDa
TC11001115.hg.1	6.08	7.24	2.23	UBASH3B	ubiquitin associated and SH3 domain containing B
TC16001332.hg.1	6.14	7.29	2.23	ZCCHC14	zinc finger, CCHC domain containing 14
TC03001495.hg.1	10.01	11.16	2.22	ARF4	ADP-ribosylation factor 4
TC03001575.hg.1	7.11	8.27	2.22	GBE1	glucan (1,4-alpha-), branching enzyme 1
TC05000159.hg.1	4.47	5.62	2.22	IL7R	interleukin 7 receptor
TC03000087.hg.1	6.83	7.98	2.21	SLC6A6	solute carrier family 6 (neurotransmitter transporter, taurine), member 6
TC03000178.hg.1	4.75	5.89	2.21	GOLGA4	golgin A4
TC12003277.hg.1	6.29	7.44	2.21	KMT2D	lysine (K)-specific methyltransferase 2D
TC01006315.hg.1	7.83	8.97	2.2	SEPN1	selenoprotein N, 1
TC14001255.hg.1	9.62	10.76	2.2	ACTN1	actinin, alpha 1
TC09001732.hg.1	7	8.13	2.19	SEC16A	SEC16 homolog A (S. cerevisiae)
TC11000131.hg.1	7.2	8.33	2.19	SMPD1	sphingomyelin phosphodiesterase 1, acid lysosomal
TC11001064.hg.1	6.64	7.77	2.19	KMT2A; MLL	lysine (K)-specific methyltransferase 2A; myeloid/lymphoid or mixed-lineage leukemia (trithorax homolog, Drosophila)
TC20000333.hg.1	6.27	7.4	2.19	TTPAL	tocopherol (alpha) transfer protein-like
TC22000650.hg.1	7.85	8.98	2.19	SF3A1	splicing factor 3a, subunit 1, 120kDa
TC02001750.hg.1	6.53	7.65	2.18	CYP1B1	cytochrome P450, family 1, subfamily B, polypeptide 1
TC05000833.hg.1	7.07	8.19	2.18	SYNPO	synaptopodin
TC08000754.hg.1	3	4.13	2.18	MIR1206	microRNA 1206
TC16000972.hg.1	6.33	7.46	2.18	ARHGAP17	Rho GTPase activating protein 17
TC20000871.hg.1	8.35	9.47	2.18	TOMM34	translocase of outer mitochondrial membrane 34
TC02000158.hg.1	8.35	9.47	2.17	TMEM214	transmembrane protein 214
TC08000809.hg.1	7.15	8.27	2.17	LY6K	lymphocyte antigen 6 complex, locus K
TC08001659.hg.1	8.6	9.72	2.17	NDRG1	N-myc downstream regulated 1
TC17001501.hg.1	5.78	6.9	2.17	KRT34; LOC100653049	keratin 34; keratin, type I cuticular Ha4-like
TC18000087.hg.1	4.81	5.93	2.17	GREB1L	growth regulation by estrogen in breast cancer-like
TC02002688.hg.1	5.54	6.66	2.16	RAPH1	Ras association (RalGDS/AF-6) and pleckstrin homology domains 1
TC05000144.hg.1	5.02	6.13	2.16	NPR3	natriuretic peptide receptor C/guanylate cyclase C (atrionatriuretic peptide receptor C)
TC10000126.hg.1	9.64	10.75	2.16	VIM	vimentin
TC01001791.hg.1	7.1	8.2	2.15	CENPF	centromere protein F, 350/400kDa; centromere protein F, 350/400kDa (mitosin)
TC09001278.hg.1	4.5	5.6	2.15	FRMD3	FERM domain containing 3
TC02000364.hg.1	7.27	8.36	2.14	UGP2	UDP-glucose pyrophosphorylase 2
TC0X002330.hg.1	7.67	8.77	2.14	PRAF2	PRA1 domain family, member 2
TC12001051.hg.1	6.74	7.84	2.14	EP400	E1A binding protein p400
TC16001225.hg.1	10.18	11.27	2.13	NQO1	NAD(P)H dehydrogenase, quinone 1
TC01001587.hg.1	5.37	6.46	2.12	RGL1	ral guanine nucleotide dissociation stimulator-like 1
TC01002195.hg.1	9.26	10.34	2.12	SRM	spermidine synthase
TC12000949.hg.1	8.5	9.58	2.12	MLEC	malectin
TC14000622.hg.1	7.85	8.94	2.12	CCNK	cyclin K
TC05000497.hg.1	6.9	7.98	2.11	PAM	peptidylglycine alpha-amidating monooxygenase
TC10001756.hg.1	8.29	9.37	2.11	MKI67	antigen identified by monoclonal antibody Ki-67
TC16001259.hg.1	6.13	7.21	2.11	ZFHX3	zinc finger homeobox 3
TC07003350.hg.1	9.02	10.09	2.1	KDELR2	KDEL (Lys-Asp-Glu-Leu) endoplasmic reticulum protein retention receptor 2
TC11002361.hg.1	8.04	9.1	2.1	HYOU1	hypoxia up-regulated 1
TC15001841.hg.1	7.9	8.97	2.1	IDH2	isocitrate dehydrogenase 2 (NADP+), mitochondrial
TC10001166.hg.1	6.22	7.29	2.09	NRP1	neuropilin 1
TC12000891.hg.1	7.06	8.12	2.09	PLBD2	phospholipase B domain containing 2
TC03000329.hg.1	7.07	8.12	2.08	ALAS1	aminolevulinate, delta-, synthase 1
TC12000564.hg.1	6.63	7.69	2.08	SRGAP1	SLIT-ROBO Rho GTPase activating protein 1
TC16000893.hg.1	7.43	8.49	2.08	NPIPA8; PKD1P6	nuclear pore complex interacting protein family, member A8; polycystic kidney disease 1 (autosomal dominant) pseudogene 6
TC17_ctg5_hap1000017.hg.1	5.86	6.91	2.08	MAPT	microtubule-associated protein tau
TC22000199.hg.1	8.68	9.73	2.08	NF2	neurofibromin 2 (merlin)
TC01001364.hg.1	9.69	10.73	2.07	PEA15	phosphoprotein enriched in astrocytes 15
TC06000374.hg.1	7.72	8.76	2.07	PRRC2A	proline-rich coiled-coil 2A
TC12001348.hg.1	7.01	8.06	2.07	ERGIC2	ERGIC and golgi 2
TC16002072.hg.1	6.78	7.83	2.07	SRCAP	Snf2-related CREBBP activator protein
TC0X001091.hg.1	6.46	7.51	2.06	LOC92249; OTTHUMG00000021699; RP11-357C3.3	uncharacterized LOC92249
TC11000654.hg.1	6.55	7.59	2.06	PACS1	phosphofurin acidic cluster sorting protein 1
TC16002043.hg.1	7.32	8.36	2.06	NPIPA1; LOC101060412; NPIPA8; NPIPA7; NPIPA3; NPIP	nuclear pore complex interacting protein family, member A1; nuclear pore complex-interacting protein-like; nuclear pore complex interacting protein family, member A8; nuclear pore complex interacting protein family, member A7; nuclear pore complex interacting protein family, member A3
TC01002293.hg.1	7.41	8.45	2.05	UBR4	ubiquitin protein ligase E3 component n-recognin 4
TC01003267.hg.1	6.86	7.89	2.05	S100A3	S100 calcium binding protein A3
TC01004030.hg.1	6.19	7.23	2.05	PLD5	phospholipase D family, member 5
TC0X000410.hg.1	7.98	9.02	2.05	SLC16A2	solute carrier family 16, member 2 (thyroid hormone transporter)
TC16000660.hg.1	6.14	7.17	2.05	CRISPLD2	cysteine-rich secretory protein LCCL domain containing 2
TC19001020.hg.1	8.91	9.95	2.04	MOB3A	MOB kinase activator 3A
TC20000207.hg.1	7.97	9	2.04	TM9SF4	transmembrane 9 superfamily protein member 4
TC02001867.hg.1	9.69	10.72	2.03	EFEMP1	EGF containing fibulin-like extracellular matrix protein 1
TC02001948.hg.1	7.67	8.7	2.03	GFPT1	glutamine--fructose-6-phosphate transaminase 1
TC05001657.hg.1	7.61	8.63	2.03	EFNA5	ephrin-A5
TC02002823.hg.1	5.27	6.28	2.02	SERPINE2	serpin peptidase inhibitor, clade E (nexin, plasminogen activator inhibitor type 1), member 2
TC03003359.hg.1	6.45	7.46	2.02	GXYLT2	glucoside xylosyltransferase 2
TC05000673.hg.1	8.77	9.78	2.02	MIR4461	microRNA 4461
TC11002005.hg.1	8.36	9.37	2.02	C11orf24	chromosome 11 open reading frame 24
TC19001367.hg.1	6.08	7.1	2.02	ZNF91	zinc finger protein 91
TC09001059.hg.1	8.3	9.31	2.01	TLN1	talin 1
TC0X000025.hg.1	5.94	6.94	2.01	STS	steroid sulfatase (microsomal), isozyme S
TC10000748.hg.1	6.53	7.54	2.01	PPRC1	peroxisome proliferator-activated receptor gamma, coactivator-related 1
TC11002427.hg.1	4.94	5.95	2.01	CDON	cell adhesion associated, oncogene regulated
TC01001086.hg.1	7.62	8.62	2	SEC22B; LOC100996517	SEC22 vesicle trafficking protein homolog B (S. cerevisiae) (gene/pseudogene); vesicle-trafficking protein SEC22b-like
TC02001227.hg.1	6.11	7.1	2	LOC101059946; OTTHUMG00000154787; AC007879.7	uncharacterized LOC101059946
TC04000222.hg.1	7.54	8.54	2	FAM114A1	family with sequence similarity 114, member A1
TC05001955.hg.1	7.99	8.99	2	SPARC	secreted protein, acidic, cysteine-rich (osteonectin)
TC10000350.hg.1	9.62	10.61	2	DKK1	dickkopf WNT signaling pathway inhibitor 1
TC20000844.hg.1	6.54	7.54	2	MAFB	v-maf musculoaponeurotic fibrosarcoma oncogene homolog B (avian)
TC02001746.hg.1	6.5	7.49	1.99	CDC42EP3	CDC42 effector protein (Rho GTPase binding) 3
TC07000645.hg.1	5.36	6.35	1.99	MIR4653	microRNA 4653
TC11000182.hg.1	6.98	7.97	1.99	ADM	adrenomedullin
TC11001948.hg.1	6.95	7.94	1.99	FOSL1	FOS-like antigen 1
TC01000494.hg.1	5.01	6	1.98	KIAA0754	KIAA0754
TC01002766.hg.1	5.71	6.7	1.98	DEPDC1	DEP domain containing 1
TC02000057.hg.1	8.29	9.28	1.98	RRM2	ribonucleotide reductase M2
TC02000620.hg.1	5.88	6.86	1.98	IL1R1	interleukin 1 receptor, type I
TC02002050.hg.1	6.06	7.05	1.98	LOC90784	uncharacterized LOC90784
TC0X000645.hg.1	8.68	9.66	1.98	FAM127A	family with sequence similarity 127, member A
TC05000831.hg.1	8.47	9.44	1.97	NDST1	N-deacetylase/N-sulfotransferase (heparan glucosaminyl) 1
TC07000251.hg.1	6.8	7.78	1.97	LINC00265	long intergenic non-protein coding RNA 265
TC13000500.hg.1	5.56	6.54	1.97	SHISA2	shisa homolog 2 (Xenopus laevis)
TC14000463.hg.1	6.06	7.03	1.97	YLPM1	YLP motif containing 1
TC22000866.hg.1	5.27	6.24	1.97	KIAA1644	KIAA1644
TC05000928.hg.1	6.22	7.18	1.96	SPDL1; CCDC99	spindle apparatus coiled-coil protein 1; coiled-coil domain containing 99
TC06000985.hg.1	5.16	6.13	1.96	ENPP1	ectonucleotide pyrophosphatase/phosphodiesterase 1
TC07001906.hg.1	5.71	6.68	1.96	ATP6V0A4	ATPase, H+ transporting, lysosomal V0 subunit a4
TC01001583.hg.1	8.67	9.63	1.95	LAMC1	laminin, gamma 1 (formerly LAMB2)
TC02002123.hg.1	6.37	7.34	1.95	TMEM131	transmembrane protein 131
TC04000887.hg.1	6.04	7	1.95	WWC2; CLDN22	WW and C2 domain containing 2; claudin 22
TC07001883.hg.1	7.5	8.46	1.95	AKR1B1	aldo-keto reductase family 1, member B1 (aldose reductase)
TC19000195.hg.1	7.86	8.83	1.95	LPPR2	lipid phosphate phosphatase-related protein type 2
TC01001840.hg.1	4.53	5.48	1.94	LOC100287497	uncharacterized LOC100287497
TC01003662.hg.1	6.15	7.11	1.94	ASPM	asp (abnormal spindle) homolog, microcephaly associated (Drosophila)
TC06000909.hg.1	8.42	9.38	1.94	MARCKS	myristoylated alanine-rich protein kinase C substrate
TC08000200.hg.1	8.07	9.02	1.94	BNIP3L	BCL2/adenovirus E1B 19kDa interacting protein 3-like
TC08000239.hg.1	10.37	11.33	1.94	TUBBP1	tubulin, beta pseudogene 1
TC11002431.hg.1	9.12	10.07	1.94	SRPR	signal recognition particle receptor (docking protein)
TC17000486.hg.1	7.58	8.54	1.94	CSF3	colony stimulating factor 3 (granulocyte)
TC01002567.hg.1	6.75	7.69	1.93	EDN2	endothelin 2
TC01002884.hg.1	6.47	7.42	1.93	ARHGAP29	Rho GTPase activating protein 29
TC03003371.hg.1	6.97	7.92	1.93	FAM157A; FAM157C; LOC100132858; FAM157B	family with sequence similarity 157, member A; family with sequence similarity 157, member C; putative protein FAM157B-like; family with sequence similarity 157, member B
TC03001525.hg.1	5.92	6.87	1.93	PRICKLE2	prickle homolog 2 (Drosophila)
TC05001385.hg.1	7.34	8.28	1.93	PLK2	polo-like kinase 2
TC11001880.hg.1	7.68	8.62	1.93	NXF1	nuclear RNA export factor 1
TC17002849.hg.1	7.29	8.24	1.93	PER1	period circadian clock 1
TC18000285.hg.1	5.82	6.77	1.93	LPIN2	lipin 2
TC01000349.hg.1	6.8	7.74	1.92	ARID1A	AT rich interactive domain 1A (SWI-like)
TC0X001067.hg.1	8.14	9.08	1.92	HUWE1	HECT, UBA and WWE domain containing 1, E3 ubiquitin protein ligase
TC16000983.hg.1	8.57	9.52	1.92	XPO6	exportin 6
TC01006390.hg.1	4.96	5.89	1.91	HNRNPU-AS1	HNRNPU antisense RNA 1
TC06001777.hg.1	6.98	7.91	1.91	TNFRSF21	tumor necrosis factor receptor superfamily, member 21
TC11002355.hg.1	7.61	8.54	1.91	BCL9L	B-cell CLL/lymphoma 9-like
TC15000580.hg.1	6.67	7.6	1.91	LACTB	lactamase, beta
TC01002053.hg.1	7.16	8.08	1.9	LOC729737; OTTHUMG00000002481; RP11-34P13.14	uncharacterized LOC729737
TC03001000.hg.1	8.29	9.22	1.9	EIF4G1	eukaryotic translation initiation factor 4 gamma, 1
TC04000440.hg.1	6.27	7.19	1.9	BMP2K	BMP2 inducible kinase
TC04001286.hg.1	6.43	7.35	1.9	CXCL2	chemokine (C-X-C motif) ligand 2
TC07001039.hg.1	7.84	8.76	1.9	INSIG1	insulin induced gene 1
TC12000010.hg.1	7.71	8.64	1.9	WNK1	WNK lysine deficient protein kinase 1
TC15000616.hg.1	5.82	6.75	1.9	SMAD6	SMAD family member 6
TC06001226.hg.1	7.27	8.19	1.89	TUBB2A	tubulin, beta 2A class IIa
TC09001459.hg.1	7.46	8.37	1.89	TMEM245	transmembrane protein 245
TC10001521.hg.1	4.71	5.63	1.89	LOC100188947	uncharacterized LOC100188947
TC12001513.hg.1	6.47	7.39	1.89	KRT80	keratin 80
TC16000454.hg.1	6.49	7.41	1.89	MMP2	matrix metallopeptidase 2 (gelatinase A, 72kDa gelatinase, 72kDa type IV collagenase)
TC6_qbl_hap6000131.hg.1	6.52	7.44	1.89	MDC1	mediator of DNA-damage checkpoint 1
TC02002291.hg.1	7.74	8.65	1.88	SAP130	Sin3A-associated protein, 130kDa
TC03000149.hg.1	9.19	10.09	1.88	TGFBR2	transforming growth factor, beta receptor II (70/80kDa)
TC03000384.hg.1	6.79	7.69	1.88	PTPRG	protein tyrosine phosphatase, receptor type, G
TC10000468.hg.1	7.37	8.28	1.88	SEC24C	SEC24 family, member C (S. cerevisiae)
TC11002092.hg.1	6.34	7.25	1.88	ARRB1	arrestin, beta 1
TC01001186.hg.1	7.93	8.83	1.87	RPRD2	regulation of nuclear pre-mRNA domain containing 2
TC05001529.hg.1	7.86	8.77	1.87	LOC644936	actin, beta pseudogene
TC05001816.hg.1	6.63	7.53	1.87	SPOCK1	sparc/osteonectin, cwcv and kazal-like domains proteoglycan (testican) 1
TC06001717.hg.1	4.92	5.82	1.87	TREM1	triggering receptor expressed on myeloid cells 1
TC10000469.hg.1	6.52	7.42	1.87	FUT11	fucosyltransferase 11 (alpha (1,3) fucosyltransferase)
TC14000794.hg.1	7.61	8.5	1.87	TNFAIP2	tumor necrosis factor, alpha-induced protein 2
TC17000194.hg.1	8.16	9.06	1.87	MPRIP	myosin phosphatase Rho interacting protein
TC17001905.hg.1	8.61	9.52	1.87	MXRA7	matrix-remodelling associated 7
TC19001252.hg.1	7.58	8.49	1.87	BRD4	bromodomain containing 4
TC01001473.hg.1	7.47	8.37	1.86	ATP1B1	ATPase, Na+/K+ transporting, beta 1 polypeptide
TC06000412.hg.1	7.39	8.29	1.86	SLC39A7	solute carrier family 39 (zinc transporter), member 7
TC06001507.hg.1	6.42	7.31	1.86	MDC1	mediator of DNA-damage checkpoint 1
TC07001886.hg.1	6.58	7.47	1.86	CNOT4	CCR4-NOT transcription complex, subunit 4
TC08001051.hg.1	8.15	9.05	1.86	TNFRSF10D	tumor necrosis factor receptor superfamily, member 10d, decoy with truncated death domain
TC08001438.hg.1	4.36	5.25	1.86	CCNE2	cyclin E2
TC11000201.hg.1	8.18	9.08	1.86	PARVA	parvin, alpha
TC17000672.hg.1	7.56	8.46	1.86	ABCC3	ATP-binding cassette, sub-family C (CFTR/MRP), member 3
TC19001231.hg.1	7.76	8.65	1.86	PRKACA	protein kinase, cAMP-dependent, catalytic, alpha
TC6_mcf_hap5000120.hg.1	6.49	7.39	1.86	MDC1	mediator of DNA-damage checkpoint 1
TC6_ssto_hap7000121.hg.1	6.49	7.39	1.86	MDC1	mediator of DNA-damage checkpoint 1
TC02000881.hg.1	7.48	8.37	1.85	R3HDM1	R3H domain containing 1
TC04000470.hg.1	7.96	8.85	1.85	AFF1	AF4/FMR2 family, member 1
TC05002075.hg.1	6.23	7.11	1.85	STC2	stanniocalcin 2
TC08002590.hg.1	7.54	8.42	1.85	DOCK5	dedicator of cytokinesis 5
TC0X001326.hg.1	7.43	8.32	1.85	CUL4B	cullin 4B
TC17000764.hg.1	6.87	7.75	1.85	TANC2	tetratricopeptide repeat, ankyrin repeat and coiled-coil containing 2
TC6_apd_hap1000077.hg.1	6.5	7.39	1.85	MDC1	mediator of DNA-damage checkpoint 1
TC6_dbb_hap3000130.hg.1	6.5	7.39	1.85	MDC1	mediator of DNA-damage checkpoint 1
TC01000791.hg.1	3.44	4.32	1.84	MGC27382; OTTHUMG00000041107; RP11-183M13.1	uncharacterized MGC27382
TC01003754.hg.1	7.58	8.46	1.84	SLC41A1	solute carrier family 41, member 1
TC02000230.hg.1	8.4	9.27	1.84	CRIM1	cysteine rich transmembrane BMP regulator 1 (chordin-like)
TC06001059.hg.1	6.03	6.91	1.84	UTRN	utrophin
TC09000128.hg.1	7.61	8.49	1.84	ACO1	aconitase 1, soluble
TC0X000907.hg.1	5.45	6.33	1.84	MAP7D2	MAP7 domain containing 2
TC0X000963.hg.1	5.88	6.76	1.84	BCOR	BCL6 corepressor
TC12002096.hg.1	7.45	8.34	1.84	NCOR2	nuclear receptor corepressor 2
TC21001069.hg.1	3.83	4.7	1.84	SAMSN1	SAM domain, SH3 domain and nuclear localization signals 1
TC22001489.hg.1	7.05	7.94	1.84	PISD	phosphatidylserine decarboxylase
TC05001481.hg.1	5.6	6.47	1.83	ENC1	ectodermal-neural cortex 1 (with BTB domain)
TC06000010.hg.1	6.57	7.45	1.83	FOXF2	forkhead box F2
TC11000756.hg.1	7.75	8.62	1.83	INPPL1	inositol polyphosphate phosphatase-like 1
TC16000304.hg.1	6.13	7	1.83	LOC101060449; NPIPB9; NPIPB8	putative NPIP-like protein LOC613037-like; nuclear pore complex interacting protein family, member B9; nuclear pore complex interacting protein family, member B8
TC16000565.hg.1	7.46	8.33	1.83	SNTB2	syntrophin, beta 2 (dystrophin-associated protein A1, 59kDa, basic component 2)
TC16002063.hg.1	6.1	6.97	1.83	NPIPL1	nuclear pore complex interacting protein-like 1
TC20000819.hg.1	6.94	7.81	1.83	SOGA1	suppressor of glucose, autophagy associated 1
TC6_mann_hap4000119.hg.1	6.47	7.35	1.83	MDC1	mediator of DNA-damage checkpoint 1
TC03003380.hg.1	6.64	7.51	1.82	PFKFB4	6-phosphofructo-2-kinase/fructose-2,6-biphosphatase 4
TC05001714.hg.1	7.75	8.62	1.82	LOX	lysyl oxidase
TC07000036.hg.1	8.01	8.87	1.82	TTYH3	tweety homolog 3 (Drosophila)
TC09001726.hg.1	6.46	7.32	1.82	QSOX2	quiescin Q6 sulfhydryl oxidase 2
TC0X001438.hg.1	8.52	9.39	1.82	LDOC1	leucine zipper, down-regulated in cancer 1
TC12000533.hg.1	6.57	7.43	1.82	MBD6	methyl-CpG binding domain protein 6
TC14002198.hg.1	5.22	6.08	1.82	SNAPC1	small nuclear RNA activating complex, polypeptide 1, 43kDa
TC17001465.hg.1	10.12	10.99	1.82	TNS4	tensin 4
TC19000340.hg.1	9.27	10.14	1.82	COLGALT1; GLT25D1	collagen beta(1-O)galactosyltransferase 1; glycosyltransferase 25 domain containing 1
TC20000756.hg.1	8.47	9.34	1.82	BCL2L1	BCL2-like 1
TC6_cox_hap2000141.hg.1	6.47	7.33	1.82	MDC1	mediator of DNA-damage checkpoint 1
TC01003892.hg.1	6.65	7.5	1.81	TMEM63A	transmembrane protein 63A
TC03000049.hg.1	7.42	8.28	1.81	PRRT3-AS1	PRRT3 antisense RNA 1
TC03001803.hg.1	7.29	8.15	1.81	RPL39P5	ribosomal protein L39 pseudogene 5
TC09000844.hg.1	10.73	11.58	1.81	TUBB4B	tubulin, beta 4B class IVb
TC14001141.hg.1	8.48	9.34	1.81	ERO1L	ERO1-like (S. cerevisiae)
TC14001443.hg.1	5.4	6.25	1.81	FBLN5	fibulin 5
TC15002005.hg.1	6.79	7.65	1.81	CHSY1	chondroitin sulfate synthase 1
TC16001184.hg.1	6.61	7.47	1.81	FHOD1	formin homology 2 domain containing 1
TC01002328.hg.1	7.15	8	1.8	HSPG2	heparan sulfate proteoglycan 2
TC02000059.hg.1	7.64	8.49	1.8	HPCAL1	hippocalcin-like 1
TC02000854.hg.1	7.67	8.52	1.8	LOC150776	sphingomyelin phosphodiesterase 4, neutral membrane (neutral sphingomyelinase-3) pseudogene
TC06000844.hg.1	5.02	5.87	1.8	PRDM1	PR domain containing 1, with ZNF domain
TC0X001399.hg.1	7.35	8.2	1.8	FAM127C	family with sequence similarity 127, member C
TC11003437.hg.1	8.14	8.98	1.8	FADS3	fatty acid desaturase 3
TC12001811.hg.1	5.71	6.56	1.8	EEA1	early endosome antigen 1
TC14000322.hg.1	7.94	8.79	1.8	MAPK1IP1L	mitogen-activated protein kinase 1 interacting protein 1-like
TC15000850.hg.1	6.42	7.26	1.8	TICRR	TOPBP1-interacting checkpoint and replication regulator
TC17000103.hg.1	7.47	8.32	1.8	CD68	CD68 molecule
TC6_mcf_hap5000211.hg.1	5.47	6.32	1.8	LY6G5B	lymphocyte antigen 6 complex, locus G5B
TC01004036.hg.1	7.06	7.9	1.79	LOC731275; LOC100506479; LOC100288102; OTTHUMG00000039861; RP11-261C10.3	uncharacterized LOC731275; uncharacterized LOC100506479; uncharacterized LOC100288102
TC05002043.hg.1	6.22	7.06	1.79	SLIT3	slit homolog 3 (Drosophila)
TC05002066.hg.1	9.5	10.34	1.79	DUSP1	dual specificity phosphatase 1
TC19002688.hg.1	8.02	8.87	1.79	SLC35E1	solute carrier family 35, member E1
TC04000636.hg.1	5.3	6.13	1.78	FAT4	FAT atypical cadherin 4
TC07002045.hg.1	6.21	7.05	1.78	KMT2C; MLL3	lysine (K)-specific methyltransferase 2C
TC08001286.hg.1	4.8	5.63	1.78	MYBL1	v-myb myeloblastosis viral oncogene homolog (avian)-like 1
TC09001025.hg.1	7.96	8.79	1.78	UBAP2; SNORD121B	ubiquitin associated protein 2; small nucleolar RNA, C/D box 121B
TC0X000901.hg.1	4.63	5.46	1.78	GPR64	G protein-coupled receptor 64
TC12002097.hg.1	8.73	9.56	1.78	SCARB1	scavenger receptor class B, member 1
TC13000329.hg.1	5.89	6.71	1.78	GPC6	glypican 6
TC16000570.hg.1	6.43	7.27	1.78	NFAT5	nuclear factor of activated T-cells 5, tonicity-responsive
TC19001681.hg.1	9.81	10.65	1.78	KDELR1	KDEL (Lys-Asp-Glu-Leu) endoplasmic reticulum protein retention receptor 1
TC01000313.hg.1	7.73	8.55	1.77	SRRM1	serine/arginine repetitive matrix 1
TC01001475.hg.1	6.81	7.63	1.77	BLZF1	basic leucine zipper nuclear factor 1
TC01001792.hg.1	5.3	6.13	1.77	KCNK2	potassium channel, subfamily K, member 2
TC06001912.hg.1	8.21	9.04	1.77	ME1	malic enzyme 1, NADP(+)-dependent, cytosolic
TC07000932.hg.1	6.97	7.79	1.77	CASP2	caspase 2, apoptosis-related cysteine peptidase
TC08001235.hg.1	4.43	5.25	1.77	LINC00968; OTTHUMG00000164412; RP11-16M8.2	long intergenic non-protein coding RNA 968
TC16000169.hg.1	6.14	6.96	1.77	SHISA9	shisa homolog 9 (Xenopus laevis)
TC19000256.hg.1	7.6	8.42	1.77	CD97	CD97 molecule
TC22000383.hg.1	8.5	9.32	1.77	FBLN1	fibulin 1
TC01002322.hg.1	7.74	8.55	1.76	ECE1	endothelin converting enzyme 1
TC06004057.hg.1	6.51	7.33	1.76	RPS6KA2	ribosomal protein S6 kinase, 90kDa, polypeptide 2
TC07000210.hg.1	4.73	5.54	1.76	LOC401321	uncharacterized LOC401321
TC09000350.hg.1	5.91	6.73	1.76	GCNT1	glucosaminyl (N-acetyl) transferase 1, core 2
TC12001401.hg.1	5.48	6.3	1.76	GXYLT1	glucoside xylosyltransferase 1
TC14001534.hg.1	7.89	8.71	1.76	CDC42BPB	CDC42 binding protein kinase beta (DMPK-like)
TC19001021.hg.1	8.48	9.3	1.76	AP3D1	adaptor-related protein complex 3, delta 1 subunit
TC6_cox_hap2000102.hg.1	7.39	8.2	1.76	SLC39A7	solute carrier family 39 (zinc transporter), member 7
TC6_dbb_hap3000094.hg.1	7.39	8.2	1.76	SLC39A7	solute carrier family 39 (zinc transporter), member 7
TC6_mann_hap4000086.hg.1	7.39	8.2	1.76	SLC39A7	solute carrier family 39 (zinc transporter), member 7
TC6_mcf_hap5000087.hg.1	7.39	8.2	1.76	SLC39A7	solute carrier family 39 (zinc transporter), member 7
TC6_qbl_hap6000093.hg.1	7.39	8.2	1.76	SLC39A7	solute carrier family 39 (zinc transporter), member 7
TC02001950.hg.1	6.52	7.32	1.75	AAK1	AP2 associated kinase 1
TC02002776.hg.1	6.77	7.58	1.75	ZNF142	zinc finger protein 142
TC06001152.hg.1	7.55	8.36	1.75	IGF2R	insulin-like growth factor 2 receptor
TC07003293.hg.1	5.74	6.55	1.75	HILPDA	hypoxia inducible lipid droplet-associated
TC08000298.hg.1	8.91	9.72	1.75	ADAM9	ADAM metallopeptidase domain 9
TC11000742.hg.1	6.53	7.34	1.75	FAM86C1	family with sequence similarity 86, member C1
TC11001517.hg.1	5.01	5.81	1.75	KIF18A	kinesin family member 18A
TC13000483.hg.1	5.79	6.59	1.75	SACS	spastic ataxia of Charlevoix-Saguenay (sacsin)
TC16000198.hg.1	7.38	8.19	1.75	PKD1P1; NPIPA5; NPIPA2; NPIPA3; OTTHUMG00000133624; AC138969.4	polycystic kidney disease 1 (autosomal dominant) pseudogene 1; nuclear pore complex interacting protein family, member A5; nuclear pore complex interacting protein family, member A2; nuclear pore complex interacting protein family, member A3
TC16000936.hg.1	6.49	7.3	1.75	LOC100190986	uncharacterized LOC100190986
TC16001343.hg.1	7.59	8.4	1.75	PIEZO1; MIR4722	piezo-type mechanosensitive ion channel component 1; microRNA 4722
TC17002887.hg.1	8.03	8.83	1.75	PLSCR3	phospholipid scramblase 3
TC20000208.hg.1	7.69	8.5	1.75	POFUT1; MIR1825; OTTHUMG00000032209; RP11-392M18.5	protein O-fucosyltransferase 1; microRNA 1825
TC20000481.hg.1	6.97	7.77	1.75	CDH4	cadherin 4, type 1, R-cadherin (retinal)
TC20000829.hg.1	8.03	8.83	1.75	TTI1	TELO2 interacting protein 1
TC04000414.hg.1	4.55	5.35	1.74	EREG	epiregulin
TC04001727.hg.1	6.15	6.95	1.74	PTGES3P3	prostaglandin E synthase 3 (cytosolic) pseudogene 3
TC07001907.hg.1	6.24	7.03	1.74	KIAA1549	KIAA1549
TC09001312.hg.1	4.98	5.78	1.74	LOC100507009; OTTHUMG00000020177; RP11-82L18.2	uncharacterized LOC100507009
TC13000585.hg.1	6.79	7.59	1.74	LHFP	lipoma HMGIC fusion partner
TC17002859.hg.1	6.76	7.56	1.74	BPTF	bromodomain PHD finger transcription factor
TC03001372.hg.1	8.03	8.82	1.73	MAP4	microtubule-associated protein 4
TC09001589.hg.1	9.54	10.33	1.73	HSPA5	heat shock 70kDa protein 5 (glucose-regulated protein, 78kDa)
TC10000890.hg.1	5.54	6.33	1.73	DMBT1	deleted in malignant brain tumors 1
TC13000437.hg.1	6.65	7.44	1.73	CHAMP1	chromosome alignment maintaining phosphoprotein 1
TC14002223.hg.1	6.61	7.4	1.73	IGHD2-21	immunoglobulin heavy diversity 2-21
TC15001825.hg.1	8.3	9.09	1.73	MFGE8	milk fat globule-EGF factor 8 protein
TC17000531.hg.1	9.62	10.41	1.73	TUBG1	tubulin, gamma 1
TC20000210.hg.1	7.49	8.28	1.73	ASXL1	additional sex combs like 1 (Drosophila)
TC20000589.hg.1	8.09	8.88	1.73	TMEM230	transmembrane protein 230
TC6_cox_hap2000242.hg.1	5.5	6.29	1.73	LY6G5B	lymphocyte antigen 6 complex, locus G5B
TC6_dbb_hap3000220.hg.1	5.5	6.29	1.73	LY6G5B	lymphocyte antigen 6 complex, locus G5B
TC6_mann_hap4000194.hg.1	5.5	6.29	1.73	LY6G5B	lymphocyte antigen 6 complex, locus G5B
TC6_qbl_hap6000223.hg.1	5.5	6.29	1.73	LY6G5B	lymphocyte antigen 6 complex, locus G5B
TC6_ssto_hap7000197.hg.1	5.5	6.29	1.73	LY6G5B	lymphocyte antigen 6 complex, locus G5B
TC01002294.hg.1	6.67	7.46	1.72	EMC1	ER membrane protein complex subunit 1
TC01002574.hg.1	7.14	7.93	1.72	LEPRE1	leucine proline-enriched proteoglycan (leprecan) 1
TC02004954.hg.1	7.49	8.27	1.72	BRE	brain and reproductive organ-expressed (TNFRSF1A modulator)
TC03000689.hg.1	8.8	9.59	1.72	COPG1	coatomer protein complex, subunit gamma 1
TC12000099.hg.1	6.47	7.25	1.72	ENO2	enolase 2 (gamma, neuronal)
TC13000717.hg.1	4.55	5.33	1.72	PCDH9	protocadherin 9
TC17001698.hg.1	7.34	8.12	1.72	TOB1	transducer of ERBB2, 1
TC18000440.hg.1	5.52	6.3	1.72	B4GALT6	UDP-Gal:betaGlcNAc beta 1,4- galactosyltransferase, polypeptide 6
TC20000043.hg.1	7.77	8.55	1.72	MAVS	mitochondrial antiviral signaling protein
TC20000063.hg.1	6.9	7.68	1.72	MCM8	minichromosome maintenance complex component 8
TC20000541.hg.1	7.77	8.55	1.72	TBC1D20	TBC1 domain family, member 20
TC01001113.hg.1	5.77	6.54	1.71	BCL9; LOC101060700	B-cell CLL/lymphoma 9; B-cell CLL/lymphoma 9 protein-like
TC01001678.hg.1	6.21	6.99	1.71	PCAT6; KDM5B-AS1	prostate cancer associated transcript 6 (non-protein coding)
TC02002793.hg.1	9.03	9.8	1.71	TUBA4A	tubulin, alpha 4a
TC03002155.hg.1	8.61	9.39	1.71	TFRC	transferrin receptor (p90, CD71)
TC09001656.hg.1	6.58	7.36	1.71	FNBP1	formin binding protein 1
TC13000871.hg.1	5.73	6.5	1.71	IRS2	insulin receptor substrate 2
TC16002053.hg.1	6.01	6.78	1.71	TBC1D24	TBC1 domain family, member 24
TC19000232.hg.1	11.03	11.81	1.71	CALR	calreticulin
TC21000162.hg.1	6.53	7.31	1.71	TTC3; TTC3P1	tetratricopeptide repeat domain 3; tetratricopeptide repeat domain 3 pseudogene 1
TC02004958.hg.1	6.63	7.4	1.7	LOC100505876; OTTHUMG00000152162; AC007390.5	uncharacterized LOC100505876
TC07001170.hg.1	4.08	4.84	1.7	PRPS1L1	phosphoribosyl pyrophosphate synthetase 1-like 1
TC09000185.hg.1	6.39	7.16	1.7	RUSC2	RUN and SH3 domain containing 2
TC11000314.hg.1	6.3	7.06	1.7	LINC00294	long intergenic non-protein coding RNA 294
TC12003230.hg.1	8.33	9.1	1.7	TULP3	tubby like protein 3
TC16000640.hg.1	7.06	7.83	1.7	CMIP	c-Maf inducing protein
TC19000541.hg.1	7.52	8.28	1.7	SAMD4B	sterile alpha motif domain containing 4B
TC19000676.hg.1	4.77	5.54	1.7	C5AR1	complement component 5a receptor 1
TC01000261.hg.1	6.96	7.72	1.69	CDA	cytidine deaminase
TC01000792.hg.1	5.02	5.78	1.69	PTGFR	prostaglandin F receptor (FP)
TC01003679.hg.1	5.85	6.61	1.69	KIF14	kinesin family member 14
TC05000952.hg.1	7.14	7.9	1.69	ERGIC1	endoplasmic reticulum-golgi intermediate compartment (ERGIC) 1
TC11000784.hg.1	8.36	9.11	1.69	PPME1	protein phosphatase methylesterase 1
TC16002054.hg.1	9.77	10.53	1.69	ATP6V0C	ATPase, H+ transporting, lysosomal 16kDa, V0 subunit c
TC16000095.hg.1	10.15	10.91	1.69	TNFRSF12A	tumor necrosis factor receptor superfamily, member 12A
TC20000335.hg.1	7.09	7.85	1.69	WISP2	WNT1 inducible signaling pathway protein 2
TC01003196.hg.1	7.83	8.57	1.68	SF3B4	splicing factor 3b, subunit 4, 49kDa
TC04001018.hg.1	7.1	7.84	1.68	ACOX3	acyl-CoA oxidase 3, pristanoyl
TC0X000815.hg.1	6.66	7.41	1.68	LOC100506453; OTTHUMG00000067421; RP11-706O15.5	uncharacterized LOC100506453
TC0X001538.hg.1	9.08	9.83	1.68	G6PD	glucose-6-phosphate dehydrogenase
TC11001048.hg.1	7.18	7.93	1.68	SIDT2	SID1 transmembrane family, member 2
TC11003476.hg.1	6.65	7.4	1.68	PIK3C2A	phosphatidylinositol-4-phosphate 3-kinase, catalytic subunit type 2 alpha; phosphoinositide-3-kinase, class 2, alpha polypeptide
TC12002000.hg.1	6.6	7.35	1.68	TBX3	T-box 3
TC13000344.hg.1	7.87	8.62	1.68	FARP1; FARP1-IT1	FERM, RhoGEF (ARHGEF) and pleckstrin domain protein 1 (chondrocyte-derived); FARP1 intronic transcript 1 (non-protein coding)
TC13000465.hg.1	3.82	4.58	1.68	RNU4-9P	RNA, U4 small nuclear 9, pseudogene
TC14001181.hg.1	4.27	5.02	1.68	GPR135	G protein-coupled receptor 135
TC15000578.hg.1	7.53	8.28	1.68	TPM1	tropomyosin 1 (alpha)
TC17000147.hg.1	4.8	5.55	1.68	GLP2R	glucagon-like peptide 2 receptor
TC18000547.hg.1	8.95	9.7	1.68	LMAN1	lectin, mannose-binding, 1
TC01002564.hg.1	7.08	7.82	1.67	SCMH1	sex comb on midleg homolog 1 (Drosophila)
TC11001939.hg.1	8.31	9.05	1.67	RELA	v-rel reticuloendotheliosis viral oncogene homolog A (avian)
TC14000316.hg.1	7.42	8.16	1.67	CDKN3	cyclin-dependent kinase inhibitor 3
TC14001029.hg.1	7.51	8.25	1.67	CFL2	cofilin 2 (muscle)
TC17000592.hg.1	6.38	7.12	1.67	MAPT	microtubule-associated protein tau
TC20000924.hg.1	7.26	8	1.67	ZNFX1	zinc finger, NFX1-type containing 1
TC6_cox_hap2000194.hg.1	3.88	4.62	1.67	HLA-DRB6	major histocompatibility complex, class II, DR beta 6 (pseudogene)
TC01002072.hg.1	7.14	7.87	1.66	LOC100288069; OTTHUMG00000002409; RP11-206L10.5; OTTHUMG00000002406; RP11-206L10.2	general transcription factor IIi pseudogene
TC01003227.hg.1	7.32	8.06	1.66	POGZ	pogo transposable element with ZNF domain
TC02002276.hg.1	8.22	8.95	1.66	BIN1	bridging integrator 1
TC04000630.hg.1	8.03	8.77	1.66	FGF2	fibroblast growth factor 2 (basic)
TC06000347.hg.1	11.58	12.31	1.66	TUBB	tubulin, beta class I
TC07003396.hg.1	6.84	7.57	1.66	TRRAP	transformation/transcription domain-associated protein
TC09001058.hg.1	8.74	9.47	1.66	TPM2	tropomyosin 2 (beta)
TC0X001355.hg.1	8.34	9.07	1.66	ZDHHC9	zinc finger, DHHC-type containing 9
TC11002211.hg.1	6.13	6.86	1.66	MAML2	mastermind-like 2 (Drosophila)
TC12001925.hg.1	5.35	6.08	1.66	CRY1	cryptochrome 1 (photolyase-like)
TC16000081.hg.1	5.09	5.82	1.66	FLJ42627	uncharacterized LOC645644
TC17000325.hg.1	8.6	9.34	1.66	SUPT6H	suppressor of Ty 6 homolog (S. cerevisiae)
TC18000006.hg.1	8.58	9.31	1.66	TYMS	thymidylate synthetase
TC19001795.hg.1	5.55	6.28	1.66	ZNF841	zinc finger protein 841
TC01001097.hg.1	7	7.73	1.65	PIAS3; LOC101060431	protein inhibitor of activated STAT, 3; E3 SUMO-protein ligase PIAS3-like
TC01002056.hg.1	7.37	8.09	1.65	LOC100996554; LOC100996442; LOC100132055; OTTHUMG00000002480; RP11-34P13.13	uncharacterized LOC100996554; uncharacterized LOC100996442; uncharacterized LOC100132055
TC02001860.hg.1	5.37	6.09	1.65	CCDC88A	coiled-coil domain containing 88A
TC05000855.hg.1	9.24	9.97	1.65	LARP1	La ribonucleoprotein domain family, member 1
TC07000133.hg.1	4.18	4.9	1.65	DNAH11	dynein, axonemal, heavy chain 11
TC0X000658.hg.1	6.49	7.21	1.65	FHL1	four and a half LIM domains 1
TC0X001400.hg.1	8.35	9.08	1.65	FAM127B	family with sequence similarity 127, member B
TC10000257.hg.1	6.73	7.46	1.65	LOC399744	uncharacterized LOC399744
TC11000203.hg.1	7.26	7.98	1.65	TEAD1	TEA domain family member 1 (SV40 transcriptional enhancer factor)
TC19000490.hg.1	6.53	7.26	1.65	LRFN3	leucine rich repeat and fibronectin type III domain containing 3
TC19000995.hg.1	9.08	9.8	1.65	TMEM259	transmembrane protein 259
TC19001618.hg.1	7.61	8.33	1.65	ERCC2	excision repair cross-complementing rodent repair deficiency, complementation group 2
TC01000789.hg.1	4.32	5.03	1.64	NEXN	nexilin (F actin binding protein)
TC01001201.hg.1	6.77	7.48	1.64	MLLT11	myeloid/lymphoid or mixed-lineage leukemia (trithorax homolog, Drosophila); translocated to, 11
TC01003278.hg.1	8.34	9.06	1.64	GATAD2B	GATA zinc finger domain containing 2B
TC03001933.hg.1	8.47	9.18	1.64	SSR3	signal sequence receptor, gamma (translocon-associated protein gamma)
TC05000608.hg.1	8.3	9.01	1.64	PRRC1	proline-rich coiled-coil 1
TC08001238.hg.1	8.2	8.92	1.64	IMPAD1	inositol monophosphatase domain containing 1
TC09001688.hg.1	8.88	9.59	1.64	SURF4	surfeit 4
TC10000053.hg.1	7.07	7.79	1.64	PFKFB3	6-phosphofructo-2-kinase/fructose-2,6-biphosphatase 3
TC10000565.hg.1	7.46	8.18	1.64	ZMIZ1	zinc finger, MIZ-type containing 1
TC13000872.hg.1	6.45	7.17	1.64	COL4A1	collagen, type IV, alpha 1
TC16001267.hg.1	8.36	9.07	1.64	GLG1	golgi glycoprotein 1
TC17001960.hg.1	9.91	10.62	1.64	P4HB	prolyl 4-hydroxylase, beta polypeptide
TC19000050.hg.1	8.8	9.52	1.64	SF3A2	splicing factor 3a, subunit 2, 66kDa
TC20000896.hg.1	7.73	8.44	1.64	NCOA5	nuclear receptor coactivator 5
TC01001422.hg.1	8.07	8.77	1.63	UAP1	UDP-N-acteylglucosamine pyrophosphorylase 1
TC02001729.hg.1	6.91	7.62	1.63	FAM98A	family with sequence similarity 98, member A
TC02002320.hg.1	7.98	8.69	1.63	SMPD4	sphingomyelin phosphodiesterase 4, neutral membrane (neutral sphingomyelinase-3)
TC02002470.hg.1	6.18	6.89	1.63	RBMS1; MIR4785	RNA binding motif, single stranded interacting protein 1; microRNA 4785
TC03000561.hg.1	5.88	6.58	1.63	PVRL3	poliovirus receptor-related 3
TC03003333.hg.1	6.35	7.05	1.63	ETV5	ets variant 5
TC04001014.hg.1	6.34	7.05	1.63	AFAP1	actin filament associated protein 1
TC04001514.hg.1	10.37	11.07	1.63	ANXA5	annexin A5
TC06000571.hg.1	7.35	8.05	1.63	FOXP4; MIR4641	forkhead box P4; microRNA 4641
TC10000219.hg.1	4.66	5.37	1.63	ZEB1; LOC100996668	zinc finger E-box binding homeobox 1; uncharacterized LOC100996668
TC12002032.hg.1	6.99	7.7	1.63	CIT; MIR1178	citron (rho-interacting, serine/threonine kinase 21); microRNA 1178
TC14001432.hg.1	6.14	6.85	1.63	TTC7B	tetratricopeptide repeat domain 7B
TC18000035.hg.1	7.65	8.36	1.63	PTPRM	protein tyrosine phosphatase, receptor type, M
TC19000188.hg.1	8.86	9.56	1.63	CARM1	coactivator-associated arginine methyltransferase 1
TC19000797.hg.1	5.71	6.42	1.63	ZNF880	zinc finger protein 880
TC20000303.hg.1	7.32	8.02	1.63	PLCG1	phospholipase C, gamma 1
TC22000019.hg.1	7.35	8.05	1.63	IL17RA	interleukin 17 receptor A
TC22000627.hg.1	7.17	7.88	1.63	XBP1	X-box binding protein 1
TC01006309.hg.1	9.06	9.76	1.62	NBPF10; LOC101060684; LOC101060362; LOC101060202; LOC101059961; LOC100506032; NOTCH2NL	neuroblastoma breakpoint family, member 10; neuroblastoma breakpoint family member 20-like; neuroblastoma breakpoint family member 21-like; notch 2 N-terminal like
TC01001335.hg.1	7.71	8.41	1.62	KIRREL	kin of IRRE like (Drosophila)
TC01002401.hg.1	6.73	7.43	1.62	SLC9A1	solute carrier family 9, subfamily A (NHE1, cation proton antiporter 1), member 1
TC01002769.hg.1	5.25	5.95	1.62	LRRC40	leucine rich repeat containing 40
TC03000268.hg.1	6.65	7.34	1.62	PTPN23	protein tyrosine phosphatase, non-receptor type 23
TC06001675.hg.1	6.87	7.56	1.62	STK38	serine/threonine kinase 38
TC07000405.hg.1	6.2	6.89	1.62	TPST1	tyrosylprotein sulfotransferase 1
TC08000975.hg.1	7.1	7.8	1.62	FAM167A	family with sequence similarity 167, member A
TC09001036.hg.1	6.81	7.51	1.62	FAM219A	family with sequence similarity 219, member A
TC0X000738.hg.1	4.62	5.32	1.62	GABRQ	gamma-aminobutyric acid (GABA) A receptor, theta
TC0X001173.hg.1	4.87	5.57	1.62	ATRX	alpha thalassemia/mental retardation syndrome X-linked
TC11000342.hg.1	9.22	9.92	1.62	LDLRAD3	low density lipoprotein receptor class A domain containing 3
TC11001089.hg.1	7.51	8.2	1.62	CBL	Cbl proto-oncogene, E3 ubiquitin protein ligase
TC11002067.hg.1	6.84	7.53	1.62	FAM168A	family with sequence similarity 168, member A
TC12001282.hg.1	7.41	8.1	1.62	EPS8	epidermal growth factor receptor pathway substrate 8
TC16001157.hg.1	6.54	7.23	1.62	SLC38A7	solute carrier family 38, member 7
TC16001250.hg.1	6.29	6.99	1.62	PHLPP2	PH domain and leucine rich repeat protein phosphatase 2
TC17000133.hg.1	7.75	8.45	1.62	MIR3676	microRNA 3676
TC19001045.hg.1	7.57	8.27	1.62	MFSD12	major facilitator superfamily domain containing 12
TC20000588.hg.1	6.46	7.15	1.62	SLC23A2	solute carrier family 23 (nucleobase transporters), member 2
TC01001639.hg.1	7.75	8.44	1.61	NEK7	NIMA-related kinase 7
TC02000466.hg.1	6.42	7.11	1.61	HK2	hexokinase 2
TC03000113.hg.1	6.03	6.72	1.61	KAT2B	K(lysine) acetyltransferase 2B
TC05000633.hg.1	5.94	6.62	1.61	SLC22A4	solute carrier family 22 (organic cation/ergothioneine transporter), member 4
TC05001595.hg.1	3.2	3.89	1.61	LOC100505822; OTTHUMG00000162674; CTD-2091N23.1	uncharacterized LOC100505822
TC08000415.hg.1	8.83	9.51	1.61	KRT8	keratin 8
TC0X000774.hg.1	6.74	7.42	1.61	PLXNA3	plexin A3
TC10001017.hg.1	5.28	5.97	1.61	SFMBT2	Scm-like with four mbt domains 2
TC11000565.hg.1	9.76	10.45	1.61	TMEM179B	transmembrane protein 179B
TC12000856.hg.1	9.06	9.75	1.61	ATP2A2	ATPase, Ca++ transporting, cardiac muscle, slow twitch 2
TC16000985.hg.1	6.32	7.01	1.61	NPIPB6	nuclear pore complex interacting protein family, member B6
TC17001370.hg.1	5.01	5.7	1.61	SLFN12	schlafen family member 12
TC17001825.hg.1	3.86	4.55	1.61	ABCA8	ATP-binding cassette, sub-family A (ABC1), member 8
TC17001923.hg.1	7.39	8.08	1.61	LOC100653515; TIMP2	differential display clone 8; TIMP metallopeptidase inhibitor 2
TC19001062.hg.1	9.4	10.09	1.61	SH3GL1	SH3-domain GRB2-like 1
TC20000198.hg.1	9.64	10.33	1.61	TPX2	TPX2, microtubule-associated, homolog (Xenopus laevis)
TC20001751.hg.1	6.75	7.44	1.61	UBE2V1	ubiquitin-conjugating enzyme E2 variant 1
TC6_apd_hap1000029.hg.1	10.95	11.64	1.61	TUBB	tubulin, beta class I
TC6_dbb_hap3000038.hg.1	10.95	11.64	1.61	TUBB	tubulin, beta class I
TC6_mann_hap4000040.hg.1	10.95	11.64	1.61	TUBB	tubulin, beta class I
TC6_mcf_hap5000032.hg.1	10.95	11.64	1.61	TUBB	tubulin, beta class I
TC6_qbl_hap6000038.hg.1	10.95	11.64	1.61	TUBB	tubulin, beta class I
TC6_ssto_hap7000038.hg.1	10.95	11.64	1.61	TUBB	tubulin, beta class I
TC01001267.hg.1	9.67	10.35	1.6	UBAP2L	ubiquitin associated protein 2-like
TC01006336.hg.1	7.23	7.91	1.6	CADM3	cell adhesion molecule 3
TC01001767.hg.1	7.48	8.16	1.6	DTL	denticleless E3 ubiquitin protein ligase homolog (Drosophila)
TC01003566.hg.1	6.97	7.65	1.6	ABL2	v-abl Abelson murine leukemia viral oncogene homolog 2
TC02000937.hg.1	3.96	4.64	1.6	TNFAIP6	tumor necrosis factor, alpha-induced protein 6
TC03002118.hg.1	6.23	6.91	1.6	MB21D2	Mab-21 domain containing 2
TC05000232.hg.1	6.58	7.26	1.6	GPX8	glutathione peroxidase 8 (putative)
TC07000625.hg.1	7.75	8.43	1.6	AGFG2	ArfGAP with FG repeats 2
TC09000637.hg.1	6.05	6.73	1.6	LOC100129034	uncharacterized LOC100129034
TC09000695.hg.1	8.49	9.17	1.6	SPTAN1	spectrin, alpha, non-erythrocytic 1
TC0X001359.hg.1	5.54	6.21	1.6	ZNF280C	zinc finger protein 280C
TC13000330.hg.1	5.91	6.59	1.6	GPR180	G protein-coupled receptor 180
TC13000392.hg.1	7.13	7.81	1.6	COL4A2	collagen, type IV, alpha 2
TC16000449.hg.1	7.76	8.43	1.6	FTO	fat mass and obesity associated
TC19000316.hg.1	9.35	10.03	1.6	TPM4	tropomyosin 4
TC19001369.hg.1	4.9	5.58	1.6	ZNF675	zinc finger protein 675
TC20001009.hg.1	6.42	7.09	1.6	CABLES2	Cdk5 and Abl enzyme substrate 2
TC22001465.hg.1	8.07	8.75	1.6	TRIOBP	TRIO and F-actin binding protein
TC22000825.hg.1	7.8	8.49	1.6	TOB2	transducer of ERBB2, 2
TC6_cox_hap2000045.hg.1	11.07	11.75	1.6	TUBB	tubulin, beta class I
TC01001367.hg.1	8.11	8.78	1.59	NCSTN	nicastrin
TC02002051.hg.1	7.44	8.11	1.59	POLR1A	polymerase (RNA) I polypeptide A, 194kDa
TC03000295.hg.1	8.57	9.23	1.59	DAG1	dystroglycan 1 (dystrophin-associated glycoprotein 1)
TC05003415.hg.1	6.96	7.63	1.59	GALNT10	UDP-N-acetyl-alpha-D-galactosamine:polypeptide N-acetylgalactosaminyltransferase 10 (GalNAc-T10)
TC05001411.hg.1	5.69	6.36	1.59	SGTB	small glutamine-rich tetratricopeptide repeat (TPR)-containing, beta
TC08002614.hg.1	8.05	8.72	1.59	ZNF395	zinc finger protein 395
TC09000741.hg.1	8.15	8.81	1.59	ABL1	c-abl oncogene 1, non-receptor tyrosine kinase
TC09001604.hg.1	8.49	9.16	1.59	FAM129B	family with sequence similarity 129, member B
TC0X001167.hg.1	5.97	6.65	1.59	TTC3P1	tetratricopeptide repeat domain 3 pseudogene 1
TC10002958.hg.1	7.98	8.65	1.59	PI4K2A	phosphatidylinositol 4-kinase type 2 alpha
TC10001539.hg.1	4.9	5.57	1.59	PIPSL	PIP5K1A and PSMD4-like, pseudogene
TC12000427.hg.1	6.88	7.56	1.59	TENC1	tensin like C1 domain containing phosphatase (tensin 2)
TC14000777.hg.1	8.43	9.1	1.59	DYNC1H1	dynein, cytoplasmic 1, heavy chain 1
TC15000045.hg.1	3.95	4.61	1.59	SNORD64; SNORD108; PAR5	small nucleolar RNA, C/D box 64; small nucleolar RNA, C/D box 108; Prader-Willi/Angelman syndrome-5
TC15001650.hg.1	8.49	9.15	1.59	SCAMP2	secretory carrier membrane protein 2
TC16001314.hg.1	9.52	10.18	1.59	COTL1	coactosin-like 1 (Dictyostelium)
TC17000532.hg.1	8.27	8.94	1.59	TUBG2	tubulin, gamma 2
TC17001149.hg.1	7.25	7.92	1.59	HS3ST3A1	heparan sulfate (glucosamine) 3-O-sulfotransferase 3A1
TC19000067.hg.1	8.27	8.94	1.59	NCLN	nicalin
TC19001666.hg.1	8.52	9.19	1.59	NAPA	N-ethylmaleimide-sensitive factor attachment protein, alpha
TC20001741.hg.1	9.38	10.05	1.59	FKBP1A	FK506 binding protein 1A, 12kDa
TC20000726.hg.1	8.51	9.18	1.59	APMAP	adipocyte plasma membrane associated protein
TC22000068.hg.1	7.87	8.54	1.59	MED15	mediator complex subunit 15
TC01002444.hg.1	8.25	8.92	1.58	SDC3	syndecan 3
TC04000158.hg.1	4.52	5.18	1.58	SLIT2	slit homolog 2 (Drosophila)
TC04001281.hg.1	6.66	7.32	1.58	PF4	platelet factor 4
TC05000685.hg.1	5.34	6	1.58	TRPC7-AS2	TRPC7 antisense RNA 2
TC07001395.hg.1	6.15	6.81	1.58	SEC61G	Sec61 gamma subunit
TC10001373.hg.1	7.61	8.26	1.58	C10orf54	chromosome 10 open reading frame 54
TC11001829.hg.1	7.91	8.58	1.58	PATL1	protein associated with topoisomerase II homolog 1 (yeast)
TC11001911.hg.1	8.5	9.16	1.58	SF1	splicing factor 1
TC12001552.hg.1	6.87	7.53	1.58	ATF7	activating transcription factor 7
TC20000048.hg.1	7.52	8.18	1.58	SMOX	spermine oxidase
TC20000216.hg.1	9.01	9.67	1.58	MAPRE1	microtubule-associated protein, RP/EB family, member 1
TC22000217.hg.1	7.3	7.96	1.58	OSBP2	oxysterol binding protein 2
TC01001721.hg.1	7.7	8.35	1.57	SRGAP2; SRGAP2D	SLIT-ROBO Rho GTPase activating protein 2; SLIT-ROBO Rho GTPase activating protein 2D
TC01002701.hg.1	5.28	5.93	1.57	PPAP2B	phosphatidic acid phosphatase type 2B
TC01002882.hg.1	6.68	7.32	1.57	GCLM	glutamate-cysteine ligase, modifier subunit
TC01003692.hg.1	10.17	10.82	1.57	CSRP1	cysteine and glycine-rich protein 1
TC02000572.hg.1	8.81	9.47	1.57	KCNIP3	Kv channel interacting protein 3, calsenilin
TC03000692.hg.1	7.13	7.78	1.57	IFT122	intraflagellar transport 122 homolog (Chlamydomonas)
TC03000862.hg.1	4.3	4.95	1.57	PTX3	pentraxin 3, long
TC06000954.hg.1	4.49	5.14	1.57	NKAIN2	Na+/K+ transporting ATPase interacting 2
TC08001104.hg.1	4.7	5.35	1.57	MIR548O2	microRNA 548o-2
TC0X000252.hg.1	8.58	9.23	1.57	PORCN	porcupine homolog (Drosophila)
TC0X001175.hg.1	7.5	8.16	1.57	PGAM4	phosphoglycerate mutase family member 4
TC11000680.hg.1	7.39	8.04	1.57	KDM2A	lysine (K)-specific demethylase 2A
TC12000233.hg.1	6.5	7.15	1.57	GOLT1B	golgi transport 1B
TC13000070.hg.1	6.83	7.48	1.57	WASF3	WAS protein family, member 3
TC14000819.hg.1	6.62	7.26	1.57	ADSSL1	adenylosuccinate synthase like 1
TC16000541.hg.1	7.36	8.01	1.57	FAM65A	family with sequence similarity 65, member A
TC19000493.hg.1	6.46	7.11	1.57	WDR62	WD repeat domain 62
TC22000799.hg.1	7.38	8.03	1.57	CBX6	chromobox homolog 6
TC01006369.hg.1	9.13	9.77	1.56	LOC101060226; NBPF7; NBPF12; NBPF20	neuroblastoma breakpoint family member; neuroblastoma breakpoint family, member 7; neuroblastoma breakpoint family, member 12
TC02000670.hg.1	7	7.64	1.56	SH3RF3	SH3 domain containing ring finger 3
TC02000874.hg.1	6.97	7.6	1.56	MGAT5	mannosyl (alpha-1,6-)-glycoprotein beta-1,6-N-acetyl-glucosaminyltransferase
TC02001031.hg.1	7.25	7.89	1.56	PDK1	pyruvate dehydrogenase kinase, isozyme 1
TC03002008.hg.1	6.28	6.92	1.56	NCEH1	neutral cholesterol ester hydrolase 1
TC04001130.hg.1	7.53	8.17	1.56	UGDH	UDP-glucose 6-dehydrogenase
TC07000935.hg.1	8.21	8.85	1.56	ZYX	zyxin
TC08001099.hg.1	7.36	8	1.56	DUSP4	dual specificity phosphatase 4
TC09000544.hg.1	6.95	7.59	1.56	ZNF462; OTTHUMG00000020440; RP11-508N12.4	zinc finger protein 462
TC09001013.hg.1	7.16	7.8	1.56	NOL6	nucleolar protein 6 (RNA-associated); nucleolar protein family 6 (RNA-associated)
TC12001678.hg.1	8.37	9.01	1.56	GNS	glucosamine (N-acetyl)-6-sulfatase
TC15000279.hg.1	5.89	6.53	1.56	LOC100505573	uncharacterized LOC100505573
TC17000469.hg.1	9.15	9.79	1.56	LASP1	LIM and SH3 protein 1
TC17000981.hg.1	9.52	10.17	1.56	PRPF8	pre-mRNA processing factor 8; PRP8 pre-mRNA processing factor 8 homolog (S. cerevisiae)
TC18000442.hg.1	4.86	5.51	1.56	SLC25A52; SLC25A51P2	solute carrier family 25, member 52; solute carrier family 25, member 51 pseudogene 2
TC20000395.hg.1	5.96	6.6	1.56	SNAI1	snail family zinc finger 1
TC22000660.hg.1	6.59	7.23	1.56	MORC2	MORC family CW-type zinc finger 2
TC01006271.hg.1	6.31	6.95	1.55	DNAJB4	DnaJ (Hsp40) homolog, subfamily B, member 4
TC01001907.hg.1	8.65	9.28	1.55	GALNT2	UDP-N-acetyl-alpha-D-galactosamine:polypeptide N-acetylgalactosaminyltransferase 2 (GalNAc-T2)
TC01003956.hg.1	6.96	7.59	1.55	PGBD5	piggyBac transposable element derived 5
TC02000668.hg.1	7.42	8.05	1.55	RANBP2	RAN binding protein 2
TC02001790.hg.1	8.37	9	1.55	ZFP36L2	ZFP36 ring finger protein-like 2
TC02002539.hg.1	4.42	5.05	1.55	GPR155	G protein-coupled receptor 155
TC03000403.hg.1	3.52	4.16	1.55	MIR548A2	microRNA 548a-2
TC03001207.hg.1	7.31	7.95	1.55	SH3BP5	SH3-domain binding protein 5 (BTK-associated)
TC03001717.hg.1	7.55	8.19	1.55	ITGB5	integrin, beta 5
TC04000486.hg.1	6.36	6.99	1.55	HERC3	HECT and RLD domain containing E3 ubiquitin protein ligase 3
TC07000545.hg.1	3.97	4.6	1.55	AKAP9	A kinase (PRKA) anchor protein (yotiao) 9
TC07002034.hg.1	9.01	9.64	1.55	ABCF2	ATP-binding cassette, sub-family F (GCN20), member 2
TC0X000721.hg.1	6.15	6.77	1.55	MAMLD1	mastermind-like domain containing 1
TC0X001491.hg.1	5.9	6.54	1.55	GABRE; MIR452; MIR224	gamma-aminobutyric acid (GABA) A receptor, epsilon; microRNA 452; microRNA 224
TC10001312.hg.1	5.79	6.42	1.55	IPMK	inositol polyphosphate multikinase
TC10002930.hg.1	7.44	8.07	1.55	ERLIN1	ER lipid raft associated 1
TC11000063.hg.1	8.11	8.74	1.55	CD81	CD81 molecule
TC11000622.hg.1	6.6	7.24	1.55	POLA2	polymerase (DNA directed), alpha 2, accessory subunit
TC13000463.hg.1	7.15	7.78	1.55	LATS2	large tumor suppressor kinase 2; LATS, large tumor suppressor, homolog 2 (Drosophila)
TC17000060.hg.1	8.35	8.98	1.55	KIF1C	kinesin family member 1C
TC17000918.hg.1	6.83	7.47	1.55	RNF213	ring finger protein 213
TC17001590.hg.1	7.52	8.14	1.55	C1QL1	complement component 1, q subcomponent-like 1
TC18000476.hg.1	5.75	6.38	1.55	EPG5	ectopic P-granules autophagy protein 5 homolog (C. elegans)
TC19001265.hg.1	7.47	8.1	1.55	EPS15L1	epidermal growth factor receptor pathway substrate 15-like 1
TC20000191.hg.1	8.28	8.91	1.55	HM13; PSIMCT-1	histocompatibility (minor) 13; malignant T cell amplified sequence 1 pseudogene
TC22000394.hg.1	6.88	7.51	1.55	GTSE1	G-2 and S-phase expressed 1
TC01002949.hg.1	5.91	6.54	1.54	TAF13	TAF13 RNA polymerase II, TATA box binding protein (TBP)-associated factor, 18kDa
TC01004026.hg.1	7.99	8.61	1.54	OPN3	opsin 3
TC03000670.hg.1	9.34	9.97	1.54	SEC61A1	Sec61 alpha 1 subunit (S. cerevisiae)
TC03000917.hg.1	5.44	6.06	1.54	SKIL	SKI-like oncogene
TC04000839.hg.1	6.33	6.95	1.54	PALLD	palladin, cytoskeletal associated protein
TC05000083.hg.1	6.75	7.37	1.54	TRIO	trio Rho guanine nucleotide exchange factor; triple functional domain (PTPRF interacting)
TC05001142.hg.1	6.57	7.19	1.54	MIR4454	microRNA 4454
TC08001660.hg.1	6.49	7.12	1.54	ST3GAL1	ST3 beta-galactoside alpha-2,3-sialyltransferase 1
TC12001279.hg.1	6.11	6.74	1.54	RERG	RAS-like, estrogen-regulated, growth inhibitor
TC15000667.hg.1	8.45	9.07	1.54	CD276	CD276 molecule
TC16000704.hg.1	7.03	7.66	1.54	LOC100128881	uncharacterized LOC100128881
TC17000654.hg.1	8.85	9.47	1.54	ITGA3	integrin, alpha 3 (antigen CD49C, alpha 3 subunit of VLA-3 receptor)
TC17001797.hg.1	8.16	8.78	1.54	TEX2	testis expressed 2
TC19000341.hg.1	7	7.62	1.54	MAP1S	microtubule-associated protein 1S
TC19000429.hg.1	7.65	8.28	1.54	NUDT19	nudix (nucleoside diphosphate linked moiety X)-type motif 19
TC20000360.hg.1	7.77	8.39	1.54	ZSWIM1	zinc finger, SWIM-type containing 1
TC20000773.hg.1	6.95	7.57	1.54	E2F1	E2F transcription factor 1
TC20001752.hg.1	8.03	8.65	1.54	TMEM189; TMEM189-UBE2V1; UBE2V1	transmembrane protein 189; TMEM189-UBE2V1 readthrough; ubiquitin-conjugating enzyme E2 variant 1
TC20001026.hg.1	7.85	8.47	1.54	YTHDF1	YTH domain family, member 1
TC01000031.hg.1	7.18	7.79	1.53	B3GALT6	UDP-Gal:betaGal beta 1,3-galactosyltransferase polypeptide 6
TC02000666.hg.1	4.99	5.6	1.53	GCC2	GRIP and coiled-coil domain containing 2
TC02001458.hg.1	6.88	7.49	1.53	TWIST2	twist basic helix-loop-helix transcription factor 2
TC02002484.hg.1	5.33	5.94	1.53	FIGN	fidgetin
TC03001038.hg.1	6.37	6.98	1.53	LPP	LIM domain containing preferred translocation partner in lipoma
TC07001101.hg.1	7.09	7.7	1.53	GNA12	guanine nucleotide binding protein (G protein) alpha 12
TC09000415.hg.1	9.04	9.66	1.53	CKS2	CDC28 protein kinase regulatory subunit 2
TC09001605.hg.1	4.84	5.46	1.53	MIR3911	microRNA 3911
TC11000228.hg.1	5.09	5.71	1.53	NUCB2	nucleobindin 2
TC12001608.hg.1	7.44	8.05	1.53	BAZ2A	bromodomain adjacent to zinc finger domain, 2A
TC16000613.hg.1	7.02	7.63	1.53	NPIPL2	nuclear pore complex interacting protein-like 2
TC17001812.hg.1	7.21	7.83	1.53	HELZ	helicase with zinc finger
TC18000487.hg.1	6.45	7.06	1.53	PIAS2	protein inhibitor of activated STAT, 2
TC19000741.hg.1	6.92	7.53	1.53	PRR12	proline rich 12
TC20000816.hg.1	9.24	9.85	1.53	NDRG3	NDRG family member 3
TC22000710.hg.1	6.89	7.5	1.53	FOXRED2	FAD-dependent oxidoreductase domain containing 2
TC22000811.hg.1	7.91	8.52	1.53	MKL1	megakaryoblastic leukemia (translocation) 1
TC01002154.hg.1	7.01	7.62	1.52	NOL9	nucleolar protein 9
TC01002829.hg.1	5.8	6.41	1.52	DDAH1	dimethylarginine dimethylaminohydrolase 1
TC03001187.hg.1	6.95	7.55	1.52	IQSEC1	IQ motif and Sec7 domain 1
TC04000947.hg.1	5.27	5.87	1.52	ZNF732	zinc finger protein 732
TC06001976.hg.1	5.79	6.39	1.52	BVES	blood vessel epicardial substance
TC07001121.hg.1	6.14	6.75	1.52	RNF216	ring finger protein 216
TC08002600.hg.1	6.1	6.7	1.52	HOOK3	hook homolog 3 (Drosophila)
TC09000504.hg.1	7.15	7.75	1.52	KRT8P11	keratin 8 pseudogene 11
TC0X001074.hg.1	7.06	7.66	1.52	FGD1	FYVE, RhoGEF and PH domain containing 1
TC10000049.hg.1	6.44	7.04	1.52	FAM208B	family with sequence similarity 208, member B
TC11001873.hg.1	9.39	9.99	1.52	GANAB	glucosidase, alpha; neutral AB
TC12000601.hg.1	7.8	8.41	1.52	RAP1B; LOC101060439	RAP1B, member of RAS oncogene family; ras-related protein Rap-1b-like protein-like
TC13000152.hg.1	5.6	6.21	1.52	AKAP11	A kinase (PRKA) anchor protein 11
TC15000840.hg.1	7	7.6	1.52	AEN	apoptosis enhancing nuclease
TC16000355.hg.1	7.27	7.88	1.52	FBRS	fibrosin
TC17000603.hg.1	7.09	7.7	1.52	GOSR2	golgi SNAP receptor complex member 2
TC17001430.hg.1	7.51	8.12	1.52	PCGF2	polycomb group ring finger 2
TC17001532.hg.1	8.98	9.59	1.52	PTRF	polymerase I and transcript release factor
TC19000532.hg.1	11.01	11.61	1.52	ACTN4	actinin, alpha 4
TC19000637.hg.1	9.65	10.25	1.52	CLPTM1	cleft lip and palate associated transmembrane protein 1
TC20001748.hg.1	6.4	7	1.52	MMP24-AS1	MMP24 antisense RNA 1
TC22000055.hg.1	7.37	7.98	1.52	ZDHHC8	zinc finger, DHHC-type containing 8
TC01001586.hg.1	7.55	8.14	1.51	SMG7	smg-7 homolog, nonsense mediated mRNA decay factor (C. elegans)
TC01003452.hg.1	5.51	6.1	1.51	OLFML2B	olfactomedin-like 2B
TC03003319.hg.1	6.11	6.7	1.51	NXPE3	neurexophilin and PC-esterase domain family, member 3
TC03001850.hg.1	5.63	6.23	1.51	GK5	glycerol kinase 5 (putative)
TC04000710.hg.1	9.26	9.86	1.51	RTN3P1	reticulon 3 pseudogene 1
TC05000412.hg.1	4.98	5.58	1.51	VCAN	versican
TC05001719.hg.1	5.84	6.44	1.51	MGC32805; OTTHUMG00000162973; CTC-210G5.1	uncharacterized LOC153163
TC06004107.hg.1	8.6	9.19	1.51	SSR1	signal sequence receptor, alpha
TC06001828.hg.1	6.52	7.11	1.51	DST; LOC100652766	dystonin; dystonin-like
TC07001014.hg.1	6.87	7.47	1.51	MIR671; CHPF2	microRNA 671; chondroitin polymerizing factor 2
TC11000252.hg.1	7.78	8.37	1.51	NAV2	neuron navigator 2
TC12001135.hg.1	8.15	8.75	1.51	TNFRSF1A	tumor necrosis factor receptor superfamily, member 1A
TC14001063.hg.1	8.3	8.9	1.51	SEC23A	Sec23 homolog A (S. cerevisiae)
TC15000866.hg.1	7.44	8.03	1.51	CRTC3	CREB regulated transcription coactivator 3
TC15001606.hg.1	7.33	7.92	1.51	TLE3	transducin-like enhancer of split 3 (E(sp1) homolog, Drosophila)
TC16000378.hg.1	8.18	8.78	1.51	TGFB1I1	transforming growth factor beta 1 induced transcript 1
TC17_ctg5_hap1000015.hg.1	7.17	7.77	1.51	NSF	N-ethylmaleimide-sensitive factor
TC17001574.hg.1	5.8	6.4	1.51	C17orf65; ASB16-AS1	chromosome 17 open reading frame 65; ASB16 antisense RNA 1
TC19000063.hg.1	8.82	9.41	1.51	GNA11	guanine nucleotide binding protein (G protein), alpha 11 (Gq class)
TC19001145.hg.1	4.24	4.83	1.51	ZNF699	zinc finger protein 699
TC20000302.hg.1	8.45	9.04	1.51	TOP1	topoisomerase (DNA) I
TC20000403.hg.1	8.9	9.5	1.51	PTPN1	protein tyrosine phosphatase, non-receptor type 1
TC20000980.hg.1	7.33	7.92	1.51	PMEPA1	prostate transmembrane protein, androgen induced 1
TC21000157.hg.1	6.41	7.01	1.51	SIM2	single-minded homolog 2 (Drosophila)
TC01000955.hg.1	7.24	7.82	1.5	CSF1	colony stimulating factor 1 (macrophage)
TC01002500.hg.1	5.51	6.09	1.5	CLSPN	claspin
TC02000116.hg.1	7.34	7.92	1.5	RHOB	ras homolog family member B
TC02000589.hg.1	5.63	6.22	1.5	ANKRD36; ANKRD36C	ankyrin repeat domain 36; ankyrin repeat domain 36C
TC03001604.hg.1	7.8	8.38	1.5	DCBLD2	discoidin, CUB and LCCL domain containing 2
TC04001047.hg.1	5.44	6.03	1.5	BOD1L1	biorientation of chromosomes in cell division 1-like 1
TC04001499.hg.1	6.01	6.6	1.5	C4orf3	chromosome 4 open reading frame 3
TC06001133.hg.1	6.54	7.12	1.5	TMEM181	transmembrane protein 181
TC06002168.hg.1	8.43	9.01	1.5	CITED2	Cbp/p300-interacting transactivator, with Glu/Asp-rich carboxy-terminal domain, 2
TC07003349.hg.1	7.87	8.45	1.5	DAGLB	diacylglycerol lipase, beta
TC09002909.hg.1	8	8.59	1.5	NUP188	nucleoporin 188kDa
TC11000542.hg.1	8.08	8.67	1.5	FADS2	fatty acid desaturase 2
TC11001929.hg.1	7.49	8.08	1.5	SYVN1	synovial apoptosis inhibitor 1, synoviolin
TC13000518.hg.1	6.02	6.6	1.5	SLC46A3	solute carrier family 46, member 3
TC16000306.hg.1	6.79	7.38	1.5	LOC728734; A-575C2.4; NPIPB6	nuclear pore complex interacting protein family, member B6
TC17000538.hg.1	9.67	10.25	1.5	PSME3	proteasome (prosome, macropain) activator subunit 3 (PA28 gamma; Ki)
TC18000564.hg.1	6.2	6.79	1.5	DSEL	dermatan sulfate epimerase-like
TC19002687.hg.1	7.5	8.09	1.5	CHERP	calcium homeostasis endoplasmic reticulum protein
TC20000092.hg.1	7.98	8.56	1.5	SPTLC3	serine palmitoyltransferase, long chain base subunit 3
TC20000271.hg.1	9.23	9.82	1.5	RPN2	ribophorin II
TC21000012.hg.1	3.87	4.45	1.5	IGHV1OR21-1	immunoglobulin heavy variable 1/OR21-1 (non-functional)
TC22000259.hg.1	6.64	7.22	1.5	HMOX1	heme oxygenase (decycling) 1
TC22001425.hg.1	6.95	7.53	1.5	APOBEC3B; APOBEC3B-AS1	apolipoprotein B mRNA editing enzyme, catalytic polypeptide-like 3B
TC01002775.hg.1	6.12	6.69	1.49	ZRANB2	zinc finger, RAN-binding domain containing 2
TC03001759.hg.1	10.95	11.52	1.49	FTH1P4	ferritin, heavy polypeptide 1 pseudogene 4
TC04002911.hg.1	6.8	7.38	1.49	FAM193A; OTTHUMG00000160512; C4orf8	family with sequence similarity 193, member A
TC04000044.hg.1	6.94	7.51	1.49	HTT	huntingtin
TC05001763.hg.1	7.25	7.83	1.49	P4HA2; OTTHUMG00000074115; AC063976.6	prolyl 4-hydroxylase, alpha polypeptide II
TC06000761.hg.1	5.58	6.15	1.49	TTK	TTK protein kinase
TC06001132.hg.1	6.73	7.31	1.49	TULP4	tubby like protein 4
TC06001881.hg.1	8.2	8.77	1.49	TMEM30A	transmembrane protein 30A
TC07000942.hg.1	6.07	6.64	1.49	FAM115C; LOC101060689	family with sequence similarity 115, member C; protein FAM115C-like
TC08000296.hg.1	7.97	8.55	1.49	PLEKHA2	pleckstrin homology domain containing, family A (phosphoinositide binding specific) member 2
TC08000319.hg.1	6.69	7.27	1.49	AGPAT6	1-acylglycerol-3-phosphate O-acyltransferase 6
TC10000253.hg.1	6.29	6.86	1.49	ZNF37A	zinc finger protein 37A
TC11002456.hg.1	7.17	7.75	1.49	SNX19	sorting nexin 19
TC14000628.hg.1	5.5	6.08	1.49	EML1	echinoderm microtubule associated protein like 1
TC15001252.hg.1	7.02	7.59	1.49	RPAP1	RNA polymerase II associated protein 1
TC15001540.hg.1	6.53	7.11	1.49	RPS27L	ribosomal protein S27-like
TC19000023.hg.1	6.79	7.37	1.49	ARID3A	AT rich interactive domain 3A (BRIGHT-like)
TC19000033.hg.1	7.51	8.08	1.49	MIDN	midnolin
TC19000117.hg.1	7.49	8.06	1.49	TNFSF9	tumor necrosis factor (ligand) superfamily, member 9
TC19001515.hg.1	5.1	5.68	1.49	LRFN1	leucine rich repeat and fibronectin type III domain containing 1
TC01000268.hg.1	6.88	7.45	1.48	PPP1R11P1	protein phosphatase 1, regulatory (inhibitor) subunit 11 pseudogene 1
TC01001183.hg.1	6.52	7.08	1.48	C1orf51	chromosome 1 open reading frame 51
TC01001212.hg.1	6.49	7.06	1.48	TUFT1; OTTHUMG00000133697; RP11-74C1.4	tuftelin 1
TC01003889.hg.1	8.24	8.81	1.48	ENAH	enabled homolog (Drosophila)
TC02000902.hg.1	7.74	8.3	1.48	KYNU	kynureninase
TC02002043.hg.1	6.09	6.66	1.48	GGCX	gamma-glutamyl carboxylase
TC03000038.hg.1	6.46	7.03	1.48	SETD5	SET domain containing 5
TC03000369.hg.1	5.36	5.93	1.48	PDE12	phosphodiesterase 12
TC03000649.hg.1	6.62	7.19	1.48	FAM86JP	family with sequence similarity 86, member A pseudogene
TC03000824.hg.1	8.48	9.04	1.48	MIR548H2	microRNA 548h-2
TC06000608.hg.1	7.53	8.1	1.48	VEGFA	vascular endothelial growth factor A
TC06001929.hg.1	7.33	7.89	1.48	AKIRIN2	akirin 2
TC06001993.hg.1	5.71	6.27	1.48	OSTM1	osteopetrosis associated transmembrane protein 1
TC08000146.hg.1	7.06	7.62	1.48	SH2D4A	SH2 domain containing 4A
TC09001551.hg.1	5.8	6.37	1.48	TTLL11-IT1	TTLL11 intronic transcript 1 (non-protein coding)
TC0X001123.hg.1	12.41	12.97	1.48	BCYRN1	brain cytoplasmic RNA 1
TC10001663.hg.1	5.89	6.46	1.48	GPAM	glycerol-3-phosphate acyltransferase, mitochondrial
TC11000635.hg.1	7.18	7.74	1.48	PCNXL3	pecanex-like 3 (Drosophila)
TC11003469.hg.1	9.92	10.49	1.48	STT3A	STT3A, subunit of the oligosaccharyltransferase complex (catalytic)
TC12003213.hg.1	9.7	10.26	1.48	CS	citrate synthase
TC12002034.hg.1	8.22	8.79	1.48	GCN1L1	GCN1 general control of amino-acid synthesis 1-like 1 (yeast)
TC17000093.hg.1	6.54	7.1	1.48	NLGN2	neuroligin 2
TC17000600.hg.1	6.95	7.52	1.48	NSF; NSFP1	N-ethylmaleimide-sensitive factor; N-ethylmaleimide-sensitive factor pseudogene 1
TC17000834.hg.1	9.22	9.79	1.48	SLC9A3R1; MIR3615	solute carrier family 9, subfamily A (NHE3, cation proton antiporter 3), member 3 regulator 1; microRNA 3615
TC17000921.hg.1	7.14	7.71	1.48	RPTOR	regulatory associated protein of MTOR, complex 1
TC17001039.hg.1	7.25	7.82	1.48	CAMTA2	calmodulin binding transcription activator 2
TC17001922.hg.1	7.42	7.99	1.48	USP36	ubiquitin specific peptidase 36
TC17001954.hg.1	8.41	8.98	1.48	NPLOC4	nuclear protein localization 4 homolog (S. cerevisiae)
TC19000442.hg.1	10.65	11.22	1.48	GPI	glucose-6-phosphate isomerase
TC19001159.hg.1	8.08	8.64	1.48	DNMT1	DNA (cytosine-5-)-methyltransferase 1
TC20000285.hg.1	7.53	8.1	1.48	RALGAPB	Ral GTPase activating protein, beta subunit (non-catalytic)
TC20000402.hg.1	5.41	5.97	1.48	LOC284751; OTTHUMG00000032719; RP11-290F20.1	uncharacterized LOC284751
TC20000770.hg.1	6.55	7.12	1.48	SNTA1	syntrophin, alpha 1
TC20000968.hg.1	8.26	8.82	1.48	AURKA	aurora kinase A
TC01000510.hg.1	7.36	7.91	1.47	SMAP2	small ArfGAP2
TC01002054.hg.1	5.33	5.89	1.47	LOC100996554; LOC100996442; LOC100132055; OTTHUMG00000002480; RP11-34P13.13	uncharacterized LOC100996554; uncharacterized LOC100996442; uncharacterized LOC100132055
TC01002412.hg.1	7.46	8.01	1.47	IFI6	interferon, alpha-inducible protein 6
TC02001663.hg.1	7.17	7.72	1.47	ASXL2	additional sex combs like 2 (Drosophila)
TC06000128.hg.1	5.62	6.18	1.47	E2F3	E2F transcription factor 3
TC06000696.hg.1	8.11	8.67	1.47	FKBP1C	FK506 binding protein 1C
TC07001175.hg.1	6.94	7.5	1.47	TWIST1	twist basic helix-loop-helix transcription factor 1
TC07001843.hg.1	5.73	6.29	1.47	MGC27345	uncharacterized protein MGC27345
TC07001972.hg.1	5.91	6.46	1.47	LOC154761; FAM115C	family with sequence similarity 115, member C pseudogene; family with sequence similarity 115, member C
TC09000038.hg.1	4.62	5.17	1.47	PDCD1LG2	programmed cell death 1 ligand 2
TC0X000771.hg.1	8.17	8.73	1.47	ATP6AP1	ATPase, H+ transporting, lysosomal accessory protein 1
TC10000090.hg.1	4.93	5.49	1.47	SEC61A2	Sec61 alpha 2 subunit (S. cerevisiae)
TC10000820.hg.1	6.5	7.06	1.47	TCF7L2	transcription factor 7-like 2 (T-cell specific, HMG-box)
TC11000311.hg.1	6.57	7.13	1.47	QSER1	glutamine and serine rich 1
TC11001302.hg.1	8.1	8.65	1.47	NUP98	nucleoporin 98kDa
TC12000015.hg.1	5.43	5.99	1.47	LINC00942	long intergenic non-protein coding RNA 942
TC12001756.hg.1	6.08	6.64	1.47	E2F7	E2F transcription factor 7
TC16000128.hg.1	7.37	7.93	1.47	GLIS2	GLIS family zinc finger 2
TC16000979.hg.1	8.02	8.58	1.47	GTF3C1	general transcription factor IIIC, polypeptide 1, alpha 220kDa
TC17002850.hg.1	6.75	7.31	1.47	VAMP2	vesicle-associated membrane protein 2 (synaptobrevin 2)
TC17001687.hg.1	9.63	10.19	1.47	LRRC59	leucine rich repeat containing 59
TC19002670.hg.1	6.69	7.25	1.47	ZNF8	zinc finger protein 8
TC19001350.hg.1	5.39	5.95	1.47	ZNF708	zinc finger protein 708
TC19002613.hg.1	5.65	6.2	1.47	PSG4	pregnancy specific beta-1-glycoprotein 4
TC22000911.hg.1	8.54	9.09	1.47	PLXNB2	plexin B2
TC01000458.hg.1	6.9	7.44	1.46	NCDN	neurochondrin
TC01003945.hg.1	8.46	9	1.46	ACTA1	actin, alpha 1, skeletal muscle
TC02002674.hg.1	6.37	6.92	1.46	TRAK2	trafficking protein, kinesin binding 2
TC03001100.hg.1	8.26	8.81	1.46	PAK2	p21 protein (Cdc42/Rac)-activated kinase 2
TC03001456.hg.1	9.05	9.59	1.46	NT5DC2	5'-nucleotidase domain containing 2
TC03001804.hg.1	7.51	8.05	1.46	AMOTL2	angiomotin like 2
TC04000678.hg.1	6.59	7.14	1.46	CCRN4L	CCR4 carbon catabolite repression 4-like (S. cerevisiae)
TC05000045.hg.1	6.83	7.37	1.46	PAPD7	PAP associated domain containing 7
TC05001502.hg.1	4.23	4.77	1.46	F2RL2	coagulation factor II (thrombin) receptor-like 2
TC06000532.hg.1	8.45	8.99	1.46	CDKN1A	cyclin-dependent kinase inhibitor 1A (p21, Cip1)
TC06000915.hg.1	6.64	7.19	1.46	TPI1P3	triosephosphate isomerase 1 pseudogene 3
TC06004109.hg.1	8.88	9.42	1.46	TXNDC5	thioredoxin domain containing 5 (endoplasmic reticulum)
TC09000089.hg.1	6.68	7.23	1.46	RRAGA	Ras-related GTP binding A
TC09001310.hg.1	5.37	5.92	1.46	MIR4289	microRNA 4289
TC11001042.hg.1	5.78	6.32	1.46	APOC3	apolipoprotein C-III
TC12001216.hg.1	4.04	4.58	1.46	OLR1	oxidized low density lipoprotein (lectin-like) receptor 1
TC12001472.hg.1	8.29	8.83	1.46	TUBA1A	tubulin, alpha 1a
TC12001612.hg.1	8.88	9.42	1.46	PTGES3	prostaglandin E synthase 3 (cytosolic)
TC12001941.hg.1	6.28	6.83	1.46	SSH1	slingshot protein phosphatase 1; slingshot homolog 1 (Drosophila)
TC14001198.hg.1	2.92	3.47	1.46	HIF1A-AS2	HIF1A antisense RNA 2
TC16000072.hg.1	7.52	8.07	1.46	CCNF	cyclin F
TC16000871.hg.1	7.74	8.28	1.46	TXNDC11	thioredoxin domain containing 11
TC16001315.hg.1	7.84	8.38	1.46	ZDHHC7	zinc finger, DHHC-type containing 7
TC17000976.hg.1	8.8	9.34	1.46	PITPNA	phosphatidylinositol transfer protein, alpha
TC19000010.hg.1	6.33	6.87	1.46	HCN2	hyperpolarization activated cyclic nucleotide-gated potassium channel 2
TC19000485.hg.1	6.78	7.32	1.46	C19orf55	chromosome 19 open reading frame 55
TC19000631.hg.1	7.48	8.03	1.46	PVRL2	poliovirus receptor-related 2 (herpesvirus entry mediator B)
TC19000971.hg.1	9.36	9.9	1.46	TRIM28	tripartite motif containing 28
TC19001899.hg.1	5.41	5.95	1.46	ZNF416	zinc finger protein 416
TC20000848.hg.1	6.85	7.4	1.46	ZHX3	zinc fingers and homeoboxes 3
TC20000878.hg.1	10.11	10.65	1.46	SDC4	syndecan 4
TC22000829.hg.1	7.54	8.08	1.46	DESI1	desumoylating isopeptidase 1
TC01000341.hg.1	7.84	8.38	1.45	SH3BGRL3	SH3 domain binding glutamic acid-rich protein like 3
TC01001204.hg.1	8.97	9.51	1.45	PIP5K1A	phosphatidylinositol-4-phosphate 5-kinase, type I, alpha
TC01002186.hg.1	8.22	8.76	1.45	CLSTN1	calsyntenin 1
TC01002320.hg.1	6.8	7.34	1.45	EIF4G3	eukaryotic translation initiation factor 4 gamma, 3
TC02001426.hg.1	7.45	7.99	1.45	SH3BP4	SH3-domain binding protein 4
TC02002098.hg.1	5.83	6.36	1.45	LOC100996862; ANKRD36C	ankyrin repeat domain-containing protein 36A-like
TC03003388.hg.1	7.35	7.88	1.45	ABHD14B	abhydrolase domain containing 14B
TC04000856.hg.1	6.82	7.36	1.45	SAP30	Sin3A-associated protein, 30kDa
TC04001070.hg.1	4.37	4.9	1.45	LCORL	ligand dependent nuclear receptor corepressor-like
TC05000569.hg.1	4.97	5.51	1.45	PRR16	proline rich 16
TC06000883.hg.1	8.09	8.62	1.45	AMD1	adenosylmethionine decarboxylase 1
TC06001298.hg.1	6.62	7.16	1.45	KIF13A	kinesin family member 13A
TC06001742.hg.1	6.97	7.5	1.45	CUL7	cullin 7
TC06001911.hg.1	6.2	6.73	1.45	PGM3	phosphoglucomutase 3
TC07001995.hg.1	8.47	9	1.45	PDIA4	protein disulfide isomerase family A, member 4
TC08001049.hg.1	7.86	8.39	1.45	TNFRSF10B	tumor necrosis factor receptor superfamily, member 10b
TC0X000353.hg.1	10.19	10.73	1.45	MSN	moesin
TC0X000475.hg.1	5.61	6.15	1.45	CENPI	centromere protein I
TC0X000772.hg.1	8.15	8.68	1.45	GDI1	GDP dissociation inhibitor 1
TC10001276.hg.1	6.1	6.64	1.45	ERCC6; PGBD3; ERCC6-PGBD3	excision repair cross-complementing rodent repair deficiency, complementation group 6; piggyBac transposable element derived 3; ERCC6-PGBD3 readthrough
TC11000677.hg.1	6.46	7	1.45	C11orf86	chromosome 11 open reading frame 86
TC11001961.hg.1	7.71	8.24	1.45	YIF1A	Yip1 interacting factor homolog A (S. cerevisiae)
TC11002185.hg.1	5.55	6.08	1.45	CHORDC1	cysteine and histidine-rich domain (CHORD) containing 1
TC12000826.hg.1	7.1	7.64	1.45	C12orf23	chromosome 12 open reading frame 23
TC14001197.hg.1	4.26	4.79	1.45	HIF1A-AS2	HIF1A antisense RNA 2
TC15001048.hg.1	7.53	8.07	1.45	NIPA2	non imprinted in Prader-Willi/Angelman syndrome 2
TC15001592.hg.1	7.94	8.48	1.45	CLN6	ceroid-lipofuscinosis, neuronal 6, late infantile, variant
TC16000364.hg.1	7.18	7.71	1.45	SETD1A	SET domain containing 1A
TC16000912.hg.1	9.63	10.16	1.45	NOMO2	NODAL modulator 2
TC17_ctg5_hap1000010.hg.1	7.18	7.72	1.45	NSFP1	N-ethylmaleimide-sensitive factor pseudogene 1
TC17000835.hg.1	7.09	7.63	1.45	TMEM104	transmembrane protein 104
TC17000884.hg.1	7.18	7.71	1.45	SCARNA16; SEC14L1; LINC00338	small Cajal body-specific RNA 16; SEC14-like 1 (S. cerevisiae); long intergenic non-protein coding RNA 338
TC17001914.hg.1	8.51	9.05	1.45	TK1	thymidine kinase 1, soluble
TC17001973.hg.1	8.78	9.32	1.45	FASN	fatty acid synthase
TC18000099.hg.1	5.88	6.42	1.45	CABLES1	Cdk5 and Abl enzyme substrate 1
TC19000027.hg.1	9.64	10.17	1.45	CNN2	calponin 2
TC19000547.hg.1	7.96	8.5	1.45	SUPT5H	suppressor of Ty 5 homolog (S. cerevisiae)
TC19001178.hg.1	7.51	8.05	1.45	KANK2	KN motif and ankyrin repeat domains 2
TC19001546.hg.1	6.55	7.09	1.45	C19orf54	chromosome 19 open reading frame 54
TC20000242.hg.1	8.38	8.92	1.45	DYNLRB1	dynein, light chain, roadblock-type 1
TC20000992.hg.1	8.72	9.25	1.45	CTSZ	cathepsin Z
TC01003732.hg.1	8.44	8.96	1.44	PPP1R15B	protein phosphatase 1, regulatory subunit 15B
TC02001459.hg.1	5.13	5.66	1.44	MIR4269	microRNA 4269
TC02001512.hg.1	8.02	8.55	1.44	PXDN	peroxidasin homolog (Drosophila)
TC02002376.hg.1	7.48	8.01	1.44	MCM6	minichromosome maintenance complex component 6
TC03000814.hg.1	6.35	6.88	1.44	TSC22D2	TSC22 domain family, member 2
TC03001713.hg.1	5.52	6.04	1.44	MYLK	myosin light chain kinase
TC05000280.hg.1	6.98	7.5	1.44	ERBB2IP	erbb2 interacting protein
TC05000398.hg.1	4.19	4.71	1.44	ZFYVE16	zinc finger, FYVE domain containing 16
TC06000056.hg.1	6.77	7.29	1.44	RREB1; OTTHUMG00000014197; RP11-405O10.2	ras responsive element binding protein 1
TC06000621.hg.1	4.92	5.44	1.44	RUNX2	runt-related transcription factor 2
TC06001561.hg.1	7.79	8.32	1.44	AGPAT1	1-acylglycerol-3-phosphate O-acyltransferase 1; 1-acylglycerol-3-phosphate O-acyltransferase 1 (lysophosphatidic acid acyltransferase, alpha)
TC06001958.hg.1	4.36	4.89	1.44	MIR548H3	microRNA 548h-3
TC08000250.hg.1	6	6.52	1.44	NRG1	neuregulin 1
TC09000749.hg.1	7.87	8.4	1.44	PRRC2B	proline-rich coiled-coil 2B
TC0X000811.hg.1	6.82	7.35	1.44	LOC389906; OTTHUMG00000067412; RP11-706O15.1	zinc finger protein 839 pseudogene
TC10001551.hg.1	8.55	9.07	1.44	ALDH18A1	aldehyde dehydrogenase 18 family, member A1
TC11000521.hg.1	8.91	9.44	1.44	TMEM109	transmembrane protein 109
TC12000445.hg.1	8.01	8.54	1.44	HOXC13	homeobox C13
TC12000487.hg.1	4.77	5.3	1.44	METTL7B	methyltransferase like 7B
TC12000490.hg.1	5.93	6.46	1.44	GDF11	growth differentiation factor 11
TC13000604.hg.1	4.65	5.17	1.44	RNU6-57P	RNA, U6 small nuclear 57, pseudogene
TC16000194.hg.1	9.64	10.17	1.44	NOMO3; NOMO2	NODAL modulator 3; NODAL modulator 2
TC16000499.hg.1	6.63	7.16	1.44	USB1; C16orf57	U6 snRNA biogenesis 1; chromosome 16 open reading frame 57
TC16000700.hg.1	6.83	7.35	1.44	CPNE7	copine VII
TC17000474.hg.1	7.74	8.27	1.44	CDK12	cyclin-dependent kinase 12
TC17001023.hg.1	7.99	8.52	1.44	MYBBP1A	MYB binding protein (P160) 1a
TC19000406.hg.1	5.85	6.37	1.44	ZNF254	zinc finger protein 254
TC19001917.hg.1	5.99	6.52	1.44	LOC100506634	hepatocellular carcinoma-associated antigen HCA25a
TC21000213.hg.1	7.57	8.09	1.44	PDXK; OTTHUMG00000086887; AP001052.9	pyridoxal (pyridoxine, vitamin B6) kinase
TC01003341.hg.1	7.84	8.35	1.43	MEF2D	myocyte enhancer factor 2D
TC02000168.hg.1	7.13	7.64	1.43	CAD	carbamoyl-phosphate synthetase 2, aspartate transcarbamylase, and dihydroorotase
TC02000660.hg.1	6.81	7.33	1.43	RGPD4	RANBP2-like and GRIP domain containing 4
TC02001273.hg.1	5.14	5.65	1.43	PKI55	DKFZp434H1419
TC02002172.hg.1	6.53	7.05	1.43	RGPD3	RANBP2-like and GRIP domain containing 3
TC02002214.hg.1	7.12	7.64	1.43	RGPD8; RGPD5	RANBP2-like and GRIP domain containing 8; RANBP2-like and GRIP domain containing 5
TC02002845.hg.1	6.5	7.01	1.43	PID1	phosphotyrosine interaction domain containing 1
TC03003325.hg.1	6.42	6.94	1.43	CIDEC	cell death-inducing DFFA-like effector c
TC03001563.hg.1	7.41	7.93	1.43	FAM86DP	family with sequence similarity 86, member D, pseudogene
TC03001750.hg.1	5.67	6.18	1.43	MGLL	monoglyceride lipase
TC03002067.hg.1	7.61	8.13	1.43	ALG3	ALG3, alpha-1,3- mannosyltransferase
TC05002106.hg.1	6.33	6.84	1.43	PRR7-AS1	PRR7 antisense RNA 1
TC07001880.hg.1	7.06	7.58	1.43	SLC35B4	solute carrier family 35, member B4
TC07001990.hg.1	8.93	9.45	1.43	MIR548I4	microRNA 548i-4
TC09000572.hg.1	9.17	9.69	1.43	SLC31A1	solute carrier family 31 (copper transporters), member 1
TC0X001064.hg.1	8.44	8.95	1.43	SMC1A	structural maintenance of chromosomes 1A
TC10000427.hg.1	4.2	4.72	1.43	CEP57L1P1	centrosomal protein 57kDa-like 1 pseudogene 1
TC10001063.hg.1	7.1	7.62	1.43	FAM171A1	family with sequence similarity 171, member A1
TC10001552.hg.1	7.25	7.77	1.43	TCTN3	tectonic family member 3
TC11003438.hg.1	7.99	8.5	1.43	MIR1908; FADS1	microRNA 1908; fatty acid desaturase 1
TC12003288.hg.1	7.23	7.75	1.43	ATN1	atrophin 1
TC12000992.hg.1	6.27	6.79	1.43	TCTN2	tectonic family member 2
TC12001002.hg.1	7.85	8.36	1.43	BRI3BP	BRI3 binding protein
TC12001901.hg.1	5.79	6.31	1.43	NT5DC3	5'-nucleotidase domain containing 3
TC12001978.hg.1	6.03	6.55	1.43	HECTD4	HECT domain containing E3 ubiquitin protein ligase 4
TC14000306.hg.1	6.38	6.89	1.43	PTGER2	prostaglandin E receptor 2 (subtype EP2), 53kDa
TC14000403.hg.1	7.18	7.69	1.43	MPP5	membrane protein, palmitoylated 5 (MAGUK p55 subfamily member 5)
TC15000575.hg.1	5.85	6.36	1.43	TLN2	talin 2
TC15002774.hg.1	4.35	4.87	1.43	MIR628; CCPG1	microRNA 628; cell cycle progression 1
TC16000180.hg.1	9.69	10.21	1.43	NOMO1; LOC101060373	NODAL modulator 1; nodal modulator 1-like
TC16000907.hg.1	7.43	7.95	1.43	PKD1P5	polycystic kidney disease 1 (autosomal dominant) pseudogene 5
TC16001145.hg.1	6.07	6.59	1.43	ZNF319	zinc finger protein 319
TC17000970.hg.1	7.61	8.13	1.43	ABR	active BCR-related
TC17001952.hg.1	12.6	13.11	1.43	ACTG1	actin, gamma 1
TC19000180.hg.1	8.03	8.54	1.43	SLC44A2	solute carrier family 44, member 2
TC19000577.hg.1	9.96	10.47	1.43	HNRNPUL1	heterogeneous nuclear ribonucleoprotein U-like 1
TC19000902.hg.1	6.74	7.25	1.43	ZNF865	zinc finger protein 865
TC20000372.hg.1	8.33	8.84	1.43	NCOA3	nuclear receptor coactivator 3
TC20000391.hg.1	6.72	7.24	1.43	SLC9A8	solute carrier family 9, subfamily A (NHE8, cation proton antiporter 8), member 8
TC20000527.hg.1	5.89	6.4	1.43	LOC100505815	uncharacterized LOC100505815
TC20000900.hg.1	6.27	6.78	1.43	ELMO2	engulfment and cell motility 2
TC01000117.hg.1	6.69	7.2	1.42	TMEM201	transmembrane protein 201
TC01002171.hg.1	6.65	7.15	1.42	RERE	arginine-glutamic acid dipeptide (RE) repeats
TC01006368.hg.1	9.11	9.62	1.42	NBPF14	neuroblastoma breakpoint family, member 14
TC02001178.hg.1	7.52	8.03	1.42	STRADB	STE20-related kinase adaptor beta
TC02001686.hg.1	10.15	10.66	1.42	FTH1P3	ferritin, heavy polypeptide 1 pseudogene 3
TC03000986.hg.1	6.91	7.42	1.42	YEATS2	YEATS domain containing 2
TC03001612.hg.1	3.98	4.49	1.42	ABI3BP	ABI family, member 3 (NESH) binding protein
TC04000007.hg.1	4.81	5.31	1.42	MIR571	microRNA 571
TC05001570.hg.1	5.84	6.34	1.42	CCNH	cyclin H
TC09001442.hg.1	5.67	6.17	1.42	MIR548Q	microRNA 548q
TC0X000262.hg.1	4.79	5.29	1.42	ERAS	ES cell expressed Ras
TC10001585.hg.1	6.78	7.29	1.42	DNMBP	dynamin binding protein
TC11000413.hg.1	3.26	3.77	1.42	OR4B1	olfactory receptor, family 4, subfamily B, member 1
TC11000812.hg.1	6.7	7.2	1.42	DGAT2	diacylglycerol O-acyltransferase 2
TC12001413.hg.1	8.18	8.68	1.42	TWF1	twinfilin actin-binding protein 1
TC12003216.hg.1	7.36	7.86	1.42	GOLGA3	golgin A3
TC13000663.hg.1	8.11	8.61	1.42	KPNA3	karyopherin alpha 3 (importin alpha 4)
TC14000299.hg.1	3.78	4.29	1.42	RNA5SP385	RNA, 5S ribosomal pseudogene 385
TC15000259.hg.1	6.33	6.83	1.42	SPRED1	sprouty-related, EVH1 domain containing 1
TC15000820.hg.1	7.19	7.7	1.42	ZNF592	zinc finger protein 592
TC15000872.hg.1	6.46	6.97	1.42	MAN2A2	mannosidase, alpha, class 2A, member 2
TC16000948.hg.1	7.23	7.73	1.42	CDR2	cerebellar degeneration-related protein 2, 62kDa
TC16001121.hg.1	5.1	5.61	1.42	RPGRIP1L	RPGRIP1-like
TC16001302.hg.1	6.14	6.65	1.42	MPHOSPH6	M-phase phosphoprotein 6
TC17000315.hg.1	7.03	7.54	1.42	NLK	nemo-like kinase
TC17000376.hg.1	8.73	9.24	1.42	PSMD11	proteasome (prosome, macropain) 26S subunit, non-ATPase, 11
TC17000725.hg.1	8.9	9.41	1.42	CLTC	clathrin, heavy chain (Hc)
TC17001194.hg.1	7.22	7.73	1.42	TOM1L2	target of myb1-like 2 (chicken)
TC19000012.hg.1	8.56	9.07	1.42	FSTL3	follistatin-like 3 (secreted glycoprotein)
TC19000320.hg.1	8.37	8.87	1.42	AP1M1	adaptor-related protein complex 1, mu 1 subunit
TC19000332.hg.1	9.73	10.23	1.42	DDA1	DET1 and DDB1 associated 1
TC19000624.hg.1	8.04	8.54	1.42	PVR	poliovirus receptor
TC19001095.hg.1	8.49	8.99	1.42	KHSRP; MIR3940	KH-type splicing regulatory protein; microRNA 3940
TC22000334.hg.1	6.96	7.47	1.42	L3MBTL2	l(3)mbt-like 2 (Drosophila)
TC01000024.hg.1	7.59	8.09	1.41	AGRN; OTTHUMG00000040780; RP11-54O7.14	agrin
TC01001804.hg.1	6.91	7.41	1.41	RRP15	ribosomal RNA processing 15 homolog (S. cerevisiae)
TC02005032.hg.1	8.94	9.43	1.41	TEX261	testis expressed 261
TC02002203.hg.1	6.79	7.29	1.41	RGPD5; RGPD6; RGPD3	RANBP2-like and GRIP domain containing 5; RANBP2-like and GRIP domain containing 6; RANBP2-like and GRIP domain containing 3
TC05001189.hg.1	11.55	12.05	1.41	FTH1P3	ferritin, heavy polypeptide 1 pseudogene 3
TC05002114.hg.1	7.32	7.81	1.41	LOC202181	SUMO-interacting motifs containing 1 pseudogene
TC06001908.hg.1	6	6.5	1.41	IBTK	inhibitor of Bruton agammaglobulinemia tyrosine kinase
TC07001120.hg.1	11.53	12.03	1.41	ACTB; LOC100505829	actin, beta; uncharacterized LOC100505829
TC08000213.hg.1	6.95	7.44	1.41	ESCO2	establishment of sister chromatid cohesion N-acetyltransferase 2
TC08000849.hg.1	8.01	8.5	1.41	HSF1	heat shock transcription factor 1
TC08001000.hg.1	5.25	5.75	1.41	DLC1	deleted in liver cancer 1
TC09000015.hg.1	4.63	5.13	1.41	VLDLR	very low density lipoprotein receptor
TC0X000231.hg.1	7.48	7.98	1.41	USP11	ubiquitin specific peptidase 11
TC0X001101.hg.1	7.59	8.09	1.41	EDA2R	ectodysplasin A2 receptor
TC0X001242.hg.1	9.1	9.6	1.41	MORF4L2	mortality factor 4 like 2
TC10000870.hg.1	6.76	7.26	1.41	SEC23IP	SEC23 interacting protein
TC11001066.hg.1	8.98	9.48	1.41	ARCN1	archain 1
TC11002268.hg.1	5.68	6.17	1.41	KDELC2	KDEL (Lys-Asp-Glu-Leu) containing 2
TC11002329.hg.1	7.17	7.67	1.41	SIK3	SIK family kinase 3
TC12000090.hg.1	9.54	10.03	1.41	PTMS	parathymosin
TC12001629.hg.1	5.93	6.42	1.41	B4GALNT1	beta-1,4-N-acetyl-galactosaminyl transferase 1
TC12001791.hg.1	3.5	4	1.41	CEP290	centrosomal protein 290kDa
TC12001906.hg.1	7.35	7.84	1.41	NFYB	nuclear transcription factor Y, beta
TC14001097.hg.1	6.05	6.54	1.41	NEMF	nuclear export mediator factor
TC15000021.hg.1	7.05	7.55	1.41	REREP3	arginine-glutamic acid dipeptide (RE) repeats pseudogene 3
TC15000945.hg.1	6.98	7.48	1.41	ARRDC4	arrestin domain containing 4
TC16000370.hg.1	7.72	8.22	1.41	BCKDK	branched chain ketoacid dehydrogenase kinase
TC16000476.hg.1	8.62	9.12	1.41	MT1X	metallothionein 1X
TC16000842.hg.1	7.14	7.63	1.41	FAM86A	family with sequence similarity 86, member A
TC16002083.hg.1	8.08	8.57	1.41	VKORC1	vitamin K epoxide reductase complex, subunit 1
TC17000207.hg.1	8.42	8.91	1.41	ALKBH5; LOC100653189; LOC100652858	alkB, alkylation repair homolog 5 (E. coli); uncharacterized LOC100653189; uncharacterized LOC100652858
TC17000966.hg.1	7.53	8.02	1.41	VPS53	vacuolar protein sorting 53 homolog (S. cerevisiae)
TC17001028.hg.1	7.56	8.06	1.41	PELP1	proline, glutamate and leucine rich protein 1
TC17001924.hg.1	8.72	9.22	1.41	LGALS3BP	lectin, galactoside-binding, soluble, 3 binding protein
TC18000208.hg.1	6.15	6.65	1.41	ZNF532	zinc finger protein 532
TC18000397.hg.1	6.6	7.1	1.41	ROCK1	Rho-associated, coiled-coil containing protein kinase 1
TC19000190.hg.1	8.3	8.8	1.41	SMARCA4	SWI/SNF related, matrix associated, actin dependent regulator of chromatin, subfamily a, member 4
TC19000373.hg.1	7.68	8.18	1.41	GATAD2A	GATA zinc finger domain containing 2A
TC19000873.hg.1	7.8	8.29	1.41	CNOT3	CCR4-NOT transcription complex, subunit 3
TC19001048.hg.1	7.56	8.05	1.41	PIP5K1C	phosphatidylinositol-4-phosphate 5-kinase, type I, gamma
TC19002691.hg.1	8.44	8.93	1.41	HOMER3	homer homolog 3 (Drosophila)
TC19001347.hg.1	6.49	6.99	1.41	ZNF737	zinc finger protein 737
TC20000592.hg.1	8.22	8.71	1.41	PCNA	proliferating cell nuclear antigen
TC21000008.hg.1	4.92	5.42	1.41	LOC644450
TC22000509.hg.1	4.9	5.4	1.41	MIR1286	microRNA 1286
TC6_apd_hap1000094.hg.1	7.75	8.25	1.41	AGPAT1	1-acylglycerol-3-phosphate O-acyltransferase 1
TC6_cox_hap2000186.hg.1	7.75	8.25	1.41	AGPAT1	1-acylglycerol-3-phosphate O-acyltransferase 1
TC6_mann_hap4000151.hg.1	7.72	8.21	1.41	AGPAT1	1-acylglycerol-3-phosphate O-acyltransferase 1
TC6_mcf_hap5000161.hg.1	7.75	8.25	1.41	AGPAT1	1-acylglycerol-3-phosphate O-acyltransferase 1
TC6_qbl_hap6000175.hg.1	7.75	8.25	1.41	AGPAT1	1-acylglycerol-3-phosphate O-acyltransferase 1
TC6_ssto_hap7000155.hg.1	7.75	8.25	1.41	AGPAT1	1-acylglycerol-3-phosphate O-acyltransferase 1
TC01001106.hg.1	8.88	9.37	1.4	LOC101059961; NBPF12; HYDIN2	neuroblastoma breakpoint family member 21-like; neuroblastoma breakpoint family, member 12; HYDIN2, axonemal central pair apparatus protein (pseudogene)
TC01002541.hg.1	8.12	8.61	1.4	PABPC4	poly(A) binding protein, cytoplasmic 4 (inducible form)
TC01003334.hg.1	7.65	8.13	1.4	SMG5	smg-5 homolog, nonsense mediated mRNA decay factor (C. elegans)
TC02000528.hg.1	6.68	7.16	1.4	RGPD1; RGPD2	RANBP2-like and GRIP domain containing 1; RANBP2-like and GRIP domain containing 2
TC02000672.hg.1	6.63	7.11	1.4	RGPD6; RGPD5; RGPD8; RGPD3; RGPD4	RANBP2-like and GRIP domain containing 6; RANBP2-like and GRIP domain containing 5; RANBP2-like and GRIP domain containing 8; RANBP2-like and GRIP domain containing 3; RANBP2-like and GRIP domain containing 4
TC02001128.hg.1	6.88	7.37	1.4	NABP1	nucleic acid binding protein 1
TC02001322.hg.1	6.63	7.11	1.4	TUBA4B	tubulin, alpha 4b (pseudogene)
TC03000607.hg.1	6.37	6.86	1.4	ARHGAP31	Rho GTPase activating protein 31
TC03000993.hg.1	8	8.48	1.4	DVL3	dishevelled segment polarity protein 3; dishevelled, dsh homolog 3 (Drosophila)
TC04000439.hg.1	4.78	5.26	1.4	LOC100505702; OTTHUMG00000160897; RP11-792D21.2	uncharacterized LOC100505702
TC04000488.hg.1	5.78	6.26	1.4	TIGD2	tigger transposable element derived 2
TC04001194.hg.1	7.83	8.32	1.4	SGCB	sarcoglycan, beta (43kDa dystrophin-associated glycoprotein)
TC05000340.hg.1	8.58	9.06	1.4	TNPO1	transportin 1
TC05001164.hg.1	7.79	8.28	1.4	DAP	death-associated protein
TC06002214.hg.1	6.1	6.58	1.4	LATS1	large tumor suppressor kinase 1
TC07000450.hg.1	7.66	8.14	1.4	LIMK1	LIM domain kinase 1
TC09001749.hg.1	7.35	7.84	1.4	ABCA2	ATP-binding cassette, sub-family A (ABC1), member 2
TC0X001197.hg.1	5.63	6.12	1.4	NAP1L3	nucleosome assembly protein 1-like 3
TC10001498.hg.1	6.69	7.17	1.4	ACTA2	actin, alpha 2, smooth muscle, aorta
TC11000198.hg.1	6.52	7.01	1.4	MICAL2	microtubule associated monooxygenase, calponin and LIM domain containing 2; microtubule associated monoxygenase, calponin and LIM domain containing 2
TC11000589.hg.1	7.9	8.38	1.4	VEGFB	vascular endothelial growth factor B
TC11003482.hg.1	9.41	9.9	1.4	SLC43A3	solute carrier family 43, member 3
TC12001176.hg.1	7.39	7.88	1.4	FAM86FP	family with sequence similarity 86, member A pseudogene; family with sequence similarity 86, member F, pseudogene
TC13000140.hg.1	7.01	7.5	1.4	MIR621; SLC25A15	microRNA 621; solute carrier family 25 (mitochondrial carrier; ornithine transporter) member 15
TC13000421.hg.1	8.43	8.92	1.4	LAMP1	lysosomal-associated membrane protein 1
TC14000677.hg.1	3.61	4.1	1.4	SNORD114-2	small nucleolar RNA, C/D box 114-2
TC14001444.hg.1	5.7	6.18	1.4	TRIP11	thyroid hormone receptor interactor 11
TC15000671.hg.1	6.94	7.43	1.4	PML	promyelocytic leukemia
TC16000243.hg.1	7.2	7.69	1.4	EEF2K; LOC101060570	eukaryotic elongation factor-2 kinase; eukaryotic elongation factor 2 kinase-like
TC17000241.hg.1	5.27	5.75	1.4	SLC47A1	solute carrier family 47, member 1
TC18000385.hg.1	4.92	5.4	1.4	NF1P5	neurofibromin 1 pseudogene 5
TC19002619.hg.1	7.05	7.53	1.4	SPPL2B	signal peptide peptidase like 2B
TC19000097.hg.1	7.59	8.07	1.4	UHRF1	ubiquitin-like with PHD and ring finger domains 1
TC19000461.hg.1	8.37	8.86	1.4	FXYD5	FXYD domain containing ion transport regulator 5
TC19000593.hg.1	7.12	7.6	1.4	ZNF526	zinc finger protein 526
TC19000596.hg.1	6.73	7.21	1.4	CIC	capicua transcriptional repressor
TC19000907.hg.1	8.12	8.61	1.4	EPN1	epsin 1
TC19001067.hg.1	8.64	9.13	1.4	C19orf10	chromosome 19 open reading frame 10
TC01000950.hg.1	7.64	8.12	1.39	AMPD2	adenosine monophosphate deaminase 2
TC01001092.hg.1	8.41	8.89	1.39	LIX1L; LOC101060547	Lix1 homolog (mouse)-like; LIX1-like protein-like
TC01001956.hg.1	7.52	8	1.39	MTR	5-methyltetrahydrofolate-homocysteine methyltransferase
TC01003280.hg.1	8.01	8.49	1.39	CRTC2	CREB regulated transcription coactivator 2
TC01003903.hg.1	7.12	7.6	1.39	CDC42BPA	CDC42 binding protein kinase alpha (DMPK-like)
TC02002035.hg.1	7.41	7.89	1.39	TGOLN2	trans-golgi network protein 2
TC04000973.hg.1	8.49	8.96	1.39	MXD4; MIR4800	MAX dimerization protein 4; microRNA 4800
TC04001554.hg.1	5.77	6.24	1.39	PABPC4L	poly(A) binding protein, cytoplasmic 4-like
TC05000604.hg.1	7.75	8.22	1.39	LMNB1	lamin B1
TC05001487.hg.1	4.02	4.5	1.39	GCNT4	glucosaminyl (N-acetyl) transferase 4, core 2
TC05001589.hg.1	4.32	4.8	1.39	LUCAT1; OTTHUMG00000162611; RP11-213H15.3	lung cancer associated transcript 1 (non-protein coding)
TC06000087.hg.1	5.81	6.29	1.39	EDN1	endothelin 1
TC06000398.hg.1	3.72	4.2	1.39	HCG23	HLA complex group 23 (non-protein coding)
TC06000784.hg.1	5.61	6.09	1.39	ZNF292	zinc finger protein 292
TC06001340.hg.1	5.69	6.17	1.39	HIST1H1A	histone cluster 1, H1a
TC06001584.hg.1	8.06	8.54	1.39	TAPBP	TAP binding protein (tapasin)
TC07001084.hg.1	7.75	8.22	1.39	INTS1	integrator complex subunit 1
TC08000170.hg.1	8.04	8.51	1.39	SLC39A14	solute carrier family 39 (zinc transporter), member 14
TC09000201.hg.1	4.25	4.73	1.39	RECK	reversion-inducing-cysteine-rich protein with kazal motifs
TC09001722.hg.1	7.2	7.67	1.39	NACC2	NACC family member 2, BEN and BTB (POZ) domain containing
TC0X000948.hg.1	4.28	4.75	1.39	TMEM47	transmembrane protein 47
TC0X000992.hg.1	7.65	8.12	1.39	SLC9A7	solute carrier family 9, subfamily A (NHE7, cation proton antiporter 7), member 7
TC0X001025.hg.1	7.55	8.03	1.39	TFE3	transcription factor binding to IGHM enhancer 3
TC0Y000027.hg.1	3.78	4.25	1.39	TTTY21; TTTY21B	testis-specific transcript, Y-linked 21 (non-protein coding); testis-specific transcript, Y-linked 21B (non-protein coding)
TC0Y000152.hg.1	3.78	4.25	1.39	TTTY21B; TTTY21	testis-specific transcript, Y-linked 21B (non-protein coding); testis-specific transcript, Y-linked 21 (non-protein coding)
TC10000673.hg.1	5.02	5.5	1.39	HELLS; OTTHUMG00000018792; RP11-119K6.6	helicase, lymphoid-specific
TC10001092.hg.1	7.03	7.51	1.39	C10orf114	chromosome 10 open reading frame 114
TC10001393.hg.1	4.47	4.94	1.39	MIR1256	microRNA 1256
TC11000538.hg.1	6.37	6.85	1.39	DAGLA	diacylglycerol lipase, alpha
TC11000575.hg.1	8.6	9.07	1.39	RTN3	reticulon 3
TC11001996.hg.1	6.67	7.14	1.39	FAM86C2P	family with sequence similarity 86, member A pseudogene
TC13000530.hg.1	6.05	6.53	1.39	KATNAL1	katanin p60 subunit A-like 1
TC13000901.hg.1	6.61	7.09	1.39	RASA3	RAS p21 protein activator 3
TC14000710.hg.1	3.47	3.95	1.39	SNORD114-30	small nucleolar RNA, C/D box 114-30
TC16000226.hg.1	6.61	7.08	1.39	LYRM1	LYR motif containing 1
TC16000477.hg.1	7.39	7.87	1.39	NUP93	nucleoporin 93kDa
TC16000480.hg.1	7.77	8.25	1.39	HERPUD1	homocysteine-inducible, endoplasmic reticulum stress-inducible, ubiquitin-like domain member 1
TC16002041.hg.1	7.78	8.26	1.39	DCUN1D3	DCN1, defective in cullin neddylation 1, domain containing 3
TC16001083.hg.1	6.94	7.41	1.39	SHCBP1	SHC SH2-domain binding protein 1
TC16001228.hg.1	6.83	7.31	1.39	PDXDC2P	pyridoxal-dependent decarboxylase domain containing 2, pseudogene
TC16001357.hg.1	6.66	7.14	1.39	FANCA	Fanconi anemia, complementation group A
TC17000758.hg.1	6.86	7.34	1.39	MRC2	mannose receptor, C type 2
TC19001125.hg.1	8.75	9.23	1.39	ELAVL1	ELAV (embryonic lethal, abnormal vision, Drosophila)-like 1 (Hu antigen R)
TC19001162.hg.1	7.7	8.18	1.39	RAVER1	ribonucleoprotein, PTB-binding 1
TC19001497.hg.1	9.33	9.8	1.39	YIF1B	Yip1 interacting factor homolog B (S. cerevisiae)
TC20000142.hg.1	5.17	5.65	1.39	NKX2-2-AS1	NKX2-2 antisense RNA 1
TC20000323.hg.1	6.53	7	1.39	TOX2; OTTHUMG00000032517; C20orf100	TOX high mobility group box family member 2
TC20000818.hg.1	6.21	6.69	1.39	DSN1	DSN1, MIND kinetochore complex component, homolog (S. cerevisiae)
TC22000850.hg.1	9.47	9.95	1.39	CYB5R3	cytochrome b5 reductase 3
TC6_apd_hap1000045.hg.1	3.72	4.2	1.39	HCG23	HLA complex group 23 (non-protein coding)
TC6_cox_hap2000089.hg.1	3.29	3.76	1.39	HCG23	HLA complex group 23 (non-protein coding)
TC6_cox_hap2000208.hg.1	7.96	8.43	1.39	TAPBP	TAP binding protein (tapasin)
TC6_dbb_hap3000082.hg.1	3.29	3.76	1.39	HCG23	HLA complex group 23 (non-protein coding)
TC6_dbb_hap3000194.hg.1	7.96	8.43	1.39	TAPBP	TAP binding protein (tapasin)
TC6_mann_hap4000073.hg.1	3.29	3.76	1.39	HCG23	HLA complex group 23 (non-protein coding)
TC6_mcf_hap5000074.hg.1	3.29	3.76	1.39	HCG23	HLA complex group 23 (non-protein coding)
TC6_qbl_hap6000080.hg.1	3.72	4.2	1.39	HCG23	HLA complex group 23 (non-protein coding)
TC6_ssto_hap7000075.hg.1	3.29	3.76	1.39	HCG23	HLA complex group 23 (non-protein coding)
TC01000476.hg.1	7.37	7.84	1.38	CDCA8	cell division cycle associated 8
TC01002674.hg.1	6.43	6.89	1.38	GLIS1	GLIS family zinc finger 1
TC01006302.hg.1	8.93	9.39	1.38	LOC101059961; OTTHUMG00000158074; WI2-3658N16.1	neuroblastoma breakpoint family member 21-like
TC01003733.hg.1	6.38	6.85	1.38	PIK3C2B	phosphatidylinositol-4-phosphate 3-kinase, catalytic subunit type 2 beta; phosphoinositide-3-kinase, class 2, beta polypeptide
TC02000315.hg.1	9.06	9.52	1.38	SPTBN1	spectrin, beta, non-erythrocytic 1
TC02000791.hg.1	7.4	7.87	1.38	UGGT1	UDP-glucose glycoprotein glucosyltransferase 1
TC02001464.hg.1	7.73	8.19	1.38	GPC1	glypican 1
TC03000698.hg.1	6.23	6.7	1.38	LOC100507032	uncharacterized LOC100507032
TC03001771.hg.1	7.57	8.03	1.38	MBD4	methyl-CpG binding domain protein 4
TC03001858.hg.1	5.27	5.73	1.38	PCOLCE2	procollagen C-endopeptidase enhancer 2
TC04002910.hg.1	8.26	8.72	1.38	RNF4	ring finger protein 4
TC04002942.hg.1	9.01	9.47	1.38	SEC31A	SEC31 homolog A (S. cerevisiae)
TC05000762.hg.1	4.09	4.55	1.38	PCDHGB2	protocadherin gamma subfamily B, 2
TC07001513.hg.1	7.57	8.04	1.38	STAG3L2; STAG3L3; OTTHUMG00000156216; AC004166.7	stromal antigen 3-like 2; stromal antigen 3-like 3
TC08000995.hg.1	7.04	7.5	1.38	FAM86B2	family with sequence similarity 86, member B2
TC09000186.hg.1	4.31	4.78	1.38	RPL36AP33	ribosomal protein L36a pseudogene 33
TC09000781.hg.1	8.35	8.82	1.38	WDR5	WD repeat domain 5
TC09001008.hg.1	9.54	10	1.38	B4GALT1	UDP-Gal:betaGlcNAc beta 1,4- galactosyltransferase, polypeptide 1
TC0X000050.hg.1	8.64	9.1	1.38	PRPS2	phosphoribosyl pyrophosphate synthetase 2
TC0X000220.hg.1	6.28	6.75	1.38	CHST7	carbohydrate (N-acetylglucosamine 6-O) sulfotransferase 7
TC0X000228.hg.1	10.07	10.54	1.38	UBA1	ubiquitin-like modifier activating enzyme 1
TC0X000407.hg.1	3.72	4.19	1.38	BMP2KL	BMP2 inducible kinase-like
TC10000022.hg.1	9.09	9.56	1.38	PFKP	phosphofructokinase, platelet
TC10000868.hg.1	7.96	8.42	1.38	BAG3	BCL2-associated athanogene 3
TC11001217.hg.1	7.39	7.86	1.38	GLB1L2	galactosidase, beta 1-like 2
TC12001151.hg.1	5.89	6.35	1.38	CDCA3	cell division cycle associated 3
TC12001470.hg.1	12.18	12.64	1.38	TUBA1B; LOC100288366	tubulin, alpha 1b; uncharacterized LOC100288366
TC12001751.hg.1	7.35	7.82	1.38	PHLDA1	pleckstrin homology-like domain, family A, member 1
TC12002122.hg.1	6.91	7.38	1.38	SLC15A4	solute carrier family 15, member 4
TC13000378.hg.1	5.27	5.73	1.38	LINC00460	long intergenic non-protein coding RNA 460
TC14000319.hg.1	6.08	6.54	1.38	SAMD4A	sterile alpha motif domain containing 4A
TC14000741.hg.1	4.12	4.58	1.38	MIR381HG	MIR381 host gene (non-protein coding)
TC14000917.hg.1	7.31	7.78	1.38	CHD8	chromodomain helicase DNA binding protein 8
TC14001562.hg.1	8.6	9.07	1.38	AHNAK2	AHNAK nucleoprotein 2
TC15000687.hg.1	8.18	8.64	1.38	MPI	mannose phosphate isomerase
TC16000186.hg.1	8.21	8.68	1.38	PDXDC1; LOC101060433	pyridoxal-dependent decarboxylase domain containing 1; pyridoxal-dependent decarboxylase domain-containing protein 1-like
TC17000007.hg.1	8.99	9.46	1.38	TIMM22	translocase of inner mitochondrial membrane 22 homolog (yeast)
TC17000350.hg.1	6.79	7.25	1.38	GOSR1	golgi SNAP receptor complex member 1
TC17001263.hg.1	9.07	9.53	1.38	USP22	ubiquitin specific peptidase 22
TC17001313.hg.1	6.54	7.01	1.38	PHF12	PHD finger protein 12
TC17001480.hg.1	6.79	7.26	1.38	KRTAP1-4	keratin associated protein 1-4
TC19000233.hg.1	9.01	9.47	1.38	RAD23A	RAD23 homolog A (S. cerevisiae)
TC19001808.hg.1	8.52	8.98	1.38	ZNF888	zinc finger protein 888
TC20000253.hg.1	6.53	6.99	1.38	CEP250	centrosomal protein 250kDa
TC20000347.hg.1	8.87	9.33	1.38	PIGT	phosphatidylinositol glycan anchor biosynthesis, class T
TC20000357.hg.1	7.61	8.07	1.38	UBE2C	ubiquitin-conjugating enzyme E2C
TC20000361.hg.1	9.01	9.47	1.38	CTSA	cathepsin A
TC20000392.hg.1	3.19	3.65	1.38	RNU7-72P	RNA, U7 small nuclear 72 pseudogene
TC21000130.hg.1	6.85	7.31	1.38	SON	SON DNA binding protein
TC21000386.hg.1	4.4	4.87	1.38	KRTAP7-1	keratin associated protein 7-1 (gene/pseudogene)
TC21000397.hg.1	7.14	7.61	1.38	URB1	URB1 ribosome biogenesis 1 homolog (S. cerevisiae)
TC22000096.hg.1	6.53	6.99	1.38	MIR130B; PPIL2	microRNA 130b; peptidylprolyl isomerase (cyclophilin)-like 2
TC22000914.hg.1	8.15	8.62	1.38	LMF2	lipase maturation factor 2
TC6_mann_hap4000049.hg.1	6.31	6.77	1.38	TCF19	transcription factor 19
TC6_mcf_hap5000042.hg.1	6.31	6.77	1.38	TCF19	transcription factor 19
TC6_qbl_hap6000048.hg.1	6.39	6.85	1.38	TCF19	transcription factor 19
TC6_ssto_hap7000042.hg.1	6.39	6.85	1.38	TCF19	transcription factor 19
TC01002156.hg.1	8.76	9.21	1.37	DNAJC11	DnaJ (Hsp40) homolog, subfamily C, member 11
TC01006304.hg.1	7.78	8.23	1.37	GBA	glucosidase, beta, acid
TC01003491.hg.1	4.24	4.69	1.37	DPT	dermatopontin
TC01003636.hg.1	6.87	7.32	1.37	TPR	translocated promoter region, nuclear basket protein
TC02001206.hg.1	6.64	7.1	1.37	NRP2	neuropilin 2
TC02001916.hg.1	7.33	7.78	1.37	SERTAD2	SERTA domain containing 2
TC02002549.hg.1	6.17	6.62	1.37	KIAA1715	KIAA1715
TC03001387.hg.1	7.36	7.82	1.37	NCKIPSD	NCK interacting protein with SH3 domain
TC03001390.hg.1	6.46	6.91	1.37	SLC25A20	solute carrier family 25 (carnitine/acylcarnitine translocase), member 20
TC03001698.hg.1	5.77	6.23	1.37	GOLGB1	golgin B1
TC03003391.hg.1	6.45	6.91	1.37	SLC12A8	solute carrier family 12 (potassium/chloride transporters), member 8
TC03001723.hg.1	6.61	7.06	1.37	SNX4	sorting nexin 4
TC04000140.hg.1	5.29	5.74	1.37	CPEB2	cytoplasmic polyadenylation element binding protein 2
TC04001609.hg.1	6.53	6.98	1.37	OTUD4	OTU domain containing 4
TC05000451.hg.1	6.38	6.84	1.37	NR2F1	nuclear receptor subfamily 2, group F, member 1
TC05000701.hg.1	6.38	6.83	1.37	EGR1	early growth response 1
TC06001510.hg.1	7.98	8.44	1.37	IER3	immediate early response 3
TC07002083.hg.1	6.69	7.15	1.37	NCAPG2	non-SMC condensin II complex, subunit G2
TC08001548.hg.1	8.59	9.04	1.37	EXT1	exostosin glycosyltransferase 1
TC09000857.hg.1	7.02	7.48	1.37	FAM157B	family with sequence similarity 157, member B
TC09000913.hg.1	5.12	5.57	1.37	MPDZ	multiple PDZ domain protein
TC0X000237.hg.1	8.06	8.52	1.37	ARAF	v-raf murine sarcoma 3611 viral oncogene homolog
TC0Y000162.hg.1	3.77	4.22	1.37	TAB3P1	TGF-beta activated kinase 1/MAP3K7 binding protein 3 pseudogene 1
TC10000695.hg.1	9.58	10.03	1.37	PGAM1	phosphoglycerate mutase 1 (brain)
TC10001451.hg.1	6.66	7.11	1.37	ZCCHC24	zinc finger, CCHC domain containing 24
TC11000005.hg.1	8.42	8.87	1.37	RIC8A	resistance to inhibitors of cholinesterase 8 homolog A (C. elegans)
TC11000088.hg.1	7.14	7.6	1.37	STIM1; MIR4687	stromal interaction molecule 1; microRNA 4687
TC14000571.hg.1	6.64	7.09	1.37	RIN3	Ras and Rab interactor 3
TC14001150.hg.1	6.83	7.28	1.37	GMFB	glia maturation factor, beta
TC15002756.hg.1	6.88	7.34	1.37	GOLGA8A	golgin A8 family, member A
TC17001984.hg.1	8.52	8.98	1.37	WDR45B; WDR45L	WD repeat domain 45B; WDR45-like
TC18000106.hg.1	5.77	6.22	1.37	CABYR	calcium binding tyrosine-(Y)-phosphorylation regulated
TC18000534.hg.1	5.21	5.66	1.37	LINC-ROR	long intergenic non-protein coding RNA, regulator of reprogramming
TC19000557.hg.1	9.19	9.65	1.37	PSMC4	proteasome (prosome, macropain) 26S subunit, ATPase, 4
TC19001803.hg.1	5.9	6.36	1.37	ZNF611	zinc finger protein 611
TC20000732.hg.1	7.81	8.26	1.37	ABHD12	abhydrolase domain containing 12
TC21001058.hg.1	5.84	6.3	1.37	DONSON; OTTHUMG00000065868; AP000304.2	downstream neighbor of SON
TC6_qbl_hap6000133.hg.1	8.4	8.86	1.37	IER3	immediate early response 3
TC01000084.hg.1	6.59	7.03	1.36	KCNAB2	potassium voltage-gated channel, shaker-related subfamily, beta member 2
TC01000356.hg.1	8.3	8.74	1.36	TRNP1	TMF1-regulated nuclear protein 1
TC01002137.hg.1	6.8	7.25	1.36	CEP104	centrosomal protein 104kDa
TC01002669.hg.1	7.37	7.82	1.36	LRP8	low density lipoprotein receptor-related protein 8, apolipoprotein e receptor
TC01002708.hg.1	6.53	6.97	1.36	JUN	jun proto-oncogene
TC01006364.hg.1	7.25	7.69	1.36	CLCC1	chloride channel CLIC-like 1
TC01003039.hg.1	5.99	6.43	1.36	GDAP2	ganglioside induced differentiation associated protein 2
TC01003796.hg.1	7.2	7.64	1.36	SLC30A1	solute carrier family 30 (zinc transporter), member 1
TC01003847.hg.1	7.06	7.5	1.36	DUSP10	dual specificity phosphatase 10
TC03000191.hg.1	5.75	6.2	1.36	XYLB	xylulokinase homolog (H. influenzae)
TC03001274.hg.1	6.46	6.91	1.36	SUSD5	sushi domain containing 5
TC03001408.hg.1	10.67	11.12	1.36	RHOA	ras homolog family member A
TC03001995.hg.1	4.67	5.11	1.36	EIF5A2	eukaryotic translation initiation factor 5A2
TC04001319.hg.1	9.88	10.33	1.36	CCNI	cyclin I
TC05002055.hg.1	4.85	5.29	1.36	MIR4454; OTTHUMG00000163164; CTC-455F18.1	microRNA 4454
TC06001071.hg.1	6.39	6.83	1.36	STXBP5; OTTHUMG00000015764; RP11-361F15.2	syntaxin binding protein 5 (tomosyn)
TC06001165.hg.1	7.23	7.68	1.36	QKI	QKI, KH domain containing, RNA binding
TC06004056.hg.1	7.53	7.98	1.36	GOPC	golgi-associated PDZ and coiled-coil motif containing
TC08001700.hg.1	6.77	7.22	1.36	JRK	jerky homolog (mouse)
TC08001717.hg.1	7.11	7.55	1.36	ZC3H3	zinc finger CCCH-type containing 3
TC09000654.hg.1	5.67	6.11	1.36	MVB12B; FAM125B	multivesicular body subunit 12B
TC09001042.hg.1	10.39	10.84	1.36	SIGMAR1	sigma non-opioid intracellular receptor 1
TC0X000511.hg.1	3.48	3.93	1.36	IL1RAPL2	interleukin 1 receptor accessory protein-like 2
TC0X000518.hg.1	4.46	4.91	1.36	MIR548AN	microRNA 548an
TC0X000520.hg.1	3.81	4.25	1.36	TBC1D8B	TBC1 domain family, member 8B (with GRAM domain)
TC11001397.hg.1	7.48	7.92	1.36	DENND5A	DENN/MADD domain containing 5A
TC11001723.hg.1	8.49	8.94	1.36	ARHGAP1	Rho GTPase activating protein 1
TC12000947.hg.1	8.36	8.8	1.36	RNF10	ring finger protein 10
TC13000523.hg.1	8.2	8.65	1.36	SLC7A1	solute carrier family 7 (cationic amino acid transporter, y+ system), member 1
TC13000633.hg.1	9.46	9.91	1.36	RCN1P2	reticulocalbin 1, EF-hand calcium binding domain pseudogene 2
TC15000805.hg.1	6.63	7.07	1.36	LOC100505679	uncharacterized LOC100505679
TC16001252.hg.1	8.86	9.3	1.36	AP1G1	adaptor-related protein complex 1, gamma 1 subunit
TC17000003.hg.1	7.96	8.4	1.36	FAM57A	family with sequence similarity 57, member A
TC17001092.hg.1	7.98	8.42	1.36	FXR2	fragile X mental retardation, autosomal homolog 2
TC17001582.hg.1	7.41	7.86	1.36	GPATCH8	G patch domain containing 8
TC19000236.hg.1	8.53	8.98	1.36	NACC1	nucleus accumbens associated 1, BEN and BTB (POZ) domain containing
TC19000351.hg.1	6.67	7.11	1.36	MAST3	microtubule associated serine/threonine kinase 3
TC19000749.hg.1	8.5	8.94	1.36	PTOV1; MIR4749	prostate tumor overexpressed 1; microRNA 4749
TC19000982.hg.1	6.83	7.27	1.36	MIER2	mesoderm induction early response 1, family member 2
TC19001864.hg.1	8.21	8.65	1.36	PPP6R1	protein phosphatase 6, regulatory subunit 1
TC19001904.hg.1	5.99	6.44	1.36	FKBP1AP1	FK506 binding protein 1A, 12kDa pseudogene 1
TC20000822.hg.1	6.52	6.96	1.36	RBL1	retinoblastoma-like 1 (p107)
TC20000862.hg.1	7.66	8.1	1.36	FITM2	fat storage-inducing transmembrane protein 2
TC20001008.hg.1	7.53	7.98	1.36	LAMA5; MIR4758	laminin, alpha 5; microRNA 4758
TC21000154.hg.1	7.54	7.97	1.36	CHAF1B	chromatin assembly factor 1, subunit B (p60)
TC22000787.hg.1	7.41	7.86	1.36	TMEM184B; OTTHUMG00000151247; RP1-5O6.6	transmembrane protein 184B
TC6_cox_hap2000143.hg.1	8.41	8.85	1.36	IER3	immediate early response 3
TC6_dbb_hap3000132.hg.1	8.41	8.85	1.36	IER3	immediate early response 3
TC6_mann_hap4000121.hg.1	8.41	8.85	1.36	IER3	immediate early response 3
TC6_mcf_hap5000183.hg.1	7.97	8.42	1.36	TAPBP	TAP binding protein (tapasin)
TC6_qbl_hap6000196.hg.1	7.75	8.19	1.36	TAPBP	TAP binding protein (tapasin)
TC6_ssto_hap7000123.hg.1	8.41	8.85	1.36	IER3	immediate early response 3
TC01006310.hg.1	8.4	8.84	1.35	NOTCH2NL; OTTHUMG00000167702; RP11-458D21.5	notch 2 N-terminal like
TC01006289.hg.1	8.05	8.48	1.35	SFT2D2	SFT2 domain containing 2
TC01003343.hg.1	7.16	7.59	1.35	IQGAP3	IQ motif containing GTPase activating protein 3
TC02000939.hg.1	5.26	5.69	1.35	RIF1	RAP1 interacting factor homolog (yeast)
TC02004927.hg.1	8.04	8.47	1.35	DCTN1	dynactin 1
TC02002541.hg.1	4.9	5.34	1.35	WIPF1	WAS/WASL interacting protein family, member 1
TC03000248.hg.1	6.02	6.46	1.35	LIMD1	LIM domains containing 1
TC03000307.hg.1	8.59	9.03	1.35	GNAI2	guanine nucleotide binding protein (G protein), alpha inhibiting activity polypeptide 2
TC03000348.hg.1	7.78	8.21	1.35	PRKCD	protein kinase C, delta
TC03000886.hg.1	5.28	5.71	1.35	MIR720	microRNA 720
TC03001402.hg.1	7.4	7.83	1.35	LAMB2	laminin, beta 2 (laminin S)
TC04001487.hg.1	6.25	6.68	1.35	ARSJ	arylsulfatase family, member J
TC04001530.hg.1	6.24	6.67	1.35	ANKRD50	ankyrin repeat domain 50
TC05000096.hg.1	9.56	9.99	1.35	BASP1	brain abundant, membrane attached signal protein 1
TC07000213.hg.1	8.22	8.65	1.35	FKBP9	FK506 binding protein 9, 63 kDa
TC07000696.hg.1	6	6.44	1.35	CBLL1; OTTHUMG00000154805; AC002467.7	Cbl proto-oncogene, E3 ubiquitin protein ligase-like 1
TC07001245.hg.1	5.99	6.42	1.35	FKBP14	FK506 binding protein 14, 22 kDa
TC08000988.hg.1	7.13	7.57	1.35	FAM86B1; FAM86B2	family with sequence similarity 86, member B1; family with sequence similarity 86, member B2
TC09001729.hg.1	6.79	7.23	1.35	SNAPC4	small nuclear RNA activating complex, polypeptide 4, 190kDa
TC09001730.hg.1	6.97	7.41	1.35	SDCCAG3	serologically defined colon cancer antigen 3
TC0X000322.hg.1	7.07	7.5	1.35	GNL3L	guanine nucleotide binding protein-like 3 (nucleolar)-like
TC0X000382.hg.1	7.03	7.47	1.35	MED12	mediator complex subunit 12
TC0X000425.hg.1	10.59	11.02	1.35	PGK1; LOC100653302; LOC100652805	phosphoglycerate kinase 1; uncharacterized LOC100653302; uncharacterized LOC100652805
TC0X000747.hg.1	5.75	6.18	1.35	ZNF275; OTTHUMG00000067451; LL0XNC01-37G1.1	zinc finger protein 275
TC11000313.hg.1	6.64	7.08	1.35	TCP11L1	t-complex 11, testis-specific-like 1
TC11001054.hg.1	6	6.43	1.35	BACE1-AS	BACE1 antisense RNA
TC12002085.hg.1	8.15	8.58	1.35	CDK2AP1	cyclin-dependent kinase 2 associated protein 1
TC15000448.hg.1	6.61	7.04	1.35	RNF111	ring finger protein 111
TC16000124.hg.1	7.99	8.43	1.35	NAA60	N(alpha)-acetyltransferase 60, NatF catalytic subunit
TC16000872.hg.1	6.89	7.33	1.35	ZC3H7A	zinc finger CCCH-type containing 7A
TC16001234.hg.1	8.88	9.32	1.35	AARS	alanyl-tRNA synthetase
TC17000496.hg.1	6.88	7.32	1.35	RARA	retinoic acid receptor, alpha
TC17000853.hg.1	7.32	7.76	1.35	KIAA0195	KIAA0195
TC17002883.hg.1	7.72	8.15	1.35	SLC25A10	solute carrier family 25 (mitochondrial carrier; dicarboxylate transporter), member 10
TC17000974.hg.1	8.94	9.38	1.35	MYO1C	myosin IC
TC17001302.hg.1	8.78	9.22	1.35	KIAA0100	KIAA0100
TC17001721.hg.1	6.82	7.25	1.35	CUEDC1	CUE domain containing 1
TC17001925.hg.1	8.12	8.55	1.35	CANT1	calcium activated nucleotidase 1
TC19000327.hg.1	7.37	7.8	1.35	MYO9B	myosin IXB
TC19002637.hg.1	5.57	6	1.35	SRRM5	serine/arginine repetitive matrix 5
TC19001099.hg.1	6.86	7.3	1.35	TUBB4A	tubulin, beta 4A class IVa
TC19001837.hg.1	7.87	8.29	1.35	MBOAT7	membrane bound O-acyltransferase domain containing 7
TC20000049.hg.1	5.26	5.69	1.35	LOC728228; OTTHUMG00000031776; RP4-779E11.3	uncharacterized LOC728228
TC22000335.hg.1	7.57	8.01	1.35	ZC3H7B	zinc finger CCCH-type containing 7B
TC22001433.hg.1	7.52	7.95	1.35	PI4KA	phosphatidylinositol 4-kinase, catalytic, alpha
TC6_dbb_hap3000048.hg.1	6.42	6.86	1.35	TCF19	transcription factor 19
TC01000733.hg.1	4.77	5.19	1.34	PDE4B	phosphodiesterase 4B, cAMP-specific
TC01001111.hg.1	7.44	7.87	1.34	PDIA3P	protein disulfide isomerase family A, member 3 pseudogene
TC01001700.hg.1	5.97	6.4	1.34	MDM4; OTTHUMG00000037031; RP11-430C7.4	Mdm4 p53 binding protein homolog (mouse)
TC01002207.hg.1	7.54	7.96	1.34	KIAA2013	KIAA2013
TC01003295.hg.1	8.5	8.92	1.34	ADAR	adenosine deaminase, RNA-specific
TC02000941.hg.1	7.18	7.61	1.34	FMNL2	formin-like 2
TC02001891.hg.1	6.21	6.63	1.34	USP34	ubiquitin specific peptidase 34
TC02002064.hg.1	6.17	6.59	1.34	RGPD1; RGPD2	RANBP2-like and GRIP domain containing 1; RANBP2-like and GRIP domain containing 2
TC03001805.hg.1	6.95	7.37	1.34	ANAPC13	anaphase promoting complex subunit 13
TC03002022.hg.1	7.84	8.27	1.34	TBL1XR1	transducin (beta)-like 1 X-linked receptor 1
TC04000430.hg.1	7.48	7.9	1.34	2011-09-01	septin 11
TC05003438.hg.1	6.8	7.22	1.34	PELO; ITGA1	pelota homolog (Drosophila); integrin, alpha 1
TC05001107.hg.1	7.98	8.4	1.34	CLPTM1L	CLPTM1-like
TC05001793.hg.1	7.36	7.79	1.34	SAR1B	SAR1 homolog B (S. cerevisiae)
TC06000358.hg.1	6.48	6.9	1.34	TCF19	transcription factor 19
TC06000583.hg.1	6.68	7.1	1.34	ATP6V0CP3	ATPase, H+ transporting, lysosomal 16kDa, V0 subunit c pseudogene 3
TC06000591.hg.1	8.12	8.53	1.34	PPP2R5D	protein phosphatase 2, regulatory subunit B', delta
TC06001232.hg.1	7.09	7.51	1.34	PXDC1	PX domain containing 1
TC06001436.hg.1	5.29	5.71	1.34	TOB2P1	transducer of ERBB2, 2 pseudogene 1
TC06002113.hg.1	3.71	4.12	1.34	MOXD1	monooxygenase, DBH-like 1
TC07003317.hg.1	6.31	6.73	1.34	RNF216P1	ring finger protein 216 pseudogene 1
TC07000277.hg.1	7.17	7.59	1.34	ZMIZ2	zinc finger, MIZ-type containing 2
TC07000384.hg.1	4.55	4.97	1.34	ZNF107	zinc finger protein 107
TC07003336.hg.1	6.07	6.5	1.34	CDK14	cyclin-dependent kinase 14
TC07000556.hg.1	6.37	6.79	1.34	GNG11	guanine nucleotide binding protein (G protein), gamma 11
TC07001398.hg.1	7.28	7.7	1.34	FKBP9L	FK506 binding protein 9-like
TC08001120.hg.1	5.2	5.62	1.34	RNF122	ring finger protein 122
TC0X000118.hg.1	5.79	6.21	1.34	PDK3	pyruvate dehydrogenase kinase, isozyme 3
TC0X002337.hg.1	7.66	8.08	1.34	ACSL4	acyl-CoA synthetase long-chain family member 4
TC11000072.hg.1	4.85	5.27	1.34	CARS-AS1	CARS antisense RNA 1
TC11000518.hg.1	7.63	8.05	1.34	CCDC86	coiled-coil domain containing 86
TC11000546.hg.1	7.65	8.08	1.34	INCENP	inner centromere protein antigens 135/155kDa
TC11000707.hg.1	8.11	8.53	1.34	LRP5	low density lipoprotein receptor-related protein 5
TC11001129.hg.1	5.81	6.23	1.34	OR10G4	olfactory receptor, family 10, subfamily G, member 4
TC11001247.hg.1	7.6	8.02	1.34	SLC25A22	solute carrier family 25 (mitochondrial carrier: glutamate), member 22
TC11002439.hg.1	6.27	6.7	1.34	ETS1	v-ets erythroblastosis virus E26 oncogene homolog 1 (avian)
TC12000329.hg.1	7.76	8.18	1.34	ANO6	anoctamin 6
TC12000963.hg.1	6.9	7.32	1.34	SETD1B	SET domain containing 1B
TC12001239.hg.1	4.01	4.43	1.34	TAS2R31; TAS2R30	taste receptor, type 2, member 31; taste receptor, type 2, member 30
TC13000613.hg.1	4.39	4.81	1.34	ENOX1	ecto-NOX disulfide-thiol exchanger 1
TC14000195.hg.1	6.29	6.71	1.34	SCFD1	sec1 family domain containing 1
TC14000826.hg.1	7.39	7.81	1.34	CEP170B; KIAA0284	centrosomal protein 170B; KIAA0284
TC14001364.hg.1	4.71	5.14	1.34	DIO2	deiodinase, iodothyronine, type II
TC16000722.hg.1	7.52	7.95	1.34	NPRL3	nitrogen permease regulator-like 3 (S. cerevisiae)
TC17000136.hg.1	7.33	7.75	1.34	PFAS	phosphoribosylformylglycinamidine synthase
TC17001156.hg.1	3.71	4.13	1.34	FLJ45831; OTTHUMG00000058812; AC005863.1	uncharacterized FLJ45831
TC17001711.hg.1	6.26	6.69	1.34	MMD	monocyte to macrophage differentiation-associated
TC17001772.hg.1	6.99	7.41	1.34	MED13	mediator complex subunit 13
TC19001307.hg.1	7.35	7.77	1.34	ATP13A1	ATPase type 13A1
TC19001728.hg.1	7.88	8.3	1.34	AKT1S1	AKT1 substrate 1 (proline-rich)
TC20000267.hg.1	7.48	7.9	1.34	DLGAP4	discs, large (Drosophila) homolog-associated protein 4
TC20000399.hg.1	8.1	8.53	1.34	CEBPB	CCAAT/enhancer binding protein (C/EBP), beta
TC20000868.hg.1	7.36	7.78	1.34	ADA	adenosine deaminase
TC20000908.hg.1	7.08	7.5	1.34	ZMYND8	zinc finger, MYND-type containing 8
TC20000939.hg.1	7.44	7.86	1.34	ADNP	activity-dependent neuroprotector homeobox
TC22000128.hg.1	6.96	7.38	1.34	RAB36	RAB36, member RAS oncogene family
TC22001477.hg.1	6.58	7	1.34	PNPLA3	patatin-like phospholipase domain containing 3
TC22000585.hg.1	6.99	7.41	1.34	GGT5	gamma-glutamyltransferase 5
TC22000634.hg.1	8.23	8.65	1.34	AP1B1	adaptor-related protein complex 1, beta 1 subunit
TC6_cox_hap2000055.hg.1	6.38	6.8	1.34	TCF19	transcription factor 19
TC01000141.hg.1	7.74	8.15	1.33	UBIAD1	UbiA prenyltransferase domain containing 1
TC01001664.hg.1	9.16	9.57	1.33	IPO9	importin 9
TC01002736.hg.1	8.72	9.13	1.33	CFL1P3	cofilin 1 (non-muscle) pseudogene 3
TC02004916.hg.1	8.52	8.94	1.33	SLC35F6; C2orf18	solute carrier family 35, member F6
TC02000590.hg.1	5.02	5.43	1.33	LOC100506123	uncharacterized LOC100506123
TC02001024.hg.1	6.81	7.22	1.33	HAT1	histone acetyltransferase 1
TC02001100.hg.1	7.53	7.94	1.33	ITGAV	integrin, alpha V
TC02001222.hg.1	5.95	6.36	1.33	MIR3130-2	microRNA 3130-2
TC02002321.hg.1	6.86	7.27	1.33	TUBA3E	tubulin, alpha 3e
TC03001988.hg.1	7.15	7.56	1.33	PHC3	polyhomeotic homolog 3 (Drosophila)
TC04000068.hg.1	6.89	7.3	1.33	WFS1	Wolfram syndrome 1 (wolframin)
TC04001001.hg.1	6.44	6.85	1.33	PPP2R2C	protein phosphatase 2, regulatory subunit B, gamma
TC04001032.hg.1	9.17	9.58	1.33	WDR1	WD repeat domain 1
TC05000727.hg.1	8.2	8.6	1.33	SLC35A4	solute carrier family 35, member A4
TC05000982.hg.1	3.54	3.95	1.33	HRH2	histamine receptor H2
TC05000994.hg.1	6.87	7.29	1.33	SIMC1; C5orf25	SUMO-interacting motifs containing 1; chromosome 5 open reading frame 25
TC05003425.hg.1	4.82	5.22	1.33	DAB2	Dab, mitogen-responsive phosphoprotein, homolog 2 (Drosophila)
TC06000605.hg.1	7.31	7.72	1.33	POLH	polymerase (DNA directed), eta
TC06001761.hg.1	8.19	8.61	1.33	SLC35B2; MIR4647	solute carrier family 35, member B2; microRNA 4647
TC06001944.hg.1	6	6.41	1.33	MDN1	MDN1, midasin homolog (yeast)
TC06002221.hg.1	5.14	5.55	1.33	RAET1K	retinoic acid early transcript 1K pseudogene
TC07003331.hg.1	7.09	7.5	1.33	STAG3L1; STAG3L3; STAG3L2	stromal antigen 3-like 1; stromal antigen 3-like 3; stromal antigen 3-like 2
TC07000509.hg.1	3.54	3.95	1.33	CD36	CD36 molecule (thrombospondin receptor)
TC07001127.hg.1	7.16	7.57	1.33	CYTH3	cytohesin 3
TC07001687.hg.1	7.72	8.13	1.33	PLOD3	procollagen-lysine, 2-oxoglutarate 5-dioxygenase 3
TC07001846.hg.1	8.12	8.53	1.33	IMPDH1	IMP (inosine 5'-monophosphate) dehydrogenase 1
TC08001684.hg.1	7.53	7.94	1.33	AGO2; EIF2C2; OTTHUMG00000164220; RP11-642A1.2	argonaute RISC catalytic component 2
TC09001772.hg.1	8.51	8.92	1.33	NSMF; NELF	NMDA receptor synaptonuclear signaling and neuronal migration factor
TC0X001393.hg.1	6.08	6.49	1.33	MIR503	microRNA 503
TC10000566.hg.1	9	9.41	1.33	PPIF	peptidylprolyl isomerase F
TC11003440.hg.1	7.25	7.66	1.33	CLCF1	cardiotrophin-like cytokine factor 1
TC12000098.hg.1	6.68	7.1	1.33	DSTNP2	destrin (actin depolymerizing factor) pseudogene 2
TC12001259.hg.1	7.67	8.09	1.33	HEBP1	heme binding protein 1
TC12001391.hg.1	6.05	6.47	1.33	KIF21A	kinesin family member 21A
TC12002082.hg.1	6.25	6.66	1.33	PITPNM2	phosphatidylinositol transfer protein, membrane-associated 2
TC13000086.hg.1	2.94	3.36	1.33	RNU6-82P	RNA, U6 small nuclear 82, pseudogene
TC13000411.hg.1	6.26	6.68	1.33	ATP11A	ATPase, class VI, type 11A
TC14001423.hg.1	6.24	6.66	1.33	PTPN21	protein tyrosine phosphatase, non-receptor type 21
TC15000290.hg.1	5.4	5.81	1.33	CASC5	cancer susceptibility candidate 5
TC15000335.hg.1	10.12	10.53	1.33	PDIA3	protein disulfide isomerase family A, member 3
TC15000870.hg.1	7.86	8.27	1.33	FURIN	furin (paired basic amino acid cleaving enzyme)
TC16000262.hg.1	7.39	7.8	1.33	RBBP6	retinoblastoma binding protein 6
TC17000533.hg.1	5.81	6.22	1.33	CNTNAP1	contactin associated protein 1
TC17000582.hg.1	6.79	7.19	1.33	FMNL1	formin-like 1
TC17001200.hg.1	6.38	6.79	1.33	TOP3A	topoisomerase (DNA) III alpha
TC17001589.hg.1	7.21	7.62	1.33	KIF18B	kinesin family member 18B
TC19001091.hg.1	8.22	8.62	1.33	MLLT1	myeloid/lymphoid or mixed-lineage leukemia (trithorax homolog, Drosophila); translocated to, 1
TC19001466.hg.1	6.16	6.57	1.33	LINC00665	long intergenic non-protein coding RNA 665
TC20000169.hg.1	7.15	7.57	1.33	GINS1	GINS complex subunit 1 (Psf1 homolog)
TC20000821.hg.1	6.43	6.84	1.33	SAMHD1	SAM domain and HD domain 1
TC20000956.hg.1	6.82	7.22	1.33	ZNF217	zinc finger protein 217
TC22000524.hg.1	5.02	5.43	1.33	SMPD4P1	sphingomyelin phosphodiesterase 4, neutral membrane (neutral sphingomyelinase-3) pseudogene 1
TC22000566.hg.1	5.9	6.31	1.33	ZNF70	zinc finger protein 70
TCUn_gl000218000001.hg.1	7.81	8.22	1.33	LOC389834; LOC100233156	ankyrin repeat domain 57 pseudogene; tektin 4 pseudogene
TC01000017.hg.1	5.72	6.12	1.32	FAM87B	family with sequence similarity 87, member B
TC01000795.hg.1	3.72	4.12	1.32	IFI44	interferon-induced protein 44
TC01006430.hg.1	7.43	7.83	1.32	LOC101060684; LOC101060202; NBPF24; NBPF9	neuroblastoma breakpoint family member 20-like; neuroblastoma breakpoint family, member 24
TC01002561.hg.1	7.1	7.5	1.32	CITED4	Cbp/p300-interacting transactivator, with Glu/Asp-rich carboxy-terminal domain, 4
TC01003495.hg.1	5.14	5.53	1.32	NME7	NME/NM23 family member 7
TC01003968.hg.1	8.44	8.84	1.32	EGLN1	egl nine homolog 1 (C. elegans)
TC02004964.hg.1	5.43	5.83	1.32	LOC100134259; OTTHUMG00000153081; AC016722.2	uncharacterized LOC100134259
TC02000517.hg.1	6.14	6.54	1.32	ATOH8	atonal homolog 8 (Drosophila)
TC02001122.hg.1	5.94	6.33	1.32	GLS	glutaminase
TC02002256.hg.1	7.18	7.58	1.32	TMEM185B	transmembrane protein 185B
TC02002419.hg.1	6.85	7.26	1.32	RND3	Rho family GTPase 3
TC02002544.hg.1	5.94	6.34	1.32	CHN1	chimerin 1
TC03000760.hg.1	7.35	7.75	1.32	ZBTB38	zinc finger and BTB domain containing 38
TC03001749.hg.1	7.68	8.08	1.32	TPRA1	transmembrane protein, adipocyte asscociated 1
TC04002964.hg.1	5.05	5.44	1.32	ZNF718	zinc finger protein 718
TC04000039.hg.1	7.79	8.19	1.32	ADD1	adducin 1 (alpha)
TC04001282.hg.1	3.53	3.93	1.32	PPBP	pro-platelet basic protein (chemokine (C-X-C motif) ligand 7)
TC05000010.hg.1	7.22	7.62	1.32	TRIP13	thyroid hormone receptor interactor 13
TC05000345.hg.1	6.25	6.65	1.32	TMEM171	transmembrane protein 171
TC05000573.hg.1	6.22	6.62	1.32	SRFBP1	serum response factor binding protein 1
TC05000886.hg.1	6.91	7.31	1.32	UBLCP1	ubiquitin-like domain containing CTD phosphatase 1
TC05002108.hg.1	8.37	8.77	1.32	DBN1	drebrin 1
TC05002110.hg.1	7.83	8.24	1.32	PDLIM7	PDZ and LIM domain 7 (enigma)
TC07001909.hg.1	6.8	7.2	1.32	ZC3HAV1L	zinc finger CCCH-type, antiviral 1-like
TC08000293.hg.1	6.67	7.07	1.32	TACC1	transforming, acidic coiled-coil containing protein 1
TC08000333.hg.1	8.12	8.52	1.32	HGSNAT	heparan-alpha-glucosaminide N-acetyltransferase
TC08001264.hg.1	7.29	7.69	1.32	ASPH	aspartate beta-hydroxylase
TC08001312.hg.1	9.39	9.79	1.32	TRAM1	translocation associated membrane protein 1
TC09000398.hg.1	6.35	6.75	1.32	DAPK1	death-associated protein kinase 1
TC09000702.hg.1	7.18	7.58	1.32	TBC1D13	TBC1 domain family, member 13
TC0X002313.hg.1	5.2	5.6	1.32	CA5B	carbonic anhydrase VB, mitochondrial
TC0X000787.hg.1	8.22	8.62	1.32	F8A2; F8A1; F8A3	coagulation factor VIII-associated 2; coagulation factor VIII-associated 1; coagulation factor VIII-associated 3
TC0X001414.hg.1	6.94	7.35	1.32	MAP7D3	MAP7 domain containing 3
TC10000731.hg.1	7.74	8.14	1.32	SFXN3	sideroflexin 3
TC10000889.hg.1	8.78	9.18	1.32	HTRA1	HtrA serine peptidase 1
TC10001203.hg.1	5.36	5.76	1.32	ZNF239	zinc finger protein 239
TC11003443.hg.1	7.04	7.44	1.32	TIMM10B; FXC1	translocase of inner mitochondrial membrane 10 homolog B (yeast)
TC11001119.hg.1	6.3	6.7	1.32	LOC341056	SUMO1 activating enzyme subunit 1 pseudogene
TC11001362.hg.1	7.3	7.7	1.32	TPP1	tripeptidyl peptidase I
TC12000283.hg.1	5.94	6.34	1.32	LINC00941	long intergenic non-protein coding RNA 941
TC12000367.hg.1	9.88	10.29	1.32	TUBA1C	tubulin, alpha 1c
TC12001539.hg.1	9.8	10.2	1.32	KRT8	keratin 8
TC12003281.hg.1	7.64	8.04	1.32	R3HDM2	R3H domain containing 2
TC12001942.hg.1	5.87	6.28	1.32	MIR619	microRNA 619
TC13000074.hg.1	5.68	6.08	1.32	RASL11A	RAS-like, family 11, member A
TC13000464.hg.1	2.92	3.32	1.32	RNU6-51	RNA, U6 small nuclear 51
TC15000606.hg.1	9.45	9.85	1.32	PTPLAD1	protein tyrosine phosphatase-like A domain containing 1
TC15000622.hg.1	7.4	7.8	1.32	SMAD3	SMAD family member 3
TC15002757.hg.1	6.67	7.06	1.32	GOLGA8B; GOLGA8A; LOC100508892	golgin A8 family, member B; golgin A8 family, member A; uncharacterized LOC100508892
TC15001818.hg.1	5.93	6.32	1.32	DET1	de-etiolated homolog 1 (Arabidopsis)
TC16002046.hg.1	8.22	8.62	1.32	ITFG3	integrin alpha FG-GAP repeat containing 3
TC16000258.hg.1	10.08	10.48	1.32	PLK1	polo-like kinase 1
TC16000548.hg.1	9.7	10.1	1.32	NUTF2; LOC128322	nuclear transport factor 2; nuclear transport factor 2-like
TC17000072.hg.1	7.21	7.61	1.32	FAM64A	family with sequence similarity 64, member A
TC17001536.hg.1	5.44	5.84	1.32	PSMC3IP	PSMC3 interacting protein
TC17001563.hg.1	7.9	8.3	1.32	DUSP3	dual specificity phosphatase 3
TC17001786.hg.1	7.44	7.85	1.32	FTSJ3	FtsJ homolog 3 (E. coli)
TC18000011.hg.1	6.39	6.79	1.32	SMCHD1	structural maintenance of chromosomes flexible hinge domain containing 1
TC19000049.hg.1	7.09	7.49	1.32	DOT1L	DOT1-like histone H3K79 methyltransferase; DOT1-like, histone H3 methyltransferase (S. cerevisiae)
TC19000416.hg.1	6.78	7.18	1.32	CCNE1	cyclin E1
TC19000483.hg.1	6.67	7.08	1.32	KMT2B; MLL4; OTTHUMG00000048119	lysine (K)-specific methyltransferase 2B; myeloid/lymphoid or mixed-lineage leukemia 4
TC19000488.hg.1	6.46	6.86	1.32	APLP1	amyloid beta (A4) precursor-like protein 1
TC19000521.hg.1	7.53	7.93	1.32	SIPA1L3	signal-induced proliferation-associated 1 like 3
TC19000798.hg.1	4.61	5.01	1.32	ZNF528	zinc finger protein 528
TC19001068.hg.1	8.4	8.79	1.32	DPP9	dipeptidyl-peptidase 9
TC19001468.hg.1	3.84	4.25	1.32	ZFP82	ZFP82 zinc finger protein
TC19001569.hg.1	8.67	9.07	1.32	GSK3A	glycogen synthase kinase 3 alpha
TC19001619.hg.1	7.78	8.18	1.32	PPP1R13L	protein phosphatase 1, regulatory subunit 13 like
TC19001802.hg.1	5.91	6.31	1.32	ZNF83	zinc finger protein 83
TC20000436.hg.1	7.32	7.72	1.32	TFAP2C	transcription factor AP-2 gamma (activating enhancer binding protein 2 gamma)
TC20000791.hg.1	8.9	9.31	1.32	TRPC4AP	transient receptor potential cation channel, subfamily C, member 4 associated protein
TC01000379.hg.1	7.39	7.78	1.31	PHACTR4	phosphatase and actin regulator 4
TC01002760.hg.1	8.69	9.08	1.31	GNG12	guanine nucleotide binding protein (G protein), gamma 12
TC01002864.hg.1	6.81	7.19	1.31	TGFBR3	transforming growth factor, beta receptor III
TC01003317.hg.1	4.56	4.95	1.31	ASH1L-IT1	ASH1L intronic transcript 1 (non-protein coding)
TC02004953.hg.1	6.13	6.51	1.31	MRPL33	mitochondrial ribosomal protein L33
TC02002120.hg.1	5.35	5.74	1.31	ANKRD36B; LOC100996862	ankyrin repeat domain 36B; ankyrin repeat domain-containing protein 36A-like
TC03000873.hg.1	6.95	7.34	1.31	SMC4	structural maintenance of chromosomes 4
TC04000768.hg.1	5.6	5.99	1.31	FHDC1	FH2 domain containing 1
TC05002059.hg.1	7.46	7.85	1.31	STK10	serine/threonine kinase 10
TC05002138.hg.1	8.17	8.56	1.31	MGAT4B	mannosyl (alpha-1,3-)-glycoprotein beta-1,4-N-acetylglucosaminyltransferase, isozyme B
TC06004075.hg.1	5.48	5.88	1.31	LY6G5B	lymphocyte antigen 6 complex, locus G5B
TC06000577.hg.1	6.9	7.29	1.31	BYSL	bystin-like
TC06002267.hg.1	6.96	7.35	1.31	OSTCP1	oligosaccharyltransferase complex subunit pseudogene 1
TC07000413.hg.1	8.59	8.98	1.31	TMEM248	transmembrane protein 248
TC07000476.hg.1	7.77	8.16	1.31	RHBDD2	rhomboid domain containing 2
TC07001043.hg.1	6.71	7.1	1.31	RBM33	RNA binding motif protein 33
TC07001543.hg.1	7.21	7.6	1.31	POMZP3	POM121 and ZP3 fusion
TC07001728.hg.1	5.12	5.51	1.31	LOC100216546	uncharacterized LOC100216546
TC07001869.hg.1	3.2	3.58	1.31	MIR29A	microRNA 29a
TC08001191.hg.1	8.55	8.93	1.31	PRKDC	protein kinase, DNA-activated, catalytic polypeptide
TC09000690.hg.1	6.77	7.16	1.31	CERCAM; LOC100506065	cerebral endothelial cell adhesion molecule; uncharacterized LOC100506065
TC09000812.hg.1	8.07	8.47	1.31	PMPCA	peptidase (mitochondrial processing) alpha
TC0X002312.hg.1	8.44	8.83	1.31	CA5BP1	carbonic anhydrase VB pseudogene 1
TC0X000116.hg.1	6.78	7.17	1.31	ZFX	zinc finger protein, X-linked
TC0X000238.hg.1	7.96	8.34	1.31	TIMP1	TIMP metallopeptidase inhibitor 1
TC0X000350.hg.1	6.69	7.07	1.31	TLE1P1	transducin-like enhancer of split 1 pseudogene 1
TC0X000781.hg.1	8.34	8.73	1.31	F8A2; F8A1; F8A3	coagulation factor VIII-associated 2; coagulation factor VIII-associated 1; coagulation factor VIII-associated 3
TC0X001020.hg.1	6.57	6.96	1.31	PIM2	pim-2 oncogene
TC11000876.hg.1	5.04	5.43	1.31	PRSS23	protease, serine, 23
TC12000340.hg.1	7.41	7.8	1.31	SLC48A1	solute carrier family 48 (heme transporter), member 1
TC12000386.hg.1	5.95	6.33	1.31	ASIC1	acid-sensing (proton-gated) ion channel 1
TC12000434.hg.1	6.63	7.02	1.31	ESPL1	extra spindle pole bodies homolog 1 (S. cerevisiae)
TC12000803.hg.1	10.67	11.06	1.31	HSP90B1; MIR3652	heat shock protein 90kDa beta (Grp94), member 1; microRNA 3652
TC12000914.hg.1	7.97	8.36	1.31	MAP1LC3B2	microtubule-associated protein 1 light chain 3 beta 2
TC13000325.hg.1	3.78	4.18	1.31	RNU4ATAC3P	RNA, U4atac small nuclear 3, pseudogene
TC14001122.hg.1	7.36	7.75	1.31	SAV1	salvador homolog 1 (Drosophila)
TC14002273.hg.1	5.57	5.96	1.31	IGHV5-51	immunoglobulin heavy variable 5-51
TC15001026.hg.1	5.75	6.14	1.31	LOC646214	p21 protein (Cdc42/Rac)-activated kinase 2 pseudogene
TC15001342.hg.1	7.66	8.05	1.31	COPS2	COP9 signalosome subunit 2
TC15001596.hg.1	4.91	5.3	1.31	ANP32A-IT1	ANP32A intronic transcript 1 (non-protein coding)
TC15001691.hg.1	5.16	5.54	1.31	PEAK1	NKF3 kinase family member
TC16000171.hg.1	7.06	7.45	1.31	MKL2	MKL/myocardin-like 2
TC16000338.hg.1	7.73	8.12	1.31	ALDOA	aldolase A, fructose-bisphosphate
TC17000525.hg.1	7.65	8.03	1.31	ATP6V0A1	ATPase, H+ transporting, lysosomal V0 subunit a1
TC17000616.hg.1	6.61	7	1.31	SP2	Sp2 transcription factor
TC17002904.hg.1	4.44	4.83	1.31	KRTAP4-1	keratin associated protein 4-1
TC19000088.hg.1	7.21	7.61	1.31	CHAF1A	chromatin assembly factor 1, subunit A (p150)
TC19000157.hg.1	3.79	4.18	1.31	OR7D1P	olfactory receptor, family 7, subfamily D, member 1 pseudogene
TC19000199.hg.1	9.85	10.24	1.31	PRKCSH	protein kinase C substrate 80K-H
TC19000426.hg.1	5.25	5.64	1.31	DPY19L3	dpy-19-like 3 (C. elegans)
TC20000088.hg.1	7.08	7.47	1.31	BTBD3	BTB (POZ) domain containing 3
TC22000642.hg.1	7.83	8.22	1.31	ASCC2	activating signal cointegrator 1 complex subunit 2
TC22000671.hg.1	7.14	7.53	1.31	EIF4ENIF1	eukaryotic translation initiation factor 4E nuclear import factor 1
TC01000229.hg.1	6.03	6.41	1.3	LOC400743; OTTHUMG00000002291; RP11-380J14.1	uncharacterized LOC400743
TC01006324.hg.1	5.56	5.94	1.3	TMEM56	transmembrane protein 56
TC01001038.hg.1	4.96	5.34	1.3	HAO2-IT1	HAO2 intronic transcript 1 (non-protein coding)
TC01001147.hg.1	8.67	9.05	1.3	NBPF16	neuroblastoma breakpoint family, member 16
TC01001905.hg.1	6.65	7.03	1.3	URB2	URB2 ribosome biogenesis 2 homolog (S. cerevisiae)
TC01002033.hg.1	3.91	4.29	1.3	OR2M4	olfactory receptor, family 2, subfamily M, member 4
TC01002147.hg.1	8.35	8.73	1.3	ICMT	isoprenylcysteine carboxyl methyltransferase
TC02000157.hg.1	7.51	7.89	1.3	MAPRE3	microtubule-associated protein, RP/EB family, member 3
TC02000611.hg.1	6.21	6.59	1.3	NPAS2	neuronal PAS domain protein 2
TC02000752.hg.1	5.59	5.97	1.3	TMEM37	transmembrane protein 37
TC02001198.hg.1	6.47	6.84	1.3	ABI2	abl-interactor 2
TC02002705.hg.1	7.64	8.02	1.3	KLF7	Kruppel-like factor 7 (ubiquitous)
TC02002765.hg.1	6.12	6.5	1.3	TNS1	tensin 1
TC03000251.hg.1	4.77	5.14	1.3	CCR9	chemokine (C-C motif) receptor 9
TC03000631.hg.1	7.15	7.53	1.3	FAM162A	family with sequence similarity 162, member A
TC03000661.hg.1	7.5	7.88	1.3	PLXNA1	plexin A1
TC03000999.hg.1	9.14	9.52	1.3	PSMD2	proteasome (prosome, macropain) 26S subunit, non-ATPase, 2
TC03003369.hg.1	5.69	6.07	1.3	LMLN	leishmanolysin-like (metallopeptidase M8 family)
TC03001798.hg.1	6.7	7.09	1.3	RAB6B	RAB6B, member RAS oncogene family
TC04000181.hg.1	6.39	6.76	1.3	RBPJ	recombination signal binding protein for immunoglobulin kappa J region
TC04000559.hg.1	8.46	8.84	1.3	OSTC; OSTCP2	oligosaccharyltransferase complex subunit (non-catalytic); oligosaccharyltransferase complex subunit pseudogene 2
TC05000664.hg.1	8.55	8.93	1.3	PHF15	PHD finger protein 15
TC05001363.hg.1	7.08	7.45	1.3	PPAP2A	phosphatidic acid phosphatase type 2A
TC06000265.hg.1	6.99	7.37	1.3	HIST1H2BM	histone cluster 1, H2bm
TC06000525.hg.1	6.94	7.32	1.3	BRPF3	bromodomain and PHD finger containing, 3
TC06004103.hg.1	7.37	7.75	1.3	SCAF8; LOC100505519; TIAM2	SR-related CTD-associated factor 8; uncharacterized LOC100505519; T-cell lymphoma invasion and metastasis 2
TC06002025.hg.1	4.29	4.67	1.3	LAMA4	laminin, alpha 4
TC07000059.hg.1	8.45	8.84	1.3	AIMP2	aminoacyl tRNA synthetase complex-interacting multifunctional protein 2
TC07000679.hg.1	6.58	6.96	1.3	KMT2E; MLL5	lysine (K)-specific methyltransferase 2E; myeloid/lymphoid or mixed-lineage leukemia 5 (trithorax homolog, Drosophila)
TC09000448.hg.1	8.53	8.91	1.3	FAM120A	family with sequence similarity 120A
TC09002892.hg.1	6.59	6.96	1.3	SLC25A51	solute carrier family 25, member 51
TC09001311.hg.1	4.99	5.37	1.3	SHC3; OTTHUMG00000020178; RP11-82L18.4	SHC (Src homology 2 domain containing) transforming protein 3
TC09001416.hg.1	7.58	7.96	1.3	ERP44	endoplasmic reticulum protein 44
TC09001484.hg.1	7.05	7.42	1.3	PTGR1	prostaglandin reductase 1
TC0X000616.hg.1	7.03	7.4	1.3	OCRL	oculocerebrorenal syndrome of Lowe
TC11000022.hg.1	7.89	8.27	1.3	PHRF1	PHD and ring finger domains 1
TC11001253.hg.1	7.99	8.37	1.3	CHID1	chitinase domain containing 1
TC11001860.hg.1	12.54	12.92	1.3	FTH1	ferritin, heavy polypeptide 1
TC11002274.hg.1	7.9	8.27	1.3	RDX	radixin
TC12000061.hg.1	6.24	6.63	1.3	C12orf5	chromosome 12 open reading frame 5
TC12000452.hg.1	5.78	6.16	1.3	HOXC8	homeobox C8
TC12000962.hg.1	6.56	6.94	1.3	TMEM120B	transmembrane protein 120B
TC12001355.hg.1	5.99	6.37	1.3	CAPRIN2	caprin family member 2
TC12001357.hg.1	4.82	5.21	1.3	DDX11-AS1	DDX11 antisense RNA 1
TC12001597.hg.1	8.07	8.44	1.3	SMARCC2	SWI/SNF related, matrix associated, actin dependent regulator of chromatin, subfamily c, member 2
TC14001000.hg.1	5.39	5.77	1.3	PRKD1	protein kinase D1
TC15000722.hg.1	3.96	4.33	1.3	MIR1827	microRNA 1827
TC15000844.hg.1	6.68	7.05	1.3	ABHD2	abhydrolase domain containing 2
TC16000553.hg.1	6.8	7.18	1.3	PLA2G15	phospholipase A2, group XV
TC16000753.hg.1	7.41	7.79	1.3	CLCN7	chloride channel, voltage-sensitive 7
TC16001230.hg.1	6.14	6.51	1.3	LOC100506060	SMG1 homolog, phosphatidylinositol 3-kinase-related kinase (C. elegans) pseudogene
TC16001337.hg.1	6.5	6.88	1.3	LOC400553	uncharacterized LOC400553
TC17000117.hg.1	6.72	7.1	1.3	KDM6B	lysine (K)-specific demethylase 6B
TC17001961.hg.1	8.77	9.15	1.3	ARHGDIA	Rho GDP dissociation inhibitor (GDI) alpha
TC18000002.hg.1	5.49	5.87	1.3	ROCK1P1	Rho-associated, coiled-coil containing protein kinase 1 pseudogene 1
TC19000279.hg.1	4.54	4.91	1.3	UCA1	urothelial cancer associated 1 (non-protein coding)
TC19000627.hg.1	7.44	7.81	1.3	BCL3	B-cell CLL/lymphoma 3
TC19000699.hg.1	11.09	11.47	1.3	EMP3	epithelial membrane protein 3
TC19001798.hg.1	5.08	5.46	1.3	ZNF836	zinc finger protein 836
TC20000511.hg.1	7.57	7.95	1.3	ARFGAP1	ADP-ribosylation factor GTPase activating protein 1
TC21000098.hg.1	3.81	4.19	1.3	BACH1-IT2	BACH1 intronic transcript 2 (non-protein coding)
TC01000173.hg.1	5.19	5.55	1.29	PRAMEF16; PRAMEF17	PRAME family member 16; PRAME family member 17
TC01000358.hg.1	7.3	7.68	1.29	WDTC1	WD and tetratricopeptide repeats 1
TC01000520.hg.1	7.46	7.83	1.29	CTPS1	CTP synthase 1
TC01000553.hg.1	7.04	7.4	1.29	IPO13	importin 13
TC01000577.hg.1	6.64	7.01	1.29	MAST2	microtubule associated serine/threonine kinase 2
TC01006431.hg.1	8.85	9.22	1.29	NBPF9; NBPF8	neuroblastoma breakpoint family, member 9; neuroblastoma breakpoint family, member 8
TC01001315.hg.1	7.59	7.95	1.29	SLC25A44	solute carrier family 25, member 44
TC01001884.hg.1	9.99	10.35	1.29	ARF1; MIR3620	ADP-ribosylation factor 1; microRNA 3620
TC01003336.hg.1	3.2	3.56	1.29	VHLL	von Hippel-Lindau tumor suppressor-like
TC01003671.hg.1	3.85	4.21	1.29	MIR181B1	microRNA 181b-1
TC01003985.hg.1	8.26	8.63	1.29	IRF2BP2	interferon regulatory factor 2 binding protein 2
TC02001329.hg.1	7.64	8	1.29	GMPPA	GDP-mannose pyrophosphorylase A
TC02001748.hg.1	6.11	6.48	1.29	RMDN2-AS1	RMDN2 antisense RNA 1
TC02005056.hg.1	6.3	6.67	1.29	ABCB6	ATP-binding cassette, sub-family B (MDR/TAP), member 6
TC02002847.hg.1	7.6	7.96	1.29	DNER	delta/notch-like EGF repeat containing
TC03000013.hg.1	5.07	5.43	1.29	ITPR1	inositol 1,4,5-trisphosphate receptor, type 1
TC03000378.hg.1	7.19	7.56	1.29	PXK	PX domain containing serine/threonine kinase
TC03000665.hg.1	7.59	7.96	1.29	PODXL2	podocalyxin-like 2
TC04000069.hg.1	7.06	7.42	1.29	MAN2B2	mannosidase, alpha, class 2B, member 2
TC04000196.hg.1	5.32	5.68	1.29	PCDH7	protocadherin 7
TC04000702.hg.1	4.81	5.18	1.29	GUSBP5	glucuronidase, beta pseudogene 5
TC04000744.hg.1	4.76	5.13	1.29	DCLK2	doublecortin-like kinase 2
TC04001820.hg.1	5.44	5.81	1.29	SORBS2	sorbin and SH3 domain containing 2
TC06000114.hg.1	6.81	7.17	1.29	CAP2	CAP, adenylate cyclase-associated protein, 2 (yeast)
TC06000344.hg.1	5.78	6.14	1.29	ATAT1	alpha tubulin acetyltransferase 1
TC07000004.hg.1	7.12	7.49	1.29	FAM20C	family with sequence similarity 20, member C
TC07000228.hg.1	6.46	6.82	1.29	2007-09-01	septin 7
TC07003339.hg.1	9.46	9.83	1.29	CAV1	caveolin 1, caveolae protein, 22kDa
TC07003304.hg.1	5.04	5.4	1.29	TRBV7-7	T cell receptor beta variable 7-7
TC08000750.hg.1	6.92	7.28	1.29	MIR1204; PVT1	microRNA 1204; Pvt1 oncogene (non-protein coding)
TC09000395.hg.1	9.17	9.53	1.29	CDC20P1	cell division cycle 20 pseudogene 1
TC09001615.hg.1	7.72	8.09	1.29	ST6GALNAC4	ST6 (alpha-N-acetyl-neuraminyl-2,3-beta-galactosyl-1,3)-N-acetylgalactosaminide alpha-2,6-sialyltransferase 4
TC0X000144.hg.1	4.83	5.19	1.29	TAB3-AS1	TAB3 antisense RNA 1
TC0X001092.hg.1	6.77	7.14	1.29	ARHGEF9	Cdc42 guanine nucleotide exchange factor (GEF) 9
TC0X001124.hg.1	6.9	7.28	1.29	ZMYM3	zinc finger, MYM-type 3
TC0X001166.hg.1	6.05	6.42	1.29	TTC3P1	tetratricopeptide repeat domain 3 pseudogene 1
TC0X001543.hg.1	5.11	5.47	1.29	GAB3	GRB2-associated binding protein 3
TC0Y000014.hg.1	9.03	9.39	1.29	CD99	CD99 molecule
TC10000874.hg.1	5.87	6.24	1.29	PPAPDC1A	phosphatidic acid phosphatase type 2 domain containing 1A
TC10001046.hg.1	5.41	5.78	1.29	RNA5SP300	RNA, 5S ribosomal pseudogene 300
TC10001363.hg.1	5.65	6.02	1.29	NPFFR1	neuropeptide FF receptor 1
TC11000398.hg.1	5.47	5.84	1.29	MIR3160-2	microRNA 3160-2
TC11000820.hg.1	6.46	6.83	1.29	C11orf30	chromosome 11 open reading frame 30
TC11000854.hg.1	4.94	5.31	1.29	C11orf82	chromosome 11 open reading frame 82
TC11001286.hg.1	8.99	9.36	1.29	PHLDA2	pleckstrin homology-like domain, family A, member 2
TC11001478.hg.1	6.02	6.38	1.29	E2F8	E2F transcription factor 8
TC11001812.hg.1	5.26	5.62	1.29	LPXN	leupaxin
TC12003242.hg.1	10.19	10.55	1.29	PCBP2	poly(rC) binding protein 2
TC12000920.hg.1	7.04	7.41	1.29	FBXW8	F-box and WD repeat domain containing 8
TC12001147.hg.1	7.49	7.86	1.29	ZNF384	zinc finger protein 384
TC14001266.hg.1	3.48	3.85	1.29	ADAM21P1	ADAM metallopeptidase domain 21 pseudogene 1
TC15000631.hg.1	7.98	8.35	1.29	MIR548H4	microRNA 548h-4
TC16000001.hg.1	5.52	5.89	1.29	DDX11L10	DEAD/H (Asp-Glu-Ala-Asp/His) box helicase 11 like 10
TC16000837.hg.1	9.22	9.59	1.29	GLYR1	glyoxylate reductase 1 homolog (Arabidopsis)
TC16001350.hg.1	7.15	7.52	1.29	ANKRD11	ankyrin repeat domain 11
TC17000490.hg.1	8.24	8.6	1.29	CASC3	cancer susceptibility candidate 3
TC17000573.hg.1	6.36	6.73	1.29	DBF4B	DBF4 homolog B (S. cerevisiae)
TC17000822.hg.1	7.13	7.5	1.29	COG1	component of oligomeric golgi complex 1
TC17000994.hg.1	7.04	7.4	1.29	MNT	MNT, MAX dimerization protein
TC17001082.hg.1	8.08	8.45	1.29	CTDNEP1	CTD nuclear envelope phosphatase 1
TC17001497.hg.1	5.37	5.74	1.29	KRTAP16-1	keratin associated protein 16-1
TC17001932.hg.1	7.24	7.61	1.29	TBC1D16	TBC1 domain family, member 16
TC19002623.hg.1	8.61	8.98	1.29	DNM2	dynamin 2
TC19000317.hg.1	9.9	10.27	1.29	RAB8A	RAB8A, member RAS oncogene family
TC19000501.hg.1	5.72	6.08	1.29	LOC728752	uncharacterized LOC728752
TC19000653.hg.1	7.38	7.75	1.29	QPCTL	glutaminyl-peptide cyclotransferase-like
TC19000747.hg.1	8.58	8.95	1.29	AP2A1	adaptor-related protein complex 2, alpha 1 subunit
TC19002648.hg.1	6.78	7.15	1.29	ZNF808	zinc finger protein 808
TC19000878.hg.1	7.32	7.69	1.29	LENG8	leukocyte receptor cluster (LRC) member 8
TC19001030.hg.1	8.63	9	1.29	LMNB2	lamin B2
TC19001036.hg.1	8.94	9.31	1.29	SGTA	small glutamine-rich tetratricopeptide repeat (TPR)-containing, alpha
TC19001255.hg.1	7.23	7.6	1.29	WIZ	widely interspaced zinc finger motifs
TC19001796.hg.1	6.02	6.38	1.29	ZNF616	zinc finger protein 616
TC20000426.hg.1	5.25	5.62	1.29	MC3R	melanocortin 3 receptor
TC20000544.hg.1	7.66	8.03	1.29	SCRT2; SRXN1; PS1TP5	scratch homolog 2, zinc finger protein (Drosophila); sulfiredoxin 1
TC20000576.hg.1	8.1	8.47	1.29	C20orf27	chromosome 20 open reading frame 27
TC20000772.hg.1	6.86	7.23	1.29	NECAB3	N-terminal EF-hand calcium binding protein 3
TC20001021.hg.1	7.47	7.84	1.29	DIDO1	death inducer-obliterator 1
TC20001036.hg.1	6.86	7.23	1.29	GMEB2	glucocorticoid modulatory element binding protein 2
TC21000400.hg.1	5.37	5.73	1.29	SYNJ1	synaptojanin 1
TC22000142.hg.1	7.67	8.04	1.29	GSTT2; GSTT2B	glutathione S-transferase theta 2; glutathione S-transferase theta 2B (gene/pseudogene)
TC22000146.hg.1	7.59	7.96	1.29	SUSD2	sushi domain containing 2
TC6_cox_hap2000042.hg.1	5.79	6.16	1.29	ATAT1	alpha tubulin acetyltransferase 1
TC6_dbb_hap3000035.hg.1	5.78	6.14	1.29	ATAT1	alpha tubulin acetyltransferase 1
TC6_mann_hap4000037.hg.1	5.78	6.14	1.29	ATAT1	alpha tubulin acetyltransferase 1
TC6_mcf_hap5000029.hg.1	5.78	6.14	1.29	ATAT1	alpha tubulin acetyltransferase 1
TC6_qbl_hap6000035.hg.1	5.78	6.14	1.29	ATAT1	alpha tubulin acetyltransferase 1
TC6_ssto_hap7000035.hg.1	5.78	6.14	1.29	ATAT1	alpha tubulin acetyltransferase 1
TC01000057.hg.1	7.49	7.85	1.28	SKI	v-ski sarcoma viral oncogene homolog (avian)
TC01000178.hg.1	4.53	4.88	1.28	PRAMEF17	PRAME family member 17
TC01000587.hg.1	5.21	5.57	1.28	LINC00505	long intergenic non-protein coding RNA 505
TC01000756.hg.1	6.03	6.39	1.28	HHLA3	HERV-H LTR-associating 3
TC01001012.hg.1	8	8.35	1.28	VANGL1	VANGL planar cell polarity protein 1
TC01001263.hg.1	8	8.35	1.28	INTS3	integrator complex subunit 3
TC01002103.hg.1	7.66	8.02	1.28	C1orf233	chromosome 1 open reading frame 233
TC01002506.hg.1	7.17	7.53	1.28	STK40	serine/threonine kinase 40
TC01002694.hg.1	10.59	10.95	1.28	DHCR24	24-dehydrocholesterol reductase
TC01002881.hg.1	6	6.36	1.28	DNTTIP2	deoxynucleotidyltransferase, terminal, interacting protein 2
TC01006365.hg.1	6.93	7.29	1.28	BCAS2	breast carcinoma amplified sequence 2
TC01003400.hg.1	9.57	9.93	1.28	COPA	coatomer protein complex, subunit alpha
TC02000465.hg.1	5.92	6.27	1.28	SEMA4F	sema domain, immunoglobulin domain (Ig), transmembrane domain (TM) and short cytoplasmic domain, (semaphorin) 4F
TC02001653.hg.1	7.47	7.83	1.28	ADCY3	adenylate cyclase 3
TC02004944.hg.1	4.68	5.03	1.28	IGKV2-24	immunoglobulin kappa variable 2-24
TC02004946.hg.1	4.4	4.76	1.28	IGKV2-28	immunoglobulin kappa variable 2-28
TC02002886.hg.1	7.92	8.27	1.28	HJURP	Holliday junction recognition protein
TC03000146.hg.1	6.54	6.9	1.28	RBMS3	RNA binding motif, single stranded interacting protein 3
TC03000375.hg.1	8.88	9.24	1.28	FLNB	filamin B, beta
TC03001683.hg.1	6.89	7.25	1.28	TMEM39A	transmembrane protein 39A
TC03001845.hg.1	9.71	10.07	1.28	HMGN2P25	high mobility group nucleosomal binding domain 2 pseudogene 25
TC04001673.hg.1	6.15	6.5	1.28	PDGFC	platelet derived growth factor C
TC05001110.hg.1	7.17	7.53	1.28	LPCAT1	lysophosphatidylcholine acyltransferase 1
TC05001608.hg.1	5.19	5.54	1.28	GLRX	glutaredoxin (thioltransferase)
TC06000220.hg.1	7.74	8.1	1.28	TRNAI2	transfer RNA isoleucine 2 (anticodon UAU)
TC06000596.hg.1	7.74	8.09	1.28	SRF	serum response factor (c-fos serum response element-binding transcription factor)
TC06000817.hg.1	5.11	5.47	1.28	MANEA	mannosidase, endo-alpha
TC06001260.hg.1	7.18	7.53	1.28	TFAP2A	transcription factor AP-2 alpha (activating enhancer binding protein 2 alpha)
TC06002309.hg.1	4.6	4.96	1.28	RPS6KA2-IT1	RPS6KA2 intronic transcript 1 (non-protein coding)
TC07000790.hg.1	5.1	5.46	1.28	TPI1P2	triosephosphate isomerase 1 pseudogene 2
TC07001489.hg.1	7.12	7.48	1.28	STAG3L3; STAG3L2	stromal antigen 3-like 3; stromal antigen 3-like 2
TC07001658.hg.1	7.87	8.22	1.28	TAF6	TAF6 RNA polymerase II, TATA box binding protein (TBP)-associated factor, 80kDa
TC08000173.hg.1	7.45	7.8	1.28	SORBS3	sorbin and SH3 domain containing 3
TC08000843.hg.1	7.31	7.67	1.28	FAM203B; FAM203A	family with sequence similarity 203, member B; family with sequence similarity 203, member A
TC08001199.hg.1	8.4	8.75	1.28	SNAI2	snail family zinc finger 2
TC09000190.hg.1	6.95	7.3	1.28	CCDC107	coiled-coil domain containing 107
TC09001048.hg.1	9.89	10.25	1.28	VCP	valosin containing protein
TC0X000195.hg.1	7.82	8.17	1.28	USP9X	ubiquitin specific peptidase 9, X-linked
TC0X000361.hg.1	5.59	5.95	1.28	STARD8	StAR-related lipid transfer (START) domain containing 8
TC0X000755.hg.1	6.92	7.28	1.28	ABCD1	ATP-binding cassette, sub-family D (ALD), member 1
TC10000098.hg.1	6.42	6.78	1.28	MCM10	minichromosome maintenance complex component 10
TC10001075.hg.1	5.36	5.71	1.28	PTPLA	protein tyrosine phosphatase-like (proline instead of catalytic arginine), member A
TC10001789.hg.1	7.27	7.63	1.28	FUOM	fucose mutarotase
TC11000240.hg.1	10.01	10.36	1.28	LDHA	lactate dehydrogenase A
TC11000585.hg.1	9.8	10.16	1.28	STIP1	stress-induced-phosphoprotein 1
TC11000611.hg.1	6.42	6.78	1.28	PPP2R5B	protein phosphatase 2, regulatory subunit B', beta
TC11000736.hg.1	5.22	5.58	1.28	KRTAP5-8	keratin associated protein 5-8
TC11000998.hg.1	7.63	7.98	1.28	SIK2	salt-inducible kinase 2
TC11001068.hg.1	7.18	7.54	1.28	PHLDB1	pleckstrin homology-like domain, family B, member 1
TC11001344.hg.1	4.29	4.64	1.28	OR52E6	olfactory receptor, family 52, subfamily E, member 6
TC11001389.hg.1	6.79	7.15	1.28	ST5	suppression of tumorigenicity 5
TC12000118.hg.1	6.82	7.17	1.28	FOXJ2	forkhead box J2
TC12000463.hg.1	3.54	3.89	1.28	MIR148B	microRNA 148b
TC12000627.hg.1	7.55	7.9	1.28	RAB21	RAB21, member RAS oncogene family
TC12000918.hg.1	6.35	6.71	1.28	RNFT2	ring finger protein, transmembrane 2
TC12002153.hg.1	7.25	7.61	1.28	POLE	polymerase (DNA directed), epsilon, catalytic subunit
TC13000314.hg.1	5.41	5.76	1.28	SLITRK5	SLIT and NTRK-like family, member 5
TC13000779.hg.1	5.58	5.94	1.28	LINC00410	long intergenic non-protein coding RNA 410
TC13000899.hg.1	8.34	8.7	1.28	GAS6	growth arrest-specific 6
TC14000836.hg.1	8.18	8.54	1.28	MTA1	metastasis associated 1
TC14001560.hg.1	9.13	9.49	1.28	AKT1	v-akt murine thymoma viral oncogene homolog 1
TC15000310.hg.1	6.56	6.92	1.28	TYRO3	TYRO3 protein tyrosine kinase
TC16000059.hg.1	7.75	8.11	1.28	TSC2	tuberous sclerosis 2
TC17001449.hg.1	7.88	8.23	1.28	MED1	mediator complex subunit 1
TC19000099.hg.1	7.05	7.41	1.28	KDM4B	lysine (K)-specific demethylase 4B
TC19000149.hg.1	8.44	8.8	1.28	RAB11B	RAB11B, member RAS oncogene family
TC19000553.hg.1	3.78	4.14	1.28	LGALS16	lectin, galactoside-binding, soluble, 16
TC19000716.hg.1	7.49	7.85	1.28	BAX	BCL2-associated X protein
TC19001365.hg.1	4.81	5.17	1.28	LOC100132815	importin 5 pseudogene
TC19001475.hg.1	4.87	5.23	1.28	ZNF850	zinc finger protein 850
TC20000014.hg.1	5.28	5.63	1.28	C20orf202	chromosome 20 open reading frame 202
TC21000249.hg.1	7.47	7.82	1.28	COL6A1	collagen, type VI, alpha 1
TC22000092.hg.1	8.32	8.68	1.28	UBE2L3	ubiquitin-conjugating enzyme E2L 3
TC6_ssto_hap7000120.hg.1	7.71	8.06	1.28	PPP1R18; OTTHUMG00000149990; KIAA1949	protein phosphatase 1, regulatory subunit 18
TC6_ssto_hap7000164.hg.1	5.09	5.45	1.28	HLA-DRB1	major histocompatibility complex, class II, DR beta 1
TC01000018.hg.1	6.86	7.2	1.27	LOC643837; OTTHUMG00000002468; RP11-206L10.11	uncharacterized LOC643837
TC01000374.hg.1	7.32	7.67	1.27	XKR8	XK, Kell blood group complex subunit-related family, member 8
TC01000420.hg.1	7.87	8.21	1.27	TXLNA	taxilin alpha
TC01000676.hg.1	5.73	6.07	1.27	LOC100507634	uncharacterized LOC100507634
TC01001074.hg.1	8.94	9.28	1.27	SRGAP2B; LOC100505630	SLIT-ROBO Rho GTPase activating protein 2B (pseudogene); uncharacterized LOC100505630
TC01001144.hg.1	8.66	9	1.27	NBPF16; NBPF15	neuroblastoma breakpoint family, member 16; neuroblastoma breakpoint family, member 15
TC01001152.hg.1	6.59	6.93	1.27	LOC645166; LOC101060590; LOC100996735; LOC100996732; OTTHUMG00000017423; RP11-14N7.2	lymphocyte-specific protein 1 pseudogene; uncharacterized LOC101060590; uncharacterized LOC100996735; uncharacterized LOC100996732
TC01001275.hg.1	3.2	3.55	1.27	RNU7-57P	RNA, U7 small nuclear 57 pseudogene
TC01001682.hg.1	6.46	6.81	1.27	PPFIA4	protein tyrosine phosphatase, receptor type, f polypeptide (PTPRF), interacting protein (liprin), alpha 4
TC01001856.hg.1	9.26	9.6	1.27	EPHX1	epoxide hydrolase 1, microsomal (xenobiotic)
TC01002338.hg.1	3.32	3.67	1.27	HTR1D	5-hydroxytryptamine (serotonin) receptor 1D, G protein-coupled
TC01002578.hg.1	8.73	9.07	1.27	SLC2A1	solute carrier family 2 (facilitated glucose transporter), member 1
TC01006303.hg.1	6.69	7.04	1.27	GBAP1	glucosidase, beta, acid pseudogene 1
TC02005005.hg.1	7.01	7.36	1.27	MOB4; HSPE1-MOB4	MOB family member 4, phocein; HSPE1-MOB4 readthrough
TC02002083.hg.1	7.27	7.61	1.27	LOC654342	lymphocyte-specific protein 1 pseudogene
TC02002399.hg.1	5.46	5.8	1.27	ZEB2; ZEB2-AS1	zinc finger E-box binding homeobox 2; ZEB2 antisense RNA 1
TC02002504.hg.1	7.1	7.44	1.27	STK39	serine threonine kinase 39
TC03001537.hg.1	3.72	4.06	1.27	MIR3136	microRNA 3136
TC04000155.hg.1	7.33	7.68	1.27	NCAPG	non-SMC condensin I complex, subunit G
TC05001880.hg.1	6.2	6.55	1.27	SPRY4	sprouty homolog 4 (Drosophila)
TC06000888.hg.1	7.56	7.9	1.27	RPF2	ribosome production factor 2 homolog (S. cerevisiae)
TC06002007.hg.1	7	7.34	1.27	WASF1	WAS protein family, member 1
TC06002061.hg.1	3.26	3.6	1.27	MIR548B	microRNA 548b
TC06002092.hg.1	7.46	7.8	1.27	PTPRK	protein tyrosine phosphatase, receptor type, K
TC07003393.hg.1	7.75	8.09	1.27	DBNL	drebrin-like
TC07000478.hg.1	6.15	6.49	1.27	SNORA14A	small nucleolar RNA, H/ACA box 14A
TC09000156.hg.1	8.27	8.62	1.27	UBE2R2	ubiquitin-conjugating enzyme E2R 2
TC09000526.hg.1	6.53	6.87	1.27	SMC2	structural maintenance of chromosomes 2
TC09001345.hg.1	8.91	9.26	1.27	NINJ1	ninjurin 1
TC09001513.hg.1	5.15	5.49	1.27	LOC100996601; OTTHUMG00000020544; RP11-402G3.5	uncharacterized LOC100996601
TC09001778.hg.1	5.73	6.07	1.27	LOC100133077	uncharacterized LOC100133077
TC10000062.hg.1	7.6	7.95	1.27	LINC00707	long intergenic non-protein coding RNA 707
TC10000476.hg.1	8.39	8.74	1.27	VCL	vinculin
TC10001227.hg.1	4.8	5.14	1.27	FAM25E	family with sequence similarity 25, member E
TC10001280.hg.1	4.8	5.14	1.27	FAM25D	family with sequence similarity 25, member D
TC11001262.hg.1	5.53	5.87	1.27	KRTAP5-2	keratin associated protein 5-2
TC11001806.hg.1	3.37	3.72	1.27	OR5B17	olfactory receptor, family 5, subfamily B, member 17
TC12000370.hg.1	7.03	7.38	1.27	TROAP	trophinin associated protein
TC12000499.hg.1	5.83	6.18	1.27	IKZF4	IKAROS family zinc finger 4 (Eos)
TC12000793.hg.1	6.43	6.78	1.27	DRAM1	DNA-damage regulated autophagy modulator 1
TC12001149.hg.1	10.26	10.6	1.27	MLF2	myeloid leukemia factor 2
TC12001752.hg.1	8.15	8.49	1.27	NAP1L1	nucleosome assembly protein 1-like 1
TC12002037.hg.1	9.2	9.54	1.27	PXN	paxillin
TC13000804.hg.1	6.04	6.39	1.27	DZIP1	DAZ interacting zinc finger protein 1
TC13000827.hg.1	7.8	8.15	1.27	MIR548AN	microRNA 548an
TC13000867.hg.1	4.52	4.86	1.27	LIG4	ligase IV, DNA, ATP-dependent
TC14000784.hg.1	7.75	8.09	1.27	RCOR1	REST corepressor 1
TC15002789.hg.1	6.31	6.66	1.27	LOC100506948; SNORD116-28; SNORD115-26; SNORD115-13; SNORD115-7; SNORD107	uncharacterized LOC100506948; small nucleolar RNA, C/D box 116-28; small nucleolar RNA, C/D box 115-26; small nucleolar RNA, C/D box 115-13; small nucleolar RNA, C/D box 115-7; small nucleolar RNA, C/D box 107
TC15000949.hg.1	7.95	8.29	1.27	IGF1R	insulin-like growth factor 1 receptor
TC16000137.hg.1	6.51	6.85	1.27	UBN1	ubinuclein 1
TC16000601.hg.1	7.23	7.57	1.27	DHX38	DEAH (Asp-Glu-Ala-His) box polypeptide 38
TC16001191.hg.1	6.34	6.69	1.27	AGRP	agouti related protein homolog (mouse)
TC17000493.hg.1	7.39	7.74	1.27	WIPF2	WAS/WASL interacting protein family, member 2
TC17001017.hg.1	7.02	7.36	1.27	ZZEF1	zinc finger, ZZ-type with EF-hand domain 1
TC17001485.hg.1	3.63	3.98	1.27	KRTAP2-3; KRTAP2-4	keratin associated protein 2-3; keratin associated protein 2-4
TC17001898.hg.1	7.01	7.35	1.27	UBE2O	ubiquitin-conjugating enzyme E2O
TC19000497.hg.1	7.47	7.81	1.27	ZNF146	zinc finger protein 146
TC19000665.hg.1	10.25	10.59	1.27	CALM3; CALM2; CALM1	calmodulin 3 (phosphorylase kinase, delta); calmodulin 2 (phosphorylase kinase, delta); calmodulin 1 (phosphorylase kinase, delta)
TC19000680.hg.1	6.59	6.93	1.27	GLTSCR1	glioma tumor suppressor candidate region gene 1
TC19002645.hg.1	9.04	9.38	1.27	GRWD1	glutamate-rich WD repeat containing 1
TC19000795.hg.1	6.95	7.29	1.27	ZNF480	zinc finger protein 480
TC19001232.hg.1	7.53	7.88	1.27	ASF1B	anti-silencing function 1B histone chaperone
TC19001359.hg.1	6.07	6.41	1.27	ZNF98	zinc finger protein 98
TC19001364.hg.1	6.69	7.04	1.27	ZNF724P	zinc finger protein 724, pseudogene
TC19001543.hg.1	7.18	7.52	1.27	NUMBL	numb homolog (Drosophila)-like
[truncated: 24,866 more rows]

## Sheet: Suppl Table IV
Supplementary Table S IV. Ontology Enrichment of the genes upregulated in MCF10A-ERAS cells using ToppGene. Only functions which include at least three genes and with a FDR (B&H)< 0.01 are shown.
Category	ID	Name	Source	p-value	q-value Bonferroni	q-value FDR B&H	q-value FDR B&Y	Hit Count in Query List	Hit Count in Genome	Hit in Query List
GO: Biological Process	GO:0001568	blood vessel development		1.446e-17	6.44e-14	6.44e-14	5.782e-13	42	651	HIF1A,MCAM,F3,HEG1,ANTXR1,FOXM1,FOXO1,FLNA,COL8A1,SEMA3C,ANGPT1,FN1,ANPEP,WNT5A,HIPK2,CCDC80,CYR61,PRKCA,CTGF,SERPINB7,CYP1B1,MYH9,SPARC,ITGA5,DCN,NRP1,PTPRJ,ZFP36L1,NOTCH2,NRCAM,TGFB2,TGFBI,THBS1,EFNB2,CCBE1,LOXL2,EPHA2,ANGPTL4,SERPINE1,HAS2,ENG,CDH2
GO: Biological Process	GO:0001944	vasculature development		5.902e-17	2.628e-13	1.314e-13	1.18e-12	42	677	HIF1A,MCAM,F3,HEG1,ANTXR1,FOXM1,FOXO1,FLNA,COL8A1,SEMA3C,ANGPT1,FN1,ANPEP,WNT5A,HIPK2,CCDC80,CYR61,PRKCA,CTGF,SERPINB7,CYP1B1,MYH9,SPARC,ITGA5,DCN,NRP1,PTPRJ,ZFP36L1,NOTCH2,NRCAM,TGFB2,TGFBI,THBS1,EFNB2,CCBE1,LOXL2,EPHA2,ANGPTL4,SERPINE1,HAS2,ENG,CDH2
GO: Biological Process	GO:0072358	cardiovascular system development		1.408e-16	6.27e-13	1.568e-13	1.407e-12	52	1058	HIF1A,MCAM,F3,HEG1,FBN1,ANTXR1,BICC1,FOXM1,FOXO1,FLNA,COL8A1,SEMA3C,ANGPT1,FN1,ANPEP,WNT5A,HIPK2,CCDC80,DKK1,CYR61,ANKRD1,SLC22A5,PRKCA,CTGF,SERPINB7,CYP1B1,NCOA6,MYH9,SPARC,ITGA5,DCN,NRP1,PTPRJ,ZFP36L1,NOTCH2,NRCAM,TGFB1,TGFB2,TGFBI,THBS1,SH3PXD2B,EFNB2,CCBE1,LOXL2,EPHA2,GYS1,ANGPTL4,SERPINE1,PAM,HAS2,ENG,CDH2
GO: Biological Process	GO:0072359	circulatory system development		1.408e-16	6.27e-13	1.568e-13	1.407e-12	52	1058	HIF1A,MCAM,F3,HEG1,FBN1,ANTXR1,BICC1,FOXM1,FOXO1,FLNA,COL8A1,SEMA3C,ANGPT1,FN1,ANPEP,WNT5A,HIPK2,CCDC80,DKK1,CYR61,ANKRD1,SLC22A5,PRKCA,CTGF,SERPINB7,CYP1B1,NCOA6,MYH9,SPARC,ITGA5,DCN,NRP1,PTPRJ,ZFP36L1,NOTCH2,NRCAM,TGFB1,TGFB2,TGFBI,THBS1,SH3PXD2B,EFNB2,CCBE1,LOXL2,EPHA2,GYS1,ANGPTL4,SERPINE1,PAM,HAS2,ENG,CDH2
GO: Biological Process	GO:0048514	blood vessel morphogenesis		4.242e-16	1.889e-12	3.778e-13	3.392e-12	37	551	HIF1A,MCAM,F3,HEG1,FOXM1,FLNA,COL8A1,ANGPT1,FN1,ANPEP,WNT5A,HIPK2,CCDC80,CYR61,PRKCA,CTGF,CYP1B1,MYH9,SPARC,ITGA5,DCN,NRP1,PTPRJ,ZFP36L1,NRCAM,TGFB2,TGFBI,THBS1,EFNB2,CCBE1,LOXL2,EPHA2,ANGPTL4,SERPINE1,HAS2,ENG,CDH2
GO: Biological Process	GO:0051094	positive regulation of developmental process		2.068e-14	9.209e-11	1.535e-11	1.378e-10	55	1323	HIF1A,MAP1B,MAPT,F3,EHD2,SERPINE2,FBN2,VIM,FNDC3B,FLNA,MAGED1,FN1,WNT5A,HIPK2,KIF20B,IGFBP3,DKK1,TENM3,CYR61,ANKRD1,PRKCA,ZFHX3,CTGF,SPEN,IL7R,SERPINB7,CYP1B1,MYADM,AXL,CCND1,ITGA5,DCN,NRP1,BNIP3,NF2,GOLGA4,NOTCH2,CDON,NRCAM,L1CAM,LPAR1,TGFB1,TGFB2,USP2,THBS1,SH3PXD2B,EFNA5,EFNB2,CCBE1,LOXL2,ANGPTL4,SERPINE1,HAS2,ENG,CDH2
GO: Biological Process	GO:0016477	cell migration		3.901e-14	1.737e-10	2.482e-11	2.228e-10	54	1300	HIF1A,PRR5L,MAPT,MCAM,F3,FAT1,SERPINE2,EFEMP1,SRGAP1,TNS3,VIM,FNDC3B,ABCC1,FLNA,SEMA3C,ANGPT1,FN1,WNT5A,KIF20B,ARF4,IGFBP3,CYR61,PRKCA,CTGF,CYP1B1,MYADM,MYH9,SPARC,GBF1,AXL,IRS1,ITGA1,ITGA5,DCN,STC1,NRP1,PTPRJ,NF2,NAV1,NRCAM,L1CAM,CXCL1,LPAR1,TGFB1,TGFB2,THBS1,EFNB2,CCBE1,LOXL2,EPHA2,SERPINE1,HAS2,ENG,CDH2
GO: Biological Process	GO:0001525	angiogenesis		1.453e-13	6.472e-10	8.09e-11	7.264e-10	31	464	HIF1A,MCAM,F3,FLNA,COL8A1,ANGPT1,FN1,ANPEP,WNT5A,HIPK2,CCDC80,CYR61,PRKCA,CTGF,CYP1B1,MYH9,SPARC,ITGA5,DCN,NRP1,NRCAM,TGFB2,TGFBI,THBS1,EFNB2,CCBE1,LOXL2,EPHA2,ANGPTL4,SERPINE1,ENG
GO: Biological Process	GO:0051674	localization of cell		4.751e-13	2.116e-09	2.116e-10	1.899e-09	55	1428	HIF1A,PRR5L,MAPT,MCAM,F3,FAT1,SERPINE2,EFEMP1,SRGAP1,TNS3,VIM,FNDC3B,ABCC1,FLNA,SEMA3C,ANGPT1,FN1,WNT5A,CCDC80,KIF20B,ARF4,IGFBP3,CYR61,PRKCA,CTGF,CYP1B1,MYADM,MYH9,SPARC,GBF1,AXL,IRS1,ITGA1,ITGA5,DCN,STC1,NRP1,PTPRJ,NF2,NAV1,NRCAM,L1CAM,CXCL1,LPAR1,TGFB1,TGFB2,THBS1,EFNB2,CCBE1,LOXL2,EPHA2,SERPINE1,HAS2,ENG,CDH2
GO: Biological Process	GO:0048870	cell motility		4.751e-13	2.116e-09	2.116e-10	1.899e-09	55	1428	HIF1A,PRR5L,MAPT,MCAM,F3,FAT1,SERPINE2,EFEMP1,SRGAP1,TNS3,VIM,FNDC3B,ABCC1,FLNA,SEMA3C,ANGPT1,FN1,WNT5A,CCDC80,KIF20B,ARF4,IGFBP3,CYR61,PRKCA,CTGF,CYP1B1,MYADM,MYH9,SPARC,GBF1,AXL,IRS1,ITGA1,ITGA5,DCN,STC1,NRP1,PTPRJ,NF2,NAV1,NRCAM,L1CAM,CXCL1,LPAR1,TGFB1,TGFB2,THBS1,EFNB2,CCBE1,LOXL2,EPHA2,SERPINE1,HAS2,ENG,CDH2
GO: Biological Process	GO:0030334	regulation of cell migration		8.817e-13	3.926e-09	3.569e-10	3.205e-09	38	742	HIF1A,PRR5L,MCAM,F3,SERPINE2,EFEMP1,SRGAP1,VIM,ABCC1,FLNA,SEMA3C,ANGPT1,FN1,WNT5A,KIF20B,IGFBP3,CYR61,PRKCA,CYP1B1,MYADM,SPARC,IRS1,ITGA5,DCN,STC1,NRP1,PTPRJ,NF2,CXCL1,LPAR1,TGFB1,TGFB2,THBS1,CCBE1,EPHA2,SERPINE1,HAS2,ENG
GO: Biological Process	GO:2000026	regulation of multicellular organismal development		1.333e-12	5.935e-09	4.946e-10	4.441e-09	64	1893	HIF1A,MAP1B,MAP2,CENPF,MAPT,F3,SERPINE2,FBN2,EFEMP1,HIST1H4H,VIM,SEMA3C,MAGED1,FN1,VASN,WNT5A,HIPK2,KIF20B,ZFP36,DKK1,TENM3,CYR61,SRGN,ANKRD1,PRKCA,ZFHX3,CTGF,SPEN,IL7R,SERPINB7,CYP1B1,MYADM,SPARC,AXL,CCND1,ITGA5,DCN,ASAP1,NRP1,NF2,MAFB,GOLGA4,NOTCH2,CDON,NRCAM,ROR1,L1CAM,LPAR1,S1PR3,NCS1,TGFB1,TGFB2,USP2,THBS1,EFNA5,EFNB2,CCBE1,LOXL2,EPHA2,ANGPTL4,SERPINE1,UBASH3B,ENG,CDH2
GO: Biological Process	GO:0048646	anatomical structure formation involved in morphogenesis		1.988e-12	8.852e-09	6.81e-10	6.114e-09	51	1299	HIF1A,MCAM,ACTN1,F3,EHD2,TXNRD1,FBN2,ATXN2,FOXO1,FLNA,COL8A1,SEMA3C,COL12A1,ANGPT1,FN1,ANPEP,WNT5A,HIPK2,CCDC80,ABLIM3,KIF20B,DKK1,CYR61,ANKRD1,PRKCA,CTGF,CYP1B1,MYH9,SPARC,RAB8B,ITGA5,DCN,NRP1,NF2,NFIX,MYPN,CDON,NRCAM,ADAM12,TGFB1,TGFB2,TGFBI,TGM2,THBS1,EFNB2,CCBE1,LOXL2,EPHA2,ANGPTL4,SERPINE1,ENG
GO: Biological Process	GO:0051270	regulation of cellular component movement		4.303e-12	1.916e-08	1.369e-09	1.229e-08	40	860	HIF1A,PRR5L,MAPT,MCAM,ACTN1,F3,SERPINE2,EFEMP1,SRGAP1,VIM,ABCC1,FLNA,SEMA3C,ANGPT1,FN1,WNT5A,KIF20B,IGFBP3,CYR61,PRKCA,CYP1B1,MYADM,SPARC,IRS1,ITGA5,DCN,STC1,NRP1,PTPRJ,NF2,CXCL1,LPAR1,TGFB1,TGFB2,THBS1,CCBE1,EPHA2,SERPINE1,HAS2,ENG
GO: Biological Process	GO:2000145	regulation of cell motility		6.554e-12	2.919e-08	1.946e-09	1.747e-08	38	793	HIF1A,PRR5L,MCAM,F3,SERPINE2,EFEMP1,SRGAP1,VIM,ABCC1,FLNA,SEMA3C,ANGPT1,FN1,WNT5A,KIF20B,IGFBP3,CYR61,PRKCA,CYP1B1,MYADM,SPARC,IRS1,ITGA5,DCN,STC1,NRP1,PTPRJ,NF2,CXCL1,LPAR1,TGFB1,TGFB2,THBS1,CCBE1,EPHA2,SERPINE1,HAS2,ENG
GO: Biological Process	GO:0030198	extracellular matrix organization		1.162e-11	5.174e-08	3.234e-09	2.904e-08	25	354	FBN1,FBN2,ANTXR1,COL8A1,COL12A1,FN1,CCDC80,CYR61,CTGF,CYP1B1,SPARC,ITGA1,ITGA5,DCN,CRISPLD2,TGFB1,TGFB2,TGFBI,THBS1,SH3PXD2B,P4HA1,LOXL2,SERPINE1,HAS2,ENG
GO: Biological Process	GO:0043062	extracellular structure organization		1.235e-11	5.502e-08	3.236e-09	2.906e-08	25	355	FBN1,FBN2,ANTXR1,COL8A1,COL12A1,FN1,CCDC80,CYR61,CTGF,CYP1B1,SPARC,ITGA1,ITGA5,DCN,CRISPLD2,TGFB1,TGFB2,TGFBI,THBS1,SH3PXD2B,P4HA1,LOXL2,SERPINE1,HAS2,ENG
GO: Biological Process	GO:0040012	regulation of locomotion		2.19e-11	9.754e-08	5.419e-09	4.866e-08	39	866	HIF1A,PRR5L,MCAM,F3,SERPINE2,EFEMP1,SRGAP1,VIM,ABCC1,FLNA,SEMA3C,ANGPT1,FN1,WNT5A,KIF20B,IGFBP3,CYR61,PRKCA,CYP1B1,MYADM,SPARC,IRS1,ITGA5,DCN,STC1,NRP1,PTPRJ,NF2,CXCL1,LPAR1,TGFB1,TGFB2,THBS1,EFNB2,CCBE1,EPHA2,SERPINE1,HAS2,ENG
GO: Biological Process	GO:0006928	movement of cell or subcellular component		3.094e-11	1.378e-07	7.178e-09	6.445e-08	61	1882	HIF1A,PRR5L,MAP1B,CENPE,MAPT,MCAM,ACTN1,F3,FAT1,SERPINE2,EFEMP1,SRGAP1,TNS3,VIM,FNDC3B,ABCC1,FLNA,SEMA3C,ANGPT1,FN1,WNT5A,FPR1,CCDC80,KIF20B,ARF4,IGFBP3,CYR61,PRKCA,CTGF,CYP1B1,MYADM,MYH9,SPARC,GBF1,AXL,IRS1,ITGA1,ITGA5,DCN,STC1,NRP1,PTPRJ,NF2,NAV1,NRCAM,L1CAM,CXCL1,LPAR1,TGFB1,TGFB2,THBS1,EFNA5,EFNB2,CCBE1,LOXL2,EPHA2,TLN1,SERPINE1,HAS2,ENG,CDH2
GO: Biological Process	GO:0040011	locomotion		3.224e-11	1.436e-07	7.178e-09	6.445e-08	58	1735	HIF1A,PRR5L,MAPT,MCAM,F3,FAT1,SERPINE2,EFEMP1,SRGAP1,TNS3,VIM,FNDC3B,ABCC1,FLNA,SEMA3C,ANGPT1,FN1,ANPEP,WNT5A,FPR1,CCDC80,KIF20B,ARF4,IGFBP3,CYR61,PRKCA,CTGF,CYP1B1,MYADM,MYH9,SPARC,GBF1,AXL,IRS1,ITGA1,ITGA5,DCN,STC1,NRP1,PTPRJ,NF2,NAV1,NRCAM,L1CAM,CXCL1,LPAR1,TGFB1,TGFB2,THBS1,EFNA5,EFNB2,CCBE1,LOXL2,EPHA2,SERPINE1,HAS2,ENG,CDH2
GO: Biological Process	GO:0042060	wound healing		1.443e-10	6.427e-07	3.007e-08	2.7e-07	30	570	STX2,HIF1A,MCAM,ACTN1,F3,EHD2,SERPINE2,MYL9,FLNA,FN1,WNT5A,CYR61,PRKCA,MYH9,SPARC,AXL,ITGA5,DCN,STXBP1,PTPRJ,NOTCH2,PAPSS2,SEPN1,TGFB1,TGFB2,THBS1,TLN1,SERPINE1,UBASH3B,ENG
GO: Biological Process	GO:0045597	positive regulation of cell differentiation		1.486e-10	6.616e-07	3.007e-08	2.7e-07	40	966	HIF1A,MAP1B,MAPT,EHD2,SERPINE2,FBN2,VIM,FNDC3B,FLNA,FN1,WNT5A,KIF20B,IGFBP3,DKK1,TENM3,CYR61,ANKRD1,PRKCA,ZFHX3,CTGF,SPEN,IL7R,MYADM,AXL,NRP1,NF2,GOLGA4,NOTCH2,CDON,NRCAM,L1CAM,LPAR1,TGFB1,TGFB2,SH3PXD2B,EFNA5,EFNB2,LOXL2,HAS2,CDH2
GO: Biological Process	GO:0070482	response to oxygen levels		1.689e-10	7.521e-07	3.27e-08	2.936e-07	23	338	HIF1A,NDRG1,PLOD1,PLOD2,FOXO1,HYOU1,VASN,WNT5A,HIPK2,CREBBP,ANKRD1,CTGF,STC1,BNIP3,CA9,LPAR1,TGFB1,TGFB2,THBS1,LOXL2,ANGPTL4,PAM,ENG
GO: Biological Process	GO:0007155	cell adhesion		2.419e-10	1.077e-06	4.489e-08	4.031e-07	52	1530	MCAM,ACTN1,SVEP1,FAT1,SERPINE2,MYL9,ANTXR1,FNDC3B,FLNA,COL8A1,COL12A1,ANGPT1,FN1,WNT5A,CCDC80,CREBBP,TENM3,CYR61,PRKCA,CTGF,IL7R,CYP1B1,MYADM,MYH9,AXL,ITGA1,ITGA5,STXBP1,PTPRJ,NF2,ZFP36L1,MAFB,FERMT2,CDON,NRCAM,L1CAM,ADAM12,TGFB1,TGFB2,TGFBI,TGM2,THBS1,EFNA5,EFNB2,LOXL2,EPHA2,TLN1,SERPINE1,HAS2,UBASH3B,ENG,CDH2
GO: Biological Process	GO:0030335	positive regulation of cell migration		2.896e-10	1.289e-06	5.158e-08	4.631e-07	26	445	HIF1A,MCAM,F3,ABCC1,SEMA3C,ANGPT1,FN1,WNT5A,KIF20B,CYR61,PRKCA,CYP1B1,MYADM,SPARC,IRS1,ITGA5,NRP1,PTPRJ,CXCL1,LPAR1,TGFB1,TGFB2,THBS1,CCBE1,SERPINE1,HAS2
GO: Biological Process	GO:0022610	biological adhesion		3.197e-10	1.424e-06	5.476e-08	4.917e-07	52	1542	MCAM,ACTN1,SVEP1,FAT1,SERPINE2,MYL9,ANTXR1,FNDC3B,FLNA,COL8A1,COL12A1,ANGPT1,FN1,WNT5A,CCDC80,CREBBP,TENM3,CYR61,PRKCA,CTGF,IL7R,CYP1B1,MYADM,MYH9,AXL,ITGA1,ITGA5,STXBP1,PTPRJ,NF2,ZFP36L1,MAFB,FERMT2,CDON,NRCAM,L1CAM,ADAM12,TGFB1,TGFB2,TGFBI,TGM2,THBS1,EFNA5,EFNB2,LOXL2,EPHA2,TLN1,SERPINE1,HAS2,UBASH3B,ENG,CDH2
GO: Biological Process	GO:0010631	epithelial cell migration		3.938e-10	1.754e-06	6.495e-08	5.832e-07	19	235	HIF1A,ANGPT1,WNT5A,PRKCA,CYP1B1,MYH9,SPARC,DCN,STC1,NRP1,TGFB1,TGFB2,THBS1,EFNB2,CCBE1,LOXL2,EPHA2,SERPINE1,HAS2
GO: Biological Process	GO:0090132	epithelium migration		4.884e-10	2.175e-06	7.768e-08	6.974e-07	19	238	HIF1A,ANGPT1,WNT5A,PRKCA,CYP1B1,MYH9,SPARC,DCN,STC1,NRP1,TGFB1,TGFB2,THBS1,EFNB2,CCBE1,LOXL2,EPHA2,SERPINE1,HAS2
GO: Biological Process	GO:2000147	positive regulation of cell motility		5.371e-10	2.392e-06	8.248e-08	7.405e-07	26	458	HIF1A,MCAM,F3,ABCC1,SEMA3C,ANGPT1,FN1,WNT5A,KIF20B,CYR61,PRKCA,CYP1B1,MYADM,SPARC,IRS1,ITGA5,NRP1,PTPRJ,CXCL1,LPAR1,TGFB1,TGFB2,THBS1,CCBE1,SERPINE1,HAS2
GO: Biological Process	GO:0090130	tissue migration		7.44e-10	3.313e-06	1.104e-07	9.915e-07	19	244	HIF1A,ANGPT1,WNT5A,PRKCA,CYP1B1,MYH9,SPARC,DCN,STC1,NRP1,TGFB1,TGFB2,THBS1,EFNB2,CCBE1,LOXL2,EPHA2,SERPINE1,HAS2
GO: Biological Process	GO:0051272	positive regulation of cellular component movement		9.315e-10	4.148e-06	1.338e-07	1.201e-06	26	470	HIF1A,MCAM,F3,ABCC1,SEMA3C,ANGPT1,FN1,WNT5A,KIF20B,CYR61,PRKCA,CYP1B1,MYADM,SPARC,IRS1,ITGA5,NRP1,PTPRJ,CXCL1,LPAR1,TGFB1,TGFB2,THBS1,CCBE1,SERPINE1,HAS2
GO: Biological Process	GO:0045595	regulation of cell differentiation		1.159e-09	5.16e-06	1.612e-07	1.448e-06	54	1699	HIF1A,MAP1B,MAP2,MAPT,EHD2,SERPINE2,FBN2,EFEMP1,HIST1H4H,FOXO1,VIM,FNDC3B,FLNA,SEMA3C,FN1,VASN,WNT5A,KIF20B,ZFP36,AREG,IGFBP3,DKK1,TENM3,CYR61,ANKRD1,PRKCA,ZFHX3,CTGF,SPEN,IL7R,MYADM,AXL,CCND1,ASAP1,NRP1,NF2,MAFB,GOLGA4,NOTCH2,CDON,NRCAM,L1CAM,LPAR1,S1PR3,NCS1,TGFB1,TGFB2,SH3PXD2B,EFNA5,EFNB2,LOXL2,HAS2,UBASH3B,CDH2
GO: Biological Process	GO:0022603	regulation of anatomical structure morphogenesis		1.24e-09	5.522e-06	1.668e-07	1.498e-06	42	1128	HIF1A,MAP1B,MAP2,MAPT,F3,EHD2,VIM,FLNA,SEMA3C,MAGED1,FN1,VASN,WNT5A,HIPK2,DKK1,PRKCA,CYP1B1,MYADM,MYH9,SPARC,ITGA5,DCN,NRP1,BNIP3,FERMT2,GOLGA4,NRCAM,ROR1,L1CAM,LPAR1,TGFB1,TGFB2,THBS1,EFNA5,EFNB2,CCBE1,EPHA2,ANGPTL4,SERPINE1,HAS2,ENG,CDH2
GO: Biological Process	GO:0040017	positive regulation of locomotion		1.274e-09	5.671e-06	1.668e-07	1.498e-06	26	477	HIF1A,MCAM,F3,ABCC1,SEMA3C,ANGPT1,FN1,WNT5A,KIF20B,CYR61,PRKCA,CYP1B1,MYADM,SPARC,IRS1,ITGA5,NRP1,PTPRJ,CXCL1,LPAR1,TGFB1,TGFB2,THBS1,CCBE1,SERPINE1,HAS2
GO: Biological Process	GO:0051240	positive regulation of multicellular organismal process		1.46e-09	6.5e-06	1.857e-07	1.667e-06	52	1610	HIF1A,MAP1B,MAPT,F3,HEG1,SERPINE2,FBN2,VIM,ANGPT1,MAGED1,FN1,WNT5A,HIPK2,SLC1A1,CREBBP,KIF20B,DKK1,TENM3,CYR61,ANKRD1,SLC22A5,PRKCA,CTGF,SPEN,IL7R,SERPINB7,CYP1B1,SPARC,AXL,RAB8B,CCND1,ITGA5,NRP1,PTPRJ,GOLGA4,NOTCH2,CDON,NRCAM,L1CAM,LPAR1,TGFB1,TGFB2,USP2,THBS1,EFNA5,EFNB2,CCBE1,LOXL2,ANGPTL4,SERPINE1,HAS2,ENG
GO: Biological Process	GO:0000904	cell morphogenesis involved in differentiation		2.058e-09	9.166e-06	2.546e-07	2.286e-06	35	840	HIF1A,MAP1B,MAP2,MAPT,ACTN1,HEG1,ANTXR1,VIM,FNDC3B,FLNA,SEMA3C,FN1,VASN,WNT5A,DKK1,PRKCA,MYADM,MYH9,RAPH1,AXL,STC1,NRP1,STXBP1,FERMT2,GOLGA4,NRCAM,L1CAM,TGFB1,TGFB2,EFNA5,EFNB2,LOXL2,EPHA2,HAS2,CDH2
GO: Biological Process	GO:0007167	enzyme linked receptor protein signaling pathway		2.266e-09	1.009e-05	2.728e-07	2.449e-06	39	1016	HIF1A,F3,FBN1,FBN2,EFEMP1,FOXO1,VIM,ANGPT1,VASN,WNT5A,POLR2A,HIPK2,AREG,ARF4,IGFBP3,DKK1,CYR61,PRKCA,CTGF,AXL,IRS1,ITGA1,ITGA5,DCN,NRP1,PTPRJ,FERMT2,NOTCH2,ROR1,TGFB1,TGFB2,THBS1,EFNA5,EFNB2,FSTL1,CCBE1,EPHA2,ROS1,ENG
GO: Biological Process	GO:0031589	cell-substrate adhesion		2.339e-09	1.041e-05	2.741e-07	2.461e-06	21	322	ACTN1,ANTXR1,FNDC3B,FLNA,COL8A1,ANGPT1,FN1,CCDC80,CYR61,CTGF,MYADM,AXL,ITGA1,ITGA5,PTPRJ,NF2,FERMT2,THBS1,EFNA5,SERPINE1,HAS2
GO: Biological Process	GO:0043542	endothelial cell migration		5.449e-09	2.426e-05	6.221e-07	5.586e-06	15	164	ANGPT1,WNT5A,PRKCA,CYP1B1,MYH9,SPARC,DCN,STC1,NRP1,TGFB1,THBS1,EFNB2,CCBE1,LOXL2,EPHA2
GO: Biological Process	GO:0070848	response to growth factor		6.678e-09	2.974e-05	7.435e-07	6.675e-06	30	671	HIF1A,FBN1,FBN2,ANGPT1,FN1,VASN,WNT5A,POLR2A,HIPK2,CREBBP,DKK1,CYR61,ANKRD1,ZFHX3,CTGF,SPARC,ITGA5,DCN,NRP1,FERMT2,NOTCH2,TGFB1,TGFB2,THBS1,FSTL1,CCBE1,EPHA2,SERPINE1,HAS2,ENG
GO: Biological Process	GO:0001667	ameboidal-type cell migration		8.792e-09	3.915e-05	9.549e-07	8.574e-06	21	347	HIF1A,PRR5L,SEMA3C,ANGPT1,WNT5A,PRKCA,CYP1B1,MYH9,SPARC,DCN,STC1,NRP1,TGFB1,TGFB2,THBS1,EFNB2,CCBE1,LOXL2,EPHA2,SERPINE1,HAS2
GO: Biological Process	GO:0009887	organ morphogenesis		1.082e-08	4.817e-05	1.147e-06	1.03e-05	40	1121	STX2,HIF1A,HEG1,FBN1,FBN2,EFEMP1,MKI67,FOXO1,FLNA,COL8A1,SEMA3C,ANGPT1,MAGED1,WNT5A,HIPK2,AREG,DKK1,TENM3,CYR61,ANKRD1,CTGF,DCN,STC1,NRP1,NF2,NFIC,MAFB,NOTCH2,CDON,ROR1,TGFB1,TGFB2,TGM2,THBS1,EFNB2,EPHA2,PAM,HAS2,ENG,CDH2
GO: Biological Process	GO:0034330	cell junction organization		1.195e-08	5.323e-05	1.238e-06	1.111e-05	18	258	ACTN1,HEG1,PLEC,FLNA,FN1,PRKCA,MYADM,RAB8B,ITGA5,PTPRJ,NF2,FERMT2,TGFB1,TGFB2,THBS1,EFNA5,TLN1,CDH2
GO: Biological Process	GO:0036293	response to decreased oxygen levels		1.237e-08	5.51e-05	1.246e-06	1.119e-05	20	321	HIF1A,NDRG1,PLOD1,PLOD2,HYOU1,VASN,HIPK2,CREBBP,ANKRD1,CTGF,STC1,BNIP3,CA9,TGFB1,TGFB2,THBS1,LOXL2,ANGPTL4,PAM,ENG
GO: Biological Process	GO:1904018	positive regulation of vasculature development		1.259e-08	5.608e-05	1.246e-06	1.119e-05	14	149	HIF1A,F3,WNT5A,HIPK2,PRKCA,SERPINB7,CYP1B1,ITGA5,THBS1,EFNB2,CCBE1,ANGPTL4,SERPINE1,ENG
GO: Biological Process	GO:0010632	regulation of epithelial cell migration		1.322e-08	5.889e-05	1.28e-06	1.149e-05	15	175	HIF1A,ANGPT1,WNT5A,PRKCA,SPARC,DCN,STC1,NRP1,TGFB1,TGFB2,THBS1,CCBE1,EPHA2,SERPINE1,HAS2
GO: Biological Process	GO:0050673	epithelial cell proliferation		1.441e-08	6.419e-05	1.366e-06	1.226e-05	22	391	HIF1A,F3,MKI67,COL8A1,ANGPT1,MAGED1,WNT5A,AREG,IGFBP3,PRKCA,SPARC,CCND1,NRP1,NOTCH2,TGFB1,TGFB2,THBS1,EFNB2,LOXL2,EPHA2,HAS2,ENG
GO: Biological Process	GO:0032989	cellular component morphogenesis		1.789e-08	7.965e-05	1.659e-06	1.49e-05	46	1430	HIF1A,MAP1B,MAP2,MAPT,ACTN1,HEG1,ATXN2,ANTXR1,VIM,FNDC3B,FLNA,SEMA3C,FN1,VASN,WNT5A,ABLIM3,KIF20B,DKK1,ANKRD1,PRKCA,IL7R,MYADM,MYH9,SPARC,RAPH1,AXL,RAB8B,ITGA1,ASAP1,STC1,NRP1,STXBP1,MYPN,FERMT2,GOLGA4,NRCAM,L1CAM,LPAR1,TGFB1,TGFB2,EFNA5,EFNB2,LOXL2,EPHA2,HAS2,CDH2
GO: Biological Process	GO:0002576	platelet degranulation		1.932e-08	8.603e-05	1.756e-06	1.576e-05	12	107	ACTN1,FLNA,FN1,SRGN,SPARC,QSOX1,STXBP1,TGFB1,TGFB2,THBS1,TLN1,SERPINE1
GO: Biological Process	GO:0000902	cell morphogenesis		1.993e-08	8.873e-05	1.775e-06	1.593e-05	44	1337	HIF1A,MAP1B,MAP2,MAPT,ACTN1,HEG1,ATXN2,ANTXR1,VIM,FNDC3B,FLNA,SEMA3C,FN1,VASN,WNT5A,ABLIM3,KIF20B,DKK1,PRKCA,IL7R,MYADM,MYH9,SPARC,RAPH1,AXL,RAB8B,ITGA1,ASAP1,STC1,NRP1,STXBP1,FERMT2,GOLGA4,NRCAM,L1CAM,LPAR1,TGFB1,TGFB2,EFNA5,EFNB2,LOXL2,EPHA2,HAS2,CDH2
GO: Biological Process	GO:0009611	response to wounding		2.231e-08	9.935e-05	1.948e-06	1.749e-05	36	967	STX2,HIF1A,MCAM,ACTN1,F3,EHD2,SERPINE2,MYL9,FLNA,FN1,WNT5A,ZFP36,ARF4,CYR61,PRKCA,CTGF,MYH9,SPARC,AXL,ITGA5,DCN,NRP1,STXBP1,PTPRJ,NOTCH2,CALU,PAPSS2,SEPN1,TGFB1,TGFB2,TGM2,THBS1,TLN1,SERPINE1,UBASH3B,ENG
GO: Biological Process	GO:0010634	positive regulation of epithelial cell migration		2.646e-08	0.0001178	2.266e-06	2.035e-05	12	110	HIF1A,ANGPT1,WNT5A,PRKCA,SPARC,NRP1,TGFB1,TGFB2,THBS1,CCBE1,SERPINE1,HAS2
GO: Biological Process	GO:0007507	heart development		2.771e-08	0.0001234	2.328e-06	2.091e-05	27	593	HIF1A,HEG1,FBN1,BICC1,FLNA,SEMA3C,ANGPT1,WNT5A,DKK1,CYR61,ANKRD1,SLC22A5,NCOA6,SPARC,NRP1,PTPRJ,ZFP36L1,NOTCH2,TGFB1,TGFB2,THBS1,SH3PXD2B,EFNB2,GYS1,PAM,HAS2,ENG
GO: Biological Process	GO:0042127	regulation of cell proliferation		3.56e-08	0.0001585	2.935e-06	2.636e-05	50	1666	HIF1A,F3,PLAC8,SERPINE2,EFEMP1,NDRG1,KMT2A,TNS3,FOXM1,FOXO1,VIM,FNDC3B,ANGPT1,MAGED1,FN1,WNT5A,HIPK2,KIF20B,AREG,STS,IGFBP3,CYR61,SMARCA1,PRKCA,CTGF,SERPINB7,CYP1B1,SPARC,IRS1,CCND1,ITGA1,NRP1,PTPRJ,NF2,NOTCH2,CDON,NPR3,SEPN1,CXCL1,S1PR3,TGFB1,TGFB2,TGM2,THBS1,KMT2D,EFNB2,SERPINE1,HAS2,ENG,CDH2
GO: Biological Process	GO:0071363	cellular response to growth factor stimulus		3.876e-08	0.0001726	3.138e-06	2.818e-05	28	643	HIF1A,FBN1,FBN2,ANGPT1,FN1,VASN,WNT5A,POLR2A,HIPK2,CREBBP,DKK1,CYR61,ANKRD1,CTGF,SPARC,ITGA5,DCN,NRP1,FERMT2,NOTCH2,TGFB1,TGFB2,THBS1,FSTL1,CCBE1,SERPINE1,HAS2,ENG
GO: Biological Process	GO:0001666	response to hypoxia		4.176e-08	0.0001859	3.32e-06	2.981e-05	19	312	HIF1A,NDRG1,PLOD1,PLOD2,HYOU1,VASN,HIPK2,CREBBP,ANKRD1,STC1,BNIP3,CA9,TGFB1,TGFB2,THBS1,LOXL2,ANGPTL4,PAM,ENG
GO: Biological Process	GO:0098602	single organism cell adhesion		4.409e-08	0.0001963	3.444e-06	3.093e-05	33	859	ACTN1,FAT1,SERPINE2,MYL9,ANTXR1,FNDC3B,FLNA,FN1,WNT5A,CCDC80,CYR61,PRKCA,IL7R,CYP1B1,MYADM,MYH9,AXL,ITGA5,STXBP1,NF2,ZFP36L1,MAFB,FERMT2,CDON,NRCAM,L1CAM,TGFB1,EFNA5,EFNB2,TLN1,HAS2,UBASH3B,CDH2
GO: Biological Process	GO:0014070	response to organic cyclic compound		5.073e-08	0.0002259	3.895e-06	3.497e-05	37	1045	HIF1A,F3,MKI67,FBXO32,FOXM1,FOXO1,FN1,WNT5A,AREG,STS,ANKRD1,PRKAA2,PRKCA,SMPD1,CTGF,ATP2B1,PEA15,CYP1B1,NCOA6,SPARC,PAQR5,IRS1,CCND1,STC1,NQO1,TBL1X,CA9,CALU,SEPN1,TGFB1,TGFB2,THBS1,KMT2D,EFNA5,PAM,PAPPA,HCFC1
GO: Biological Process	GO:0051093	negative regulation of developmental process		5.861e-08	0.000261	4.423e-06	3.972e-05	34	914	HIF1A,PLAC8,EFEMP1,ATXN2,HIST1H4H,FOXM1,FOXO1,VIM,FNDC3B,SEMA3C,VASN,WNT5A,ZFP36,AREG,DKK1,SRGN,ZFHX3,SPARC,CCND1,DCN,ASAP1,NRP1,BNIP3,MAFB,LPAR1,S1PR3,TGFB1,TGFB2,USP2,THBS1,EFNA5,EPHA2,SERPINE1,UBASH3B
GO: Biological Process	GO:0070527	platelet aggregation		8.015e-08	0.0003569	5.949e-06	5.341e-05	9	59	ACTN1,SERPINE2,MYL9,FLNA,PRKCA,MYH9,STXBP1,TLN1,UBASH3B
GO: Biological Process	GO:1901342	regulation of vasculature development		9.891e-08	0.0004405	7.221e-06	6.483e-05	17	264	HIF1A,F3,WNT5A,HIPK2,PRKCA,SERPINB7,CYP1B1,SPARC,ITGA5,DCN,THBS1,EFNB2,CCBE1,EPHA2,ANGPTL4,SERPINE1,ENG
GO: Biological Process	GO:0009719	response to endogenous stimulus		1.391e-07	0.0006195	9.992e-06	8.972e-05	50	1740	HIF1A,F3,FBN1,FBN2,FBXO32,PLOD1,PLOD2,FOXM1,FOXO1,FN1,VASN,WNT5A,POLR2A,HIPK2,AREG,STS,DKK1,CYR61,ANKRD1,PRKAA2,PRKCA,ZFHX3,SMPD1,CTGF,ATP2B1,PEA15,NCOA6,SPARC,PAQR5,IRS1,CCND1,GFPT1,STC1,NQO1,FERMT2,NOTCH2,TBL1X,CA9,SEPN1,TGFB1,TGFB2,THBS1,KMT2D,EFNA5,FSTL1,SERPINE1,PAM,PAPPA,HAS2,ENG
GO: Biological Process	GO:0045766	positive regulation of angiogenesis		2.203e-07	0.0009811	1.557e-05	0.0001398	12	133	HIF1A,F3,WNT5A,HIPK2,PRKCA,CYP1B1,ITGA5,THBS1,CCBE1,ANGPTL4,SERPINE1,ENG
GO: Biological Process	GO:0006935	chemotaxis		2.243e-07	0.0009988	1.561e-05	0.0001401	25	575	F3,ABCC1,SEMA3C,ANGPT1,FN1,WNT5A,FPR1,CYR61,PRKCA,GBF1,ITGA1,NRP1,PTPRJ,NRCAM,L1CAM,CXCL1,LPAR1,TGFB1,TGFB2,THBS1,EFNA5,EFNB2,EPHA2,SERPINE1,ENG
GO: Biological Process	GO:0042330	taxis		2.394e-07	0.001066	1.615e-05	0.000145	25	577	F3,ABCC1,SEMA3C,ANGPT1,FN1,WNT5A,FPR1,CYR61,PRKCA,GBF1,ITGA1,NRP1,PTPRJ,NRCAM,L1CAM,CXCL1,LPAR1,TGFB1,TGFB2,THBS1,EFNA5,EFNB2,EPHA2,SERPINE1,ENG
GO: Biological Process	GO:0048545	response to steroid hormone		2.394e-07	0.001066	1.615e-05	0.000145	25	577	HIF1A,F3,FBXO32,FOXO1,FN1,WNT5A,AREG,STS,PRKCA,CTGF,ATP2B1,NCOA6,SPARC,PAQR5,CCND1,STC1,NQO1,TBL1X,CA9,TGFB1,TGFB2,THBS1,KMT2D,PAM,PAPPA
GO: Biological Process	GO:0030155	regulation of cell adhesion		2.525e-07	0.001124	1.678e-05	0.0001507	28	704	SERPINE2,FLNA,COL8A1,ANGPT1,FN1,WNT5A,CCDC80,CYR61,PRKCA,IL7R,CYP1B1,MYADM,ITGA5,PTPRJ,NF2,L1CAM,TGFB1,TGFB2,TGFBI,TGM2,THBS1,EFNA5,EFNB2,EPHA2,SERPINE1,HAS2,UBASH3B,ENG
GO: Biological Process	GO:0031960	response to corticosteroid		2.683e-07	0.001195	1.757e-05	0.0001578	14	190	HIF1A,FBXO32,FOXO1,FN1,WNT5A,AREG,CTGF,ATP2B1,SPARC,CCND1,STC1,TGFB1,PAM,PAPPA
GO: Biological Process	GO:0009628	response to abiotic stimulus		2.811e-07	0.001252	1.806e-05	0.0001622	39	1216	HIF1A,F3,PLAC8,SERPINE2,NDRG1,MKI67,KMT2A,MME,FBXO32,PLOD1,PLOD2,FOXO1,HYOU1,VASN,WNT5A,HIPK2,POM121C,CREBBP,STS,ANKRD1,CTGF,ATP2B1,SPARC,CCND1,DCN,STC1,BNIP3,POM121,CA9,NUP214,LPAR1,TGFB1,TGFB2,USP2,THBS1,LOXL2,ANGPTL4,PAM,ENG
GO: Biological Process	GO:1902531	regulation of intracellular signal transduction		2.839e-07	0.001264	1.806e-05	0.0001622	50	1781	HIF1A,PRR5L,F3,SERPINE2,SRGAP1,SIPA1L2,FOXM1,FOXO1,FLNA,ANGPT1,MAGED1,HYOU1,FN1,WNT5A,FPR1,HIPK2,CREBBP,IGFBP3,CYR61,ANKRD1,PRKAA2,PRKCA,SMPD1,CTGF,PEA15,GADD45B,CYP1B1,MYADM,GBF1,AXL,IRS1,ITGA1,DCN,NRP1,PTPRJ,NF2,NOTCH2,CDON,MGRN1,L1CAM,ARHGAP17,SEPN1,LPAR1,TGFB1,TGFB2,TGM2,THBS1,EPHA2,ROS1,CDH2
GO: Biological Process	GO:0060284	regulation of cell development		3.41e-07	0.001518	2.138e-05	0.000192	34	985	HIF1A,MAP1B,MAP2,MAPT,SERPINE2,EFEMP1,VIM,FLNA,SEMA3C,FN1,VASN,WNT5A,KIF20B,DKK1,TENM3,ANKRD1,ZFHX3,SPEN,MYADM,ASAP1,NRP1,NF2,GOLGA4,CDON,NRCAM,L1CAM,LPAR1,S1PR3,NCS1,TGFB1,TGFB2,EFNA5,HAS2,CDH2
GO: Biological Process	GO:0090287	regulation of cellular response to growth factor stimulus		3.556e-07	0.001583	2.199e-05	0.0001974	16	256	HIF1A,FBN1,FBN2,ANGPT1,VASN,WNT5A,HIPK2,DKK1,CYR61,ITGA5,DCN,NOTCH2,TGFB1,THBS1,CCBE1,ENG
GO: Biological Process	GO:0045216	cell-cell junction organization		4.845e-07	0.002158	2.956e-05	0.0002654	15	230	ACTN1,HEG1,FLNA,PRKCA,MYADM,RAB8B,PTPRJ,NF2,FERMT2,TGFB1,TGFB2,THBS1,EFNA5,TLN1,CDH2
GO: Biological Process	GO:0016049	cell growth		5.479e-07	0.00244	3.297e-05	0.000296	24	562	MAP1B,MAPT,SERPINE2,FOXM1,SEMA3C,FN1,WNT5A,IGFBP3,CYR61,CTGF,IL7R,RAPH1,NRP1,PTPRJ,NF2,GOLGA4,NOTCH2,NRCAM,L1CAM,TGFB1,TGFB2,KMT2D,EFNA5,ROS1
GO: Biological Process	GO:0010594	regulation of endothelial cell migration		5.564e-07	0.002478	3.304e-05	0.0002966	11	119	ANGPT1,WNT5A,PRKCA,SPARC,DCN,STC1,NRP1,TGFB1,THBS1,CCBE1,EPHA2
GO: Biological Process	GO:0010769	regulation of cell morphogenesis involved in differentiation		6.903e-07	0.003074	4.045e-05	0.0003632	19	374	MAP1B,MAP2,MAPT,VIM,FLNA,SEMA3C,FN1,VASN,WNT5A,MYADM,NRP1,GOLGA4,NRCAM,L1CAM,TGFB1,TGFB2,EFNA5,HAS2,CDH2
GO: Biological Process	GO:0001935	endothelial cell proliferation		7.151e-07	0.003184	4.135e-05	0.0003713	11	122	HIF1A,F3,ANGPT1,WNT5A,PRKCA,SPARC,NRP1,THBS1,LOXL2,EPHA2,ENG
GO: Biological Process	GO:0051384	response to glucocorticoid		7.49e-07	0.003335	4.228e-05	0.0003796	13	177	HIF1A,FBXO32,FOXO1,FN1,WNT5A,AREG,ATP2B1,SPARC,CCND1,STC1,TGFB1,PAM,PAPPA
GO: Biological Process	GO:0010720	positive regulation of cell development		7.501e-07	0.00334	4.228e-05	0.0003796	24	572	HIF1A,MAP1B,MAPT,SERPINE2,VIM,FLNA,FN1,WNT5A,KIF20B,DKK1,TENM3,ANKRD1,SPEN,MYADM,NRP1,GOLGA4,CDON,NRCAM,L1CAM,LPAR1,TGFB1,TGFB2,EFNA5,HAS2
GO: Biological Process	GO:0007169	transmembrane receptor protein tyrosine kinase signaling pathway		7.618e-07	0.003392	4.24e-05	0.0003807	27	700	HIF1A,F3,EFEMP1,FOXO1,ANGPT1,WNT5A,POLR2A,AREG,ARF4,IGFBP3,PRKCA,CTGF,AXL,IRS1,ITGA1,ITGA5,DCN,NRP1,PTPRJ,ROR1,TGFB1,THBS1,EFNA5,EFNB2,CCBE1,EPHA2,ROS1
GO: Biological Process	GO:0022008	neurogenesis		7.88e-07	0.003509	4.284e-05	0.0003847	46	1628	HIF1A,MAP1B,MAP2,MAPT,SERPINE2,EFEMP1,NDRG1,ATXN2,VIM,SEMA3C,FN1,WNT5A,HIPK2,KIF20B,AREG,ARF4,DKK1,TENM3,ANKRD1,SMARCA1,PRKCA,ZFHX3,SPEN,RAPH1,AXL,ITGA1,ASAP1,NRP1,STXBP1,PTPRJ,NF2,NFIX,NAV1,GOLGA4,CDON,NRCAM,CALU,L1CAM,LPAR1,NCS1,TGFB1,TGFB2,EFNA5,EFNB2,EPHA2,CDH2
GO: Biological Process	GO:0045765	regulation of angiogenesis		7.89e-07	0.003513	4.284e-05	0.0003847	15	239	HIF1A,F3,WNT5A,HIPK2,PRKCA,CYP1B1,SPARC,ITGA5,DCN,THBS1,CCBE1,EPHA2,ANGPTL4,SERPINE1,ENG
GO: Biological Process	GO:0033993	response to lipid		8.095e-07	0.003605	4.343e-05	0.00039	34	1023	HIF1A,F3,FBXO32,FOXO1,FN1,WNT5A,AREG,STS,DKK1,ANKRD1,PRKAA2,PRKCA,CTGF,ATP2B1,NCOA6,SPARC,AXL,PAQR5,CCND1,DCN,STC1,NQO1,TBL1X,CA9,CXCL1,LPAR1,TGFB1,TGFB2,THBS1,KMT2D,EFNA5,SERPINE1,PAM,PAPPA
GO: Biological Process	GO:0048699	generation of neurons		8.637e-07	0.003846	4.579e-05	0.0004111	44	1528	HIF1A,MAP1B,MAP2,MAPT,SERPINE2,EFEMP1,ATXN2,VIM,SEMA3C,FN1,WNT5A,HIPK2,KIF20B,AREG,ARF4,DKK1,TENM3,ANKRD1,SMARCA1,PRKCA,ZFHX3,SPEN,RAPH1,AXL,ITGA1,ASAP1,NRP1,STXBP1,NF2,NFIX,NAV1,GOLGA4,CDON,NRCAM,CALU,L1CAM,LPAR1,NCS1,TGFB1,TGFB2,EFNA5,EFNB2,EPHA2,CDH2
GO: Biological Process	GO:0050878	regulation of body fluid levels		9.377e-07	0.004176	4.913e-05	0.0004411	23	538	STX2,HIF1A,ACTN1,F3,EHD2,HEG1,SERPINE2,MYL9,FLNA,PRKCA,MYH9,AXL,CCND1,STXBP1,PTPRJ,NPR3,PAPSS2,THBS1,TLN1,SERPINE1,PAM,HAS2,UBASH3B
GO: Biological Process	GO:0046903	secretion		9.844e-07	0.004383	5.097e-05	0.0004576	38	1228	STX2,HIF1A,ACTN1,SERPINE2,FLNA,ANGPT1,FN1,ANPEP,WNT5A,SEC22B,SLC1A1,SRGN,ANKRD1,PRKCA,CTGF,NCOA6,SPARC,AXL,RAB8B,SEC24A,IRS1,CCND1,STC1,QSOX1,STXBP1,NOTCH2,CA9,NPR3,ARHGAP17,NCS1,TGFB1,TGFB2,THBS1,EFNA5,TLN1,SERPINE1,PAM,ENG
GO: Biological Process	GO:0010810	regulation of cell-substrate adhesion		1.162e-06	0.005176	5.949e-05	0.0005342	13	184	FLNA,COL8A1,FN1,CCDC80,CYR61,MYADM,ITGA5,PTPRJ,NF2,THBS1,EFNA5,SERPINE1,HAS2
GO: Biological Process	GO:0048729	tissue morphogenesis		1.222e-06	0.005439	6.181e-05	0.000555	28	762	HIF1A,TXNRD1,HEG1,FLNA,SEMA3C,ANGPT1,MAGED1,WNT5A,HIPK2,KIF20B,AREG,DKK1,CYR61,ANKRD1,ITGA5,STC1,NRP1,NF2,NOTCH2,CDON,CA9,ROR1,TGFB1,TGFB2,TGM2,EFNB2,EPHA2,ENG
GO: Biological Process	GO:0001654	eye development		1.341e-06	0.005972	6.673e-05	0.0005992	19	391	HIF1A,FBN1,FBN2,EFEMP1,VIM,COL8A1,WNT5A,HIPK2,TENM3,ATP2B1,CYP1B1,NRP1,NF2,NOTCH2,CDON,TGFB1,TGFB2,SH3PXD2B,EPHA2
GO: Biological Process	GO:0050921	positive regulation of chemotaxis		1.349e-06	0.006006	6.673e-05	0.0005992	11	130	F3,FN1,WNT5A,PRKCA,NRP1,PTPRJ,CXCL1,LPAR1,TGFB1,THBS1,SERPINE1
GO: Biological Process	GO:0060429	epithelium development		1.384e-06	0.006163	6.773e-05	0.0006081	39	1296	STX2,HIF1A,HEG1,SERPINE2,ALDOC,PLOD1,VIM,FNDC3B,FLNA,SEMA3C,ANGPT1,MAGED1,WNT5A,KIF20B,AREG,STS,DKK1,CYR61,CTGF,MYADM,CCND1,ITGA5,STC1,NRP1,NF2,ZFP36L1,NOTCH2,CA9,KRT34,ROR1,S1PR3,TGFB1,TGFB2,TGM2,EFNB2,EPHA2,ROS1,ENG,CDH2
GO: Biological Process	GO:0071453	cellular response to oxygen levels		1.411e-06	0.006281	6.828e-05	0.000613	12	158	HIF1A,NDRG1,FOXO1,HYOU1,VASN,HIPK2,CREBBP,ANKRD1,STC1,BNIP3,CA9,LPAR1
GO: Biological Process	GO:0050770	regulation of axonogenesis		1.481e-06	0.006593	7.089e-05	0.0006365	13	188	MAP1B,MAP2,MAPT,VIM,SEMA3C,FN1,WNT5A,NRP1,GOLGA4,NRCAM,L1CAM,EFNA5,CDH2
GO: Biological Process	GO:0003007	heart morphogenesis		1.534e-06	0.00683	7.266e-05	0.0006524	15	252	HIF1A,HEG1,FLNA,SEMA3C,ANGPT1,WNT5A,DKK1,CYR61,ANKRD1,NOTCH2,TGFB1,TGFB2,THBS1,HAS2,ENG
GO: Biological Process	GO:0035295	tube development		1.711e-06	0.007619	8.02e-05	0.0007201	26	686	STX2,HIF1A,HEG1,SERPINE2,TNS3,FNDC3B,SEMA3C,ANGPT1,MAGED1,WNT5A,KIF20B,AREG,CTGF,SPARC,NRP1,ZFP36L1,NOTCH2,CRISPLD2,SEPN1,TGFB1,TGFB2,TGM2,EFNB2,CCBE1,EPHA2,ENG
GO: Biological Process	GO:0043408	regulation of MAPK cascade		1.93e-06	0.008594	8.952e-05	0.0008037	27	735	FOXM1,FOXO1,ANGPT1,MAGED1,FN1,WNT5A,FPR1,HIPK2,IGFBP3,CYR61,PRKCA,SMPD1,CTGF,PEA15,GADD45B,ITGA1,NRP1,PTPRJ,NF2,CDON,LPAR1,TGFB1,TGFB2,THBS1,EPHA2,ROS1,CDH2
GO: Biological Process	GO:0048598	embryonic morphogenesis		1.999e-06	0.008903	9.178e-05	0.0008241	25	648	HIF1A,TXNRD1,FBN1,FBN2,EFEMP1,COL8A1,COL12A1,FN1,WNT5A,HIPK2,CREBBP,KIF20B,DKK1,CYR61,MYADM,ITGA5,NRP1,NF2,ZFP36L1,MAFB,NOTCH2,CDON,TGFB2,EPHA2,ENG
GO: Biological Process	GO:0050767	regulation of neurogenesis		2.122e-06	0.009449	9.559e-05	0.0008582	28	784	HIF1A,MAP1B,MAP2,MAPT,SERPINE2,EFEMP1,VIM,SEMA3C,FN1,WNT5A,KIF20B,DKK1,TENM3,ANKRD1,ZFHX3,SPEN,ASAP1,NRP1,NF2,GOLGA4,CDON,NRCAM,L1CAM,LPAR1,NCS1,TGFB1,EFNA5,CDH2
GO: Biological Process	GO:0008284	positive regulation of cell proliferation		2.144e-06	0.009545	9.559e-05	0.0008582	31	924	HIF1A,F3,PLAC8,EFEMP1,TNS3,FOXM1,VIM,FNDC3B,FN1,WNT5A,HIPK2,KIF20B,AREG,STS,CYR61,PRKCA,CTGF,SERPINB7,IRS1,CCND1,NRP1,NOTCH2,CDON,SEPN1,S1PR3,TGFB1,TGFB2,TGM2,KMT2D,SERPINE1,HAS2
GO: Biological Process	GO:0034446	substrate adhesion-dependent cell spreading		2.147e-06	0.009559	9.559e-05	0.0008582	9	86	ANTXR1,FNDC3B,FLNA,FN1,MYADM,AXL,FERMT2,EFNA5,HAS2
GO: Biological Process	GO:0010811	positive regulation of cell-substrate adhesion		2.322e-06	0.01034	0.0001024	0.0009194	10	111	FLNA,COL8A1,FN1,CCDC80,CYR61,MYADM,ITGA5,PTPRJ,THBS1,HAS2
GO: Biological Process	GO:0072593	reactive oxygen species metabolic process		2.484e-06	0.01106	0.0001079	0.0009686	15	262	HIF1A,TXNRD1,FOXM1,FOXO1,AOX1,ARF4,CYR61,CTGF,CYP1B1,GBF1,BNIP3,NQO1,TGFB1,THBS1,SH3PXD2B
GO: Biological Process	GO:0051216	cartilage development		2.495e-06	0.01111	0.0001079	0.0009686	13	197	HIF1A,EFEMP1,CREB3L2,WNT5A,CYR61,PRKCA,CTGF,STC1,TGFB1,TGFB2,TGFBI,THBS1,LOXL2
GO: Biological Process	GO:0001501	skeletal system development		2.64e-06	0.01176	0.0001131	0.001015	22	530	HIF1A,FBN1,FBN2,EFEMP1,CREB3L2,COL12A1,WNT5A,CYR61,PRKCA,CTGF,SPARC,STC1,NPR3,PAPSS2,TGFB1,TGFB2,TGFBI,THBS1,SH3PXD2B,LOXL2,EPHA2,HAS2
GO: Biological Process	GO:0050920	regulation of chemotaxis		2.791e-06	0.01243	0.0001182	0.001061	13	199	F3,SEMA3C,FN1,WNT5A,PRKCA,NRP1,PTPRJ,CXCL1,LPAR1,TGFB1,THBS1,EFNB2,SERPINE1
GO: Biological Process	GO:0009725	response to hormone		2.82e-06	0.01256	0.0001182	0.001061	33	1033	HIF1A,F3,FBN1,FBXO32,PLOD1,PLOD2,FOXM1,FOXO1,FN1,WNT5A,AREG,STS,PRKAA2,PRKCA,CTGF,ATP2B1,NCOA6,SPARC,PAQR5,IRS1,CCND1,GFPT1,STC1,NQO1,TBL1X,CA9,TGFB1,TGFB2,THBS1,KMT2D,EFNA5,PAM,PAPPA
GO: Biological Process	GO:0007044	cell-substrate junction assembly		2.866e-06	0.01276	0.0001182	0.001061	9	89	ACTN1,PLEC,FN1,ITGA5,PTPRJ,FERMT2,THBS1,EFNA5,TLN1
GO: Biological Process	GO:0001570	vasculogenesis		2.866e-06	0.01276	0.0001182	0.001061	9	89	HEG1,FOXM1,ANGPT1,NRP1,PTPRJ,ZFP36L1,EPHA2,HAS2,ENG
GO: Biological Process	GO:0061448	connective tissue development		2.993e-06	0.01333	0.0001223	0.001098	15	266	HIF1A,EFEMP1,CREB3L2,WNT5A,CYR61,PRKCA,CTGF,SERPINB7,STC1,TGFB1,TGFB2,TGFBI,THBS1,SH3PXD2B,LOXL2
GO: Biological Process	GO:0071559	response to transforming growth factor beta		3.085e-06	0.01374	0.0001249	0.001121	14	233	FBN1,FBN2,FN1,VASN,WNT5A,HIPK2,ANKRD1,ZFHX3,FERMT2,TGFB1,TGFB2,THBS1,SERPINE1,ENG
GO: Biological Process	GO:0043010	camera-type eye development		3.22e-06	0.01434	0.0001289	0.001158	17	339	HIF1A,FBN1,FBN2,EFEMP1,VIM,COL8A1,WNT5A,HIPK2,TENM3,ATP2B1,CYP1B1,NRP1,NF2,NOTCH2,CDON,TGFB1,EPHA2
GO: Biological Process	GO:0043627	response to estrogen		3.243e-06	0.01444	0.0001289	0.001158	14	234	HIF1A,F3,WNT5A,AREG,STS,PRKCA,CTGF,CCND1,NQO1,TBL1X,TGFB1,TGFB2,KMT2D,PAM
GO: Biological Process	GO:0051271	negative regulation of cellular component movement		3.281e-06	0.01461	0.0001293	0.001161	15	268	ACTN1,SRGAP1,SEMA3C,WNT5A,IGFBP3,CYP1B1,DCN,STC1,NRP1,PTPRJ,NF2,TGFB1,THBS1,SERPINE1,ENG
GO: Biological Process	GO:0016337	single organismal cell-cell adhesion		3.518e-06	0.01567	0.0001374	0.001234	28	805	ACTN1,FAT1,SERPINE2,MYL9,FLNA,WNT5A,CCDC80,CYR61,PRKCA,IL7R,CYP1B1,MYADM,MYH9,ITGA5,STXBP1,NF2,ZFP36L1,MAFB,CDON,NRCAM,L1CAM,TGFB1,EFNA5,EFNB2,TLN1,HAS2,UBASH3B,CDH2
GO: Biological Process	GO:0042325	regulation of phosphorylation		3.863e-06	0.0172	0.0001496	0.001343	42	1510	HIF1A,PRR5L,CENPE,FOXM1,FOXO1,ANGPT1,MAGED1,FN1,WNT5A,FPR1,HIPK2,AREG,IGFBP3,DKK1,CYR61,PRKAA2,PRKCA,SMPD1,CTGF,PEA15,GADD45B,MYADM,IRS1,CCND1,ITGA1,ITGA5,DCN,CCNK,NRP1,PTPRJ,NF2,CDON,LPAR1,TGFB1,TGFB2,THBS1,EFNA5,EPHA2,ROS1,UBASH3B,ENG,CDH2
GO: Biological Process	GO:0060841	venous blood vessel development		4.016e-06	0.01788	0.0001528	0.001372	5	19	HEG1,SEMA3C,EFNB2,CCBE1,ENG
GO: Biological Process	GO:0031175	neuron projection development		4.037e-06	0.01797	0.0001528	0.001372	31	953	MAP1B,MAP2,MAPT,SERPINE2,EFEMP1,ATXN2,VIM,SEMA3C,FN1,WNT5A,KIF20B,AREG,ARF4,TENM3,ANKRD1,PRKCA,RAPH1,ITGA1,ASAP1,NRP1,STXBP1,GOLGA4,NRCAM,CALU,L1CAM,LPAR1,NCS1,TGFB2,EFNA5,EFNB2,CDH2
GO: Biological Process	GO:0061387	regulation of extent of cell growth		4.048e-06	0.01803	0.0001528	0.001372	10	118	MAP1B,MAPT,SEMA3C,FN1,WNT5A,NRP1,GOLGA4,NRCAM,L1CAM,EFNA5
GO: Biological Process	GO:0016192	vesicle-mediated transport		4.127e-06	0.01838	0.0001544	0.001387	42	1514	STX2,CENPE,ACTN1,ERGIC2,EHD2,ATXN2,CREB3L2,FLNA,ANGPT1,HYOU1,FN1,WNT5A,SEC22B,AREG,ARF4,PACS1,DKK1,SRGN,PRKCA,MYH9,SPARC,GBF1,AXL,RAB8B,SEC24A,NRP1,QSOX1,SEC24D,STXBP1,SEC16A,GOLGA4,KDELR2,KDELR3,ARHGAP17,NCS1,TGFB1,TGFB2,TGM2,THBS1,LOXL2,TLN1,SERPINE1
GO: Biological Process	GO:0045785	positive regulation of cell adhesion		4.535e-06	0.0202	0.0001678	0.001506	19	425	FLNA,COL8A1,ANGPT1,FN1,WNT5A,CCDC80,CYR61,PRKCA,IL7R,MYADM,ITGA5,PTPRJ,L1CAM,TGFB1,TGFB2,TGM2,THBS1,EFNB2,HAS2
GO: Biological Process	GO:0010595	positive regulation of endothelial cell migration		4.559e-06	0.0203	0.0001678	0.001506	8	71	ANGPT1,WNT5A,PRKCA,SPARC,NRP1,TGFB1,THBS1,CCBE1
GO: Biological Process	GO:0051130	positive regulation of cellular component organization		4.971e-06	0.02214	0.0001814	0.001629	37	1263	HIF1A,MAP1B,CENPE,MAPT,SYNPO,EHD2,SERPINE2,EFEMP1,KMT2A,FLNA,ANGPT1,FN1,WNT5A,ABLIM3,IGFBP3,TENM3,ANKRD1,PRKCA,CTGF,MYADM,AXL,RAB8B,DCN,NRP1,BNIP3,PTPRJ,NF2,GOLGA4,L1CAM,LPAR1,TGFB1,TGFB2,EFNA5,EPHA2,SERPINE1,HAS2,CDH2
GO: Biological Process	GO:0006915	apoptotic process		6.144e-06	0.02736	0.0002224	0.001997	49	1923	HIF1A,MAPT,ACTN1,F3,PLAC8,NDRG1,KMT2A,ALDOC,FOXO1,FLNA,ANGPT1,MAGED1,HYOU1,FN1,WNT5A,ANXA6,HIPK2,CREBBP,ARF4,IGFBP3,CYR61,SRGN,ANKRD1,PRKAA2,PRKCA,SMPD1,CTGF,PEA15,GADD45B,CYP1B1,AXL,TMEM214,ITGA1,ITGA5,NRP1,BNIP3,STXBP1,ZFP36L1,NQO1,NOTCH2,LPAR1,TGFB1,TGFB2,TGM2,THBS1,EFNA5,EPHA2,ANGPTL4,SERPINE1
GO: Biological Process	GO:0002040	sprouting angiogenesis		6.24e-06	0.02779	0.0002237	0.002008	8	74	ANGPT1,ITGA5,NRP1,THBS1,EFNB2,CCBE1,LOXL2,EPHA2
GO: Biological Process	GO:0010648	negative regulation of cell communication		6.279e-06	0.02796	0.0002237	0.002008	38	1328	HIF1A,PRR5L,MAPT,SERPINE2,FBN1,FBN2,BICC1,FOXM1,FOXO1,HYOU1,VASN,WNT5A,HIPK2,IGFBP3,DKK1,PRKAA2,PRKCA,SMPD1,PEA15,MYADM,IRS1,CCND1,ITGA1,DCN,NRP1,QSOX1,STXBP1,PTPRJ,NF2,MGRN1,TGFB1,TGFB2,THBS1,EPHA2,SERPINE1,UBASH3B,ENG,CDH2
GO: Biological Process	GO:0010770	positive regulation of cell morphogenesis involved in differentiation		6.512e-06	0.029	0.0002301	0.002066	12	183	MAP1B,MAPT,FLNA,FN1,MYADM,NRP1,GOLGA4,L1CAM,TGFB1,TGFB2,EFNA5,HAS2
GO: Biological Process	GO:0051960	regulation of nervous system development		6.768e-06	0.03014	0.000236	0.002119	29	881	HIF1A,MAP1B,MAP2,MAPT,SERPINE2,EFEMP1,VIM,SEMA3C,FN1,WNT5A,KIF20B,DKK1,TENM3,ANKRD1,PRKCA,ZFHX3,SPEN,ASAP1,NRP1,NF2,GOLGA4,CDON,NRCAM,L1CAM,LPAR1,NCS1,TGFB1,EFNA5,CDH2
GO: Biological Process	GO:0051241	negative regulation of multicellular organismal process		6.783e-06	0.0302	0.000236	0.002119	34	1127	HIF1A,PLAC8,SERPINE2,EFEMP1,ATXN2,HIST1H4H,VIM,FNDC3B,SEMA3C,ANGPT1,FN1,ANPEP,VASN,WNT5A,ZFP36,AREG,DKK1,SRGN,PRKCA,SPARC,AXL,DCN,ASAP1,STC1,NRP1,MAFB,LPAR1,TGFB1,TGFB2,USP2,THBS1,EPHA2,SERPINE1,UBASH3B
GO: Biological Process	GO:0098609	cell-cell adhesion		7.083e-06	0.03154	0.0002445	0.002195	31	980	MCAM,ACTN1,FAT1,SERPINE2,MYL9,FLNA,WNT5A,CCDC80,CREBBP,TENM3,CYR61,PRKCA,IL7R,CYP1B1,MYADM,MYH9,ITGA5,STXBP1,NF2,ZFP36L1,MAFB,CDON,NRCAM,L1CAM,TGFB1,EFNA5,EFNB2,TLN1,HAS2,UBASH3B,CDH2
GO: Biological Process	GO:0009968	negative regulation of signal transduction		7.209e-06	0.0321	0.0002469	0.002217	35	1181	HIF1A,PRR5L,SERPINE2,FBN1,FBN2,BICC1,FOXM1,FOXO1,HYOU1,VASN,WNT5A,HIPK2,IGFBP3,DKK1,PRKAA2,PRKCA,SMPD1,PEA15,MYADM,IRS1,CCND1,ITGA1,DCN,NRP1,PTPRJ,NF2,MGRN1,TGFB1,TGFB2,THBS1,EPHA2,SERPINE1,UBASH3B,ENG,CDH2
GO: Biological Process	GO:0022604	regulation of cell morphogenesis		7.42e-06	0.03304	0.0002522	0.002265	23	609	MAP1B,MAP2,MAPT,VIM,FLNA,SEMA3C,FN1,VASN,WNT5A,MYADM,MYH9,SPARC,NRP1,FERMT2,GOLGA4,NRCAM,L1CAM,LPAR1,TGFB1,TGFB2,EFNA5,HAS2,CDH2
GO: Biological Process	GO:0007596	blood coagulation		7.975e-06	0.03551	0.000269	0.002415	17	363	STX2,ACTN1,F3,EHD2,SERPINE2,MYL9,FLNA,PRKCA,MYH9,AXL,STXBP1,PTPRJ,PAPSS2,THBS1,TLN1,SERPINE1,UBASH3B
GO: Biological Process	GO:0030182	neuron differentiation		8.445e-06	0.03761	0.0002828	0.002539	39	1398	HIF1A,MAP1B,MAP2,MAPT,SERPINE2,EFEMP1,ATXN2,VIM,SEMA3C,FN1,WNT5A,HIPK2,KIF20B,AREG,ARF4,DKK1,TENM3,ANKRD1,SMARCA1,PRKCA,ZFHX3,RAPH1,ITGA1,ASAP1,NRP1,STXBP1,NFIX,GOLGA4,CDON,NRCAM,CALU,L1CAM,LPAR1,NCS1,TGFB2,EFNA5,EFNB2,EPHA2,CDH2
GO: Biological Process	GO:0060326	cell chemotaxis		8.722e-06	0.03884	0.0002861	0.002569	14	255	ABCC1,WNT5A,PRKCA,GBF1,ITGA1,NRP1,PTPRJ,CXCL1,LPAR1,TGFB2,THBS1,EPHA2,SERPINE1,ENG
GO: Biological Process	GO:0032940	secretion by cell		8.738e-06	0.03891	0.0002861	0.002569	33	1090	STX2,HIF1A,ACTN1,SERPINE2,FLNA,ANGPT1,FN1,WNT5A,SEC22B,SLC1A1,SRGN,ANKRD1,PRKCA,CTGF,NCOA6,SPARC,AXL,RAB8B,SEC24A,IRS1,QSOX1,STXBP1,NOTCH2,ARHGAP17,NCS1,TGFB1,TGFB2,THBS1,EFNA5,TLN1,SERPINE1,PAM,ENG
GO: Biological Process	GO:0001558	regulation of cell growth		8.739e-06	0.03891	0.0002861	0.002569	19	445	MAP1B,MAPT,SERPINE2,FOXM1,SEMA3C,FN1,WNT5A,IGFBP3,CYR61,CTGF,NRP1,PTPRJ,NF2,GOLGA4,NRCAM,L1CAM,TGFB1,TGFB2,EFNA5
GO: Biological Process	GO:0040007	growth		8.906e-06	0.03966	0.0002878	0.002584	33	1091	HIF1A,MAP1B,MAPT,PLAC8,HEG1,SERPINE2,ATXN2,FOXM1,SEMA3C,FN1,WNT5A,AREG,IGFBP3,CYR61,CTGF,IL7R,RAPH1,STC1,NRP1,PTPRJ,NF2,ZFP36L1,GOLGA4,NOTCH2,NRCAM,L1CAM,SEPN1,TGFB1,TGFB2,THBS1,KMT2D,EFNA5,ROS1
GO: Biological Process	GO:0032103	positive regulation of response to external stimulus		8.918e-06	0.03971	0.0002878	0.002584	16	328	HIF1A,F3,FN1,WNT5A,PRKAA2,PRKCA,DCN,NRP1,BNIP3,PTPRJ,CXCL1,LPAR1,TGFB1,TGM2,THBS1,SERPINE1
GO: Biological Process	GO:0012501	programmed cell death		9.24e-06	0.04115	0.000295	0.002649	49	1952	HIF1A,MAPT,ACTN1,F3,PLAC8,NDRG1,KMT2A,ALDOC,FOXO1,FLNA,ANGPT1,MAGED1,HYOU1,FN1,WNT5A,ANXA6,HIPK2,CREBBP,ARF4,IGFBP3,CYR61,SRGN,ANKRD1,PRKAA2,PRKCA,SMPD1,CTGF,PEA15,GADD45B,CYP1B1,AXL,TMEM214,ITGA1,ITGA5,NRP1,BNIP3,STXBP1,ZFP36L1,NQO1,NOTCH2,LPAR1,TGFB1,TGFB2,TGM2,THBS1,EFNA5,EPHA2,ANGPTL4,SERPINE1
GO: Biological Process	GO:0043534	blood vessel endothelial cell migration		9.274e-06	0.0413	0.000295	0.002649	8	78	ANGPT1,PRKCA,MYH9,NRP1,TGFB1,THBS1,EFNB2,EPHA2
GO: Biological Process	GO:0050817	coagulation		9.535e-06	0.04246	0.000299	0.002685	17	368	STX2,ACTN1,F3,EHD2,SERPINE2,MYL9,FLNA,PRKCA,MYH9,AXL,STXBP1,PTPRJ,PAPSS2,THBS1,TLN1,SERPINE1,UBASH3B
GO: Biological Process	GO:0007599	hemostasis		9.535e-06	0.04246	0.000299	0.002685	17	368	STX2,ACTN1,F3,EHD2,SERPINE2,MYL9,FLNA,PRKCA,MYH9,AXL,STXBP1,PTPRJ,PAPSS2,THBS1,TLN1,SERPINE1,UBASH3B
GO: Biological Process	GO:0001936	regulation of endothelial cell proliferation		9.627e-06	0.04287	0.0002998	0.002692	9	103	HIF1A,F3,ANGPT1,WNT5A,PRKCA,SPARC,NRP1,THBS1,ENG
GO: Biological Process	GO:0000271	polysaccharide biosynthetic process		1.02e-05	0.04543	0.0003155	0.002833	8	79	UGP2,PPP1R3C,GBE1,IRS1,GFPT1,TGFB1,GYS1,HAS2
GO: Biological Process	GO:0010975	regulation of neuron projection development		1.038e-05	0.04624	0.0003178	0.002853	20	492	MAP1B,MAP2,MAPT,SERPINE2,EFEMP1,VIM,SEMA3C,FN1,WNT5A,TENM3,ANKRD1,ASAP1,NRP1,GOLGA4,NRCAM,L1CAM,LPAR1,NCS1,EFNA5,CDH2
GO: Biological Process	GO:0030516	regulation of axon extension		1.042e-05	0.04639	0.0003178	0.002853	9	104	MAP1B,MAPT,SEMA3C,FN1,WNT5A,NRP1,GOLGA4,NRCAM,L1CAM
GO: Biological Process	GO:0010647	positive regulation of cell communication		1.083e-05	0.04824	0.0003282	0.002947	44	1684	HIF1A,PRR5L,F3,SERPINE2,FLNA,ANGPT1,MAGED1,WNT5A,FPR1,HIPK2,CREBBP,IGFBP3,DKK1,CYR61,ANKRD1,PRKAA2,PRKCA,CTGF,PEA15,GADD45B,CYP1B1,NCOA6,AXL,RAB8B,IRS1,ITGA1,ITGA5,DCN,NRP1,BNIP3,PTPRJ,NOTCH2,CDON,L1CAM,LPAR1,NCS1,TGFB1,TGFB2,TGM2,THBS1,KMT2D,CCBE1,ENG,CDH2
GO: Biological Process	GO:0048675	axon extension		1.102e-05	0.04906	0.0003315	0.002976	10	132	MAP1B,MAPT,SEMA3C,FN1,WNT5A,RAPH1,NRP1,GOLGA4,NRCAM,L1CAM
GO: Biological Process	GO:0023057	negative regulation of signaling		1.15e-05	0.05119	0.0003436	0.003085	37	1311	HIF1A,PRR5L,MAPT,SERPINE2,FBN1,FBN2,BICC1,FOXM1,FOXO1,HYOU1,VASN,WNT5A,HIPK2,IGFBP3,DKK1,PRKAA2,PRKCA,SMPD1,PEA15,MYADM,IRS1,CCND1,ITGA1,DCN,NRP1,STXBP1,PTPRJ,NF2,MGRN1,TGFB1,TGFB2,THBS1,EPHA2,SERPINE1,UBASH3B,ENG,CDH2
GO: Biological Process	GO:1902533	positive regulation of intracellular signal transduction		1.224e-05	0.05453	0.0003635	0.003264	30	958	PRR5L,F3,FLNA,ANGPT1,MAGED1,WNT5A,FPR1,HIPK2,CREBBP,IGFBP3,ANKRD1,PRKCA,CTGF,PEA15,GADD45B,CYP1B1,AXL,ITGA1,DCN,NRP1,PTPRJ,NOTCH2,CDON,L1CAM,LPAR1,TGFB1,TGFB2,TGM2,THBS1,CDH2
GO: Biological Process	GO:0090288	negative regulation of cellular response to growth factor stimulus		1.343e-05	0.0598	0.0003942	0.003539	10	135	FBN1,FBN2,VASN,WNT5A,HIPK2,DKK1,DCN,TGFB1,THBS1,ENG
GO: Biological Process	GO:0071560	cellular response to transforming growth factor beta stimulus		1.346e-05	0.05992	0.0003942	0.003539	13	230	FBN1,FBN2,FN1,VASN,WNT5A,HIPK2,ANKRD1,FERMT2,TGFB1,TGFB2,THBS1,SERPINE1,ENG
GO: Biological Process	GO:0048845	venous blood vessel morphogenesis		1.397e-05	0.06221	0.0004066	0.003651	4	12	HEG1,EFNB2,CCBE1,ENG
GO: Biological Process	GO:0030036	actin cytoskeleton organization		1.477e-05	0.06576	0.000427	0.003834	22	591	SYNPO,ACTN1,EHD2,FAT1,ANTXR1,FLNA,ABLIM3,ANKRD1,CTGF,LIMCH1,MYADM,MYH9,NF2,MYPN,ARHGAP17,CXCL1,LPAR1,TGFB1,TGFB2,EFNA5,TLN1,PAM
GO: Biological Process	GO:0008361	regulation of cell size		1.522e-05	0.06776	0.0004371	0.003925	12	199	HIF1A,MAP1B,MAPT,SEMA3C,FN1,WNT5A,IL7R,NRP1,GOLGA4,NRCAM,L1CAM,EFNA5
GO: Biological Process	GO:0071495	cellular response to endogenous stimulus		1.597e-05	0.07112	0.0004513	0.004052	36	1278	HIF1A,FBN1,FBN2,FBXO32,PLOD1,PLOD2,FOXO1,FN1,VASN,WNT5A,POLR2A,HIPK2,DKK1,CYR61,ANKRD1,PRKAA2,PRKCA,CTGF,ATP2B1,NCOA6,PAQR5,IRS1,GFPT1,STC1,FERMT2,NOTCH2,SEPN1,TGFB1,TGFB2,THBS1,KMT2D,EFNA5,FSTL1,SERPINE1,HAS2,ENG
GO: Biological Process	GO:0034329	cell junction assembly		1.6e-05	0.07124	0.0004513	0.004052	12	200	ACTN1,HEG1,PLEC,FLNA,FN1,PRKCA,ITGA5,PTPRJ,FERMT2,THBS1,EFNA5,TLN1
GO: Biological Process	GO:0030168	platelet activation		1.607e-05	0.07156	0.0004513	0.004052	11	168	ACTN1,SERPINE2,MYL9,FLNA,PRKCA,MYH9,AXL,STXBP1,PTPRJ,TLN1,UBASH3B
GO: Biological Process	GO:0050769	positive regulation of neurogenesis		1.618e-05	0.07203	0.0004513	0.004052	19	465	HIF1A,MAP1B,MAPT,SERPINE2,VIM,FN1,WNT5A,KIF20B,DKK1,TENM3,ANKRD1,SPEN,NRP1,GOLGA4,CDON,NRCAM,L1CAM,LPAR1,EFNA5
GO: Biological Process	GO:0030029	actin filament-based process		1.622e-05	0.07221	0.0004513	0.004052	24	685	SYNPO,ACTN1,EHD2,FAT1,ANTXR1,VIM,FLNA,ABLIM3,ANKRD1,CTGF,LIMCH1,MYADM,MYH9,STC1,NF2,MYPN,ARHGAP17,CXCL1,LPAR1,TGFB1,TGFB2,EFNA5,TLN1,PAM
GO: Biological Process	GO:1901654	response to ketone		1.682e-05	0.07488	0.0004651	0.004176	12	201	FBXO32,FOXO1,FN1,WNT5A,PRKAA2,ATP2B1,CCND1,CA9,TGFB1,TGFB2,THBS1,EFNA5
GO: Biological Process	GO:0023056	positive regulation of signaling		1.765e-05	0.0786	0.0004852	0.004356	43	1662	HIF1A,PRR5L,F3,SERPINE2,FLNA,ANGPT1,MAGED1,WNT5A,FPR1,HIPK2,CREBBP,IGFBP3,DKK1,CYR61,ANKRD1,PRKCA,CTGF,PEA15,GADD45B,CYP1B1,NCOA6,AXL,RAB8B,IRS1,ITGA1,ITGA5,DCN,NRP1,BNIP3,PTPRJ,NOTCH2,CDON,L1CAM,LPAR1,NCS1,TGFB1,TGFB2,TGM2,THBS1,KMT2D,CCBE1,ENG,CDH2
GO: Biological Process	GO:0009790	embryo development		1.996e-05	0.08886	0.0005452	0.004895	33	1135	HIF1A,TXNRD1,HEG1,FBN1,FBN2,EFEMP1,KMT2A,COL8A1,SEMA3C,COL12A1,ANGPT1,FN1,WNT5A,HIPK2,CREBBP,KIF20B,DKK1,CYR61,MYADM,MYH9,ITGA5,CCNK,NRP1,SEC24D,NF2,ZFP36L1,MAFB,NOTCH2,CDON,TGFB2,KMT2D,EPHA2,ENG
GO: Biological Process	GO:0001932	regulation of protein phosphorylation		2.203e-05	0.0981	0.0005982	0.005371	38	1404	PRR5L,CENPE,FOXM1,FOXO1,ANGPT1,MAGED1,FN1,WNT5A,FPR1,HIPK2,IGFBP3,DKK1,CYR61,PRKCA,SMPD1,CTGF,PEA15,GADD45B,MYADM,CCND1,ITGA1,ITGA5,DCN,CCNK,NRP1,PTPRJ,NF2,CDON,LPAR1,TGFB1,TGFB2,THBS1,EFNA5,EPHA2,ROS1,UBASH3B,ENG,CDH2
GO: Biological Process	GO:0071456	cellular response to hypoxia		2.219e-05	0.09883	0.000599	0.005378	10	143	HIF1A,NDRG1,HYOU1,VASN,HIPK2,CREBBP,ANKRD1,STC1,BNIP3,CA9
GO: Biological Process	GO:0010757	negative regulation of plasminogen activation		2.288e-05	0.1019	0.0006137	0.00551	3	5	SERPINE2,THBS1,SERPINE1
GO: Biological Process	GO:0060560	developmental growth involved in morphogenesis		2.304e-05	0.1026	0.0006143	0.005516	13	242	MAP1B,MAPT,SEMA3C,FN1,WNT5A,AREG,RAPH1,NRP1,GOLGA4,NRCAM,L1CAM,TGFB1,EFNA5
GO: Biological Process	GO:0045664	regulation of neuron differentiation		2.369e-05	0.1055	0.0006278	0.005637	23	655	MAP1B,MAP2,MAPT,SERPINE2,EFEMP1,VIM,SEMA3C,FN1,WNT5A,DKK1,TENM3,ANKRD1,ZFHX3,ASAP1,NRP1,GOLGA4,CDON,NRCAM,L1CAM,LPAR1,NCS1,EFNA5,CDH2
GO: Biological Process	GO:0048585	negative regulation of response to stimulus		2.403e-05	0.107	0.0006332	0.005685	40	1518	HIF1A,PRR5L,SERPINE2,FBN1,FBN2,BICC1,FOXM1,FOXO1,SEMA3C,ANGPT1,HYOU1,VASN,WNT5A,HIPK2,ZFP36,IGFBP3,DKK1,PRKAA2,PRKCA,SMPD1,PEA15,IL7R,MYADM,IRS1,CCND1,ITGA1,DCN,NRP1,QSOX1,PTPRJ,NF2,MGRN1,TGFB1,TGFB2,THBS1,EPHA2,SERPINE1,UBASH3B,ENG,CDH2
GO: Biological Process	GO:0042981	regulation of apoptotic process		2.439e-05	0.1086	0.0006389	0.005737	40	1519	HIF1A,ACTN1,F3,PLAC8,NDRG1,FOXO1,FLNA,ANGPT1,MAGED1,HYOU1,FN1,WNT5A,HIPK2,CREBBP,ARF4,IGFBP3,CYR61,ANKRD1,PRKAA2,PRKCA,SMPD1,CTGF,PEA15,GADD45B,CYP1B1,AXL,ITGA1,ITGA5,NRP1,BNIP3,STXBP1,NQO1,NOTCH2,LPAR1,TGFB1,TGFB2,TGM2,THBS1,ANGPTL4,SERPINE1
GO: Biological Process	GO:0048592	eye morphogenesis		2.48e-05	0.1105	0.0006459	0.005799	11	176	HIF1A,FBN1,FBN2,EFEMP1,COL8A1,WNT5A,HIPK2,TENM3,NOTCH2,CDON,EPHA2
GO: Biological Process	GO:0006887	exocytosis		2.516e-05	0.1121	0.0006515	0.005849	18	438	STX2,ACTN1,FLNA,FN1,SEC22B,SRGN,PRKCA,SPARC,RAB8B,QSOX1,STXBP1,ARHGAP17,NCS1,TGFB1,TGFB2,THBS1,TLN1,SERPINE1
GO: Biological Process	GO:0061035	regulation of cartilage development		2.722e-05	0.1212	0.0007007	0.006291	7	66	EFEMP1,WNT5A,CYR61,CTGF,TGFB1,TGFB2,LOXL2
GO: Biological Process	GO:0045773	positive regulation of axon extension		2.768e-05	0.1232	0.0007083	0.00636	6	45	MAP1B,MAPT,FN1,NRP1,GOLGA4,L1CAM
GO: Biological Process	GO:0007417	central nervous system development		2.862e-05	0.1274	0.0007282	0.006538	30	1002	HIF1A,MAP2,CENPF,MAPT,SERPINE2,ATXN2,VIM,WNT5A,ARF4,DKK1,SMARCA1,PRKCA,ZFHX3,ATP2B1,NCOA6,AXL,NRP1,PTPRJ,NF2,NFIX,SEC16A,MAFB,CDON,NRCAM,LPAR1,TGFB1,EFNA5,PAM,ENG,CDH2
GO: Biological Process	GO:0042327	positive regulation of phosphorylation		2.916e-05	0.1298	0.0007377	0.006623	30	1003	HIF1A,PRR5L,CENPE,ANGPT1,MAGED1,WNT5A,FPR1,HIPK2,AREG,IGFBP3,CYR61,PRKAA2,PRKCA,CTGF,PEA15,GADD45B,IRS1,CCND1,ITGA1,ITGA5,CCNK,NRP1,CDON,LPAR1,TGFB1,TGFB2,THBS1,EFNA5,ENG,CDH2
GO: Biological Process	GO:0030030	cell projection organization		2.959e-05	0.1318	0.0007445	0.006684	38	1423	STX2,MAP1B,MAP2,MAPT,SERPINE2,EFEMP1,ATXN2,VIM,FLNA,SEMA3C,FN1,WNT5A,ABLIM3,KIF20B,AREG,ARF4,TENM3,ANKRD1,PRKCA,MYH9,RAPH1,RAB8B,ITGA1,ASAP1,NRP1,STXBP1,GOLGA4,NRCAM,CALU,L1CAM,LPAR1,NCS1,TGFB2,EFNA5,EFNB2,EPHA2,CDH2,MTSS1L
GO: Biological Process	GO:0050678	regulation of epithelial cell proliferation		3.024e-05	0.1346	0.0007564	0.006792	15	323	HIF1A,F3,ANGPT1,MAGED1,WNT5A,PRKCA,SPARC,CCND1,NRP1,TGFB1,TGFB2,THBS1,EFNB2,HAS2,ENG
GO: Biological Process	GO:0051962	positive regulation of nervous system development		3.099e-05	0.138	0.0007638	0.006858	20	531	HIF1A,MAP1B,MAPT,SERPINE2,VIM,FN1,WNT5A,KIF20B,DKK1,TENM3,ANKRD1,PRKCA,SPEN,NRP1,GOLGA4,CDON,NRCAM,L1CAM,LPAR1,EFNA5
GO: Biological Process	GO:1900046	regulation of hemostasis		3.137e-05	0.1397	0.0007638	0.006858	8	92	STX2,F3,SERPINE2,PRKCA,PTPRJ,THBS1,SERPINE1,UBASH3B
GO: Biological Process	GO:0030193	regulation of blood coagulation		3.137e-05	0.1397	0.0007638	0.006858	8	92	STX2,F3,SERPINE2,PRKCA,PTPRJ,THBS1,SERPINE1,UBASH3B
GO: Biological Process	GO:0022617	extracellular matrix disassembly		3.137e-05	0.1397	0.0007638	0.006858	8	92	FBN1,FBN2,FN1,DCN,TGFB1,TGFB2,SH3PXD2B,ENG
GO: Biological Process	GO:0043067	regulation of programmed cell death		3.139e-05	0.1398	0.0007638	0.006858	40	1536	HIF1A,ACTN1,F3,PLAC8,NDRG1,FOXO1,FLNA,ANGPT1,MAGED1,HYOU1,FN1,WNT5A,HIPK2,CREBBP,ARF4,IGFBP3,CYR61,ANKRD1,PRKAA2,PRKCA,SMPD1,CTGF,PEA15,GADD45B,CYP1B1,AXL,ITGA1,ITGA5,NRP1,BNIP3,STXBP1,NQO1,NOTCH2,LPAR1,TGFB1,TGFB2,TGM2,THBS1,ANGPTL4,SERPINE1
GO: Biological Process	GO:0010941	regulation of cell death		3.293e-05	0.1466	0.0007969	0.007155	42	1650	HIF1A,ACTN1,F3,PLAC8,TXNRD1,NDRG1,FOXO1,ABCC1,FLNA,ANGPT1,MAGED1,HYOU1,FN1,WNT5A,HIPK2,CREBBP,ARF4,IGFBP3,CYR61,ANKRD1,PRKAA2,PRKCA,SMPD1,CTGF,PEA15,GADD45B,CYP1B1,AXL,ITGA1,ITGA5,NRP1,BNIP3,STXBP1,NQO1,NOTCH2,LPAR1,TGFB1,TGFB2,TGM2,THBS1,ANGPTL4,SERPINE1
GO: Biological Process	GO:0036294	cellular response to decreased oxygen levels		3.351e-05	0.1492	0.0008067	0.007243	10	150	HIF1A,NDRG1,HYOU1,VASN,HIPK2,CREBBP,ANKRD1,STC1,BNIP3,CA9
GO: Biological Process	GO:0048589	developmental growth		3.609e-05	0.1607	0.0008641	0.007759	23	673	MAP1B,MAPT,PLAC8,HEG1,ATXN2,SEMA3C,FN1,WNT5A,AREG,RAPH1,STC1,NRP1,ZFP36L1,GOLGA4,NOTCH2,NRCAM,L1CAM,SEPN1,TGFB1,TGFB2,THBS1,KMT2D,EFNA5
GO: Biological Process	GO:0033692	cellular polysaccharide biosynthetic process		3.646e-05	0.1623	0.0008681	0.007795	7	69	UGP2,PPP1R3C,GBE1,IRS1,GFPT1,GYS1,HAS2
GO: Biological Process	GO:0032355	response to estradiol		3.754e-05	0.1672	0.0008891	0.007983	10	152	HIF1A,F3,WNT5A,AREG,PRKCA,CTGF,CCND1,NQO1,TGFB1,PAM
GO: Biological Process	GO:2000177	regulation of neural precursor cell proliferation		3.959e-05	0.1763	0.0009278	0.008331	8	95	HIF1A,FOXO1,WNT5A,SMARCA1,NF2,CDON,TGFB1,CDH2
GO: Biological Process	GO:0022612	gland morphogenesis		3.97e-05	0.1768	0.0009278	0.008331	10	153	MKI67,SEMA3C,WNT5A,AREG,NRP1,NOTCH2,TGFB1,TGFB2,TGM2,EPHA2
GO: Biological Process	GO:0010628	positive regulation of gene expression		3.98e-05	0.1772	0.0009278	0.008331	46	1890	HIF1A,PLAC8,HIST1H4H,KMT2A,CREB3L2,FOXM1,FOXO1,VIM,MAGED1,FN1,WNT5A,POLR2A,HIPK2,ABLIM3,CREBBP,ZFP36,ARF4,ELL2,CYR61,ANKRD1,SMARCA1,ZFHX3,CTGF,SPEN,IL7R,MYBL2,CYP1B1,NCOA6,MYH9,PPRC1,DCN,CCNK,NFIC,NFIX,MAFB,CDON,TBL1X,EBF1,TGFB1,TGFB2,THBS1,KMT2D,CCBE1,SERPINE1,ENG,HCFC1
GO: Biological Process	GO:0001704	formation of primary germ layer		4.009e-05	0.1785	0.0009298	0.008348	9	123	TXNRD1,COL8A1,COL12A1,FN1,WNT5A,DKK1,ITGA5,NF2,EPHA2
GO: Biological Process	GO:0040013	negative regulation of locomotion		4.246e-05	0.1891	0.0009797	0.008796	14	294	SRGAP1,SEMA3C,WNT5A,IGFBP3,CYP1B1,DCN,STC1,NRP1,PTPRJ,NF2,TGFB1,THBS1,SERPINE1,ENG
GO: Biological Process	GO:0050818	regulation of coagulation		4.27e-05	0.1901	0.0009801	0.0088	8	96	STX2,F3,SERPINE2,PRKCA,PTPRJ,THBS1,SERPINE1,UBASH3B
GO: Biological Process	GO:0014910	regulation of smooth muscle cell migration		4.393e-05	0.1956	0.001003	0.009008	7	71	F3,IGFBP3,CYP1B1,NRP1,LPAR1,SERPINE1,HAS2
GO: Biological Process	GO:0090092	regulation of transmembrane receptor protein serine/threonine kinase signaling pathway		4.477e-05	0.1994	0.001009	0.009056	12	222	FBN1,FBN2,VASN,WNT5A,HIPK2,DKK1,CYR61,NOTCH2,TGFB1,TGFB2,THBS1,ENG
GO: Biological Process	GO:0048588	developmental cell growth		4.477e-05	0.1994	0.001009	0.009056	12	222	MAP1B,MAPT,SEMA3C,FN1,WNT5A,RAPH1,NRP1,GOLGA4,NRCAM,L1CAM,KMT2D,EFNA5
GO: Biological Process	GO:0060751	branch elongation involved in mammary gland duct branching		4.53e-05	0.2017	0.001009	0.009056	3	6	WNT5A,AREG,TGFB1
GO: Biological Process	GO:0060744	mammary gland branching involved in thelarche		4.53e-05	0.2017	0.001009	0.009056	3	6	WNT5A,AREG,TGFB1
GO: Biological Process	GO:0042695	thelarche		4.53e-05	0.2017	0.001009	0.009056	3	6	WNT5A,AREG,TGFB1
GO: Biological Process	GO:0044802	single-organism membrane organization		4.671e-05	0.208	0.001035	0.009291	29	978	STX2,EHD2,NDRG1,FLNA,SEC22B,POM121C,AREG,PACS1,PRKCA,TRAM2,MYADM,GBF1,RAB8B,SEC24A,SEC24D,BNIP3,POM121,STXBP1,SEC16A,FERMT2,GOLGA4,NRCAM,NUP214,TGFB1,TGFB2,SH3PXD2B,EPHA2,CDH2,MTSS1L
GO: Biological Process	GO:0000165	MAPK cascade		4.708e-05	0.2096	0.001038	0.009318	28	928	FOXM1,FOXO1,ANGPT1,MAGED1,FN1,WNT5A,FPR1,HIPK2,IGFBP3,CYR61,PRKCA,SMPD1,CTGF,PEA15,GADD45B,IRS1,ITGA1,NRP1,PTPRJ,NF2,CDON,LPAR1,TGFB1,TGFB2,THBS1,EPHA2,ROS1,CDH2
GO: Biological Process	GO:0007423	sensory organ development		4.917e-05	0.219	0.001079	0.009684	21	594	HIF1A,FBN1,FBN2,EFEMP1,VIM,COL8A1,WNT5A,HIPK2,TENM3,ATP2B1,CYP1B1,SPARC,NRP1,NF2,MAFB,NOTCH2,CDON,TGFB1,TGFB2,SH3PXD2B,EPHA2
GO: Biological Process	GO:0048193	Golgi vesicle transport		5.433e-05	0.2419	0.001186	0.01065	15	340	CENPE,ERGIC2,CREB3L2,HYOU1,SEC22B,AREG,ARF4,PACS1,GBF1,SEC24A,SEC24D,SEC16A,GOLGA4,KDELR2,KDELR3
GO: Biological Process	GO:0061024	membrane organization		5.602e-05	0.2495	0.001217	0.01093	31	1091	STX2,EHD2,NDRG1,FLNA,SEC22B,POM121C,AREG,PACS1,PRKCA,TRAM2,MYADM,MYH9,GBF1,RAB8B,SEC24A,SEC24D,BNIP3,POM121,STXBP1,SEC16A,FERMT2,GOLGA4,NRCAM,NUP214,TGFB1,TGFB2,THBS1,SH3PXD2B,EPHA2,CDH2,MTSS1L
GO: Biological Process	GO:0060485	mesenchyme development		5.672e-05	0.2526	0.001226	0.01101	13	264	HIF1A,FLNA,SEMA3C,VASN,WNT5A,NRP1,ZFP36L1,TGFB1,TGFB2,THBS1,LOXL2,HAS2,ENG
GO: Biological Process	GO:0010942	positive regulation of cell death		5.902e-05	0.2628	0.00127	0.0114	23	695	HIF1A,F3,TXNRD1,FOXO1,MAGED1,WNT5A,IGFBP3,CYR61,ANKRD1,SMPD1,CTGF,PEA15,GADD45B,CYP1B1,ITGA1,BNIP3,NQO1,NOTCH2,LPAR1,TGFB1,TGFB2,TGM2,THBS1
GO: Biological Process	GO:0007178	transmembrane receptor protein serine/threonine kinase signaling pathway		5.999e-05	0.2672	0.001284	0.01153	15	343	FBN1,FBN2,VIM,VASN,WNT5A,HIPK2,DKK1,CYR61,FERMT2,NOTCH2,TGFB1,TGFB2,THBS1,FSTL1,ENG
GO: Biological Process	GO:0043065	positive regulation of apoptotic process		6.044e-05	0.2692	0.001288	0.01156	22	649	HIF1A,F3,FOXO1,MAGED1,WNT5A,IGFBP3,CYR61,ANKRD1,SMPD1,CTGF,PEA15,GADD45B,CYP1B1,ITGA1,BNIP3,NQO1,NOTCH2,LPAR1,TGFB1,TGFB2,TGM2,THBS1
GO: Biological Process	GO:0061564	axon development		6.304e-05	0.2807	0.001337	0.012	19	514	MAP1B,MAP2,MAPT,VIM,SEMA3C,FN1,WNT5A,PRKCA,RAPH1,NRP1,STXBP1,GOLGA4,NRCAM,CALU,L1CAM,TGFB2,EFNA5,EFNB2,CDH2
GO: Biological Process	GO:0033627	cell adhesion mediated by integrin		6.4e-05	0.285	0.001351	0.01213	6	52	CYP1B1,ITGA5,L1CAM,TGFB2,EPHA2,SERPINE1
GO: Biological Process	GO:0019220	regulation of phosphate metabolic process		6.47e-05	0.2881	0.001359	0.0122	43	1756	HIF1A,PRR5L,CENPE,FOXM1,FOXO1,ANGPT1,MAGED1,FN1,WNT5A,FPR1,HIPK2,AREG,IGFBP3,DKK1,CYR61,PRKAA2,PRKCA,SMPD1,CTGF,PEA15,GADD45B,MYADM,IRS1,CCND1,ITGA1,ITGA5,DCN,CCNK,NRP1,PTPRJ,NF2,CDON,NPR3,LPAR1,TGFB1,TGFB2,THBS1,EFNA5,EPHA2,ROS1,UBASH3B,ENG,CDH2
GO: Biological Process	GO:0002088	lens development in camera-type eye		6.826e-05	0.304	0.001427	0.01281	7	76	VIM,WNT5A,HIPK2,NF2,CDON,TGFB1,EPHA2
GO: Biological Process	GO:0043068	positive regulation of programmed cell death		6.917e-05	0.308	0.001439	0.01292	22	655	HIF1A,F3,FOXO1,MAGED1,WNT5A,IGFBP3,CYR61,ANKRD1,SMPD1,CTGF,PEA15,GADD45B,CYP1B1,ITGA1,BNIP3,NQO1,NOTCH2,LPAR1,TGFB1,TGFB2,TGM2,THBS1
GO: Biological Process	GO:0007409	axonogenesis		7.194e-05	0.3204	0.00149	0.01338	18	475	MAP1B,MAP2,MAPT,VIM,SEMA3C,FN1,WNT5A,PRKCA,RAPH1,NRP1,STXBP1,GOLGA4,NRCAM,L1CAM,TGFB2,EFNA5,EFNB2,CDH2
GO: Biological Process	GO:0031344	regulation of cell projection organization		7.231e-05	0.322	0.001491	0.01339	22	657	MAP1B,MAP2,MAPT,SERPINE2,EFEMP1,VIM,SEMA3C,FN1,WNT5A,TENM3,ANKRD1,RAB8B,ASAP1,NRP1,GOLGA4,NRCAM,L1CAM,LPAR1,NCS1,EFNA5,EPHA2,CDH2
GO: Biological Process	GO:0060322	head development		7.33e-05	0.3264	0.001504	0.0135	25	802	HIF1A,CENPF,MAPT,SERPINE2,ATXN2,WNT5A,ARF4,DKK1,SMARCA1,ZFHX3,ATP2B1,NCOA6,AXL,NRP1,NF2,NFIX,SEC16A,MAFB,CDON,CRISPLD2,LPAR1,TGFB1,TGFB2,EFNA5,CDH2
GO: Biological Process	GO:0014909	smooth muscle cell migration		7.425e-05	0.3306	0.001517	0.01362	7	77	F3,IGFBP3,CYP1B1,NRP1,LPAR1,SERPINE1,HAS2
GO: Biological Process	GO:0051174	regulation of phosphorus metabolic process		7.662e-05	0.3412	0.001558	0.01399	43	1769	HIF1A,PRR5L,CENPE,FOXM1,FOXO1,ANGPT1,MAGED1,FN1,WNT5A,FPR1,HIPK2,AREG,IGFBP3,DKK1,CYR61,PRKAA2,PRKCA,SMPD1,CTGF,PEA15,GADD45B,MYADM,IRS1,CCND1,ITGA1,ITGA5,DCN,CCNK,NRP1,PTPRJ,NF2,CDON,NPR3,LPAR1,TGFB1,TGFB2,THBS1,EFNA5,EPHA2,ROS1,UBASH3B,ENG,CDH2
GO: Biological Process	GO:0009967	positive regulation of signal transduction		7.705e-05	0.3431	0.001559	0.014	38	1488	HIF1A,PRR5L,F3,FLNA,ANGPT1,MAGED1,WNT5A,FPR1,HIPK2,CREBBP,IGFBP3,CYR61,ANKRD1,PRKCA,CTGF,PEA15,GADD45B,CYP1B1,AXL,IRS1,ITGA1,ITGA5,DCN,NRP1,BNIP3,PTPRJ,NOTCH2,CDON,L1CAM,LPAR1,TGFB1,TGFB2,TGM2,THBS1,KMT2D,CCBE1,ENG,CDH2
GO: Biological Process	GO:0005978	glycogen biosynthetic process		7.941e-05	0.3536	0.001593	0.0143	6	54	UGP2,PPP1R3C,GBE1,IRS1,GFPT1,GYS1
GO: Biological Process	GO:0009250	glucan biosynthetic process		7.941e-05	0.3536	0.001593	0.0143	6	54	UGP2,PPP1R3C,GBE1,IRS1,GFPT1,GYS1
GO: Biological Process	GO:0048666	neuron development		8.228e-05	0.3664	0.001643	0.01475	31	1114	MAP1B,MAP2,MAPT,SERPINE2,EFEMP1,ATXN2,VIM,SEMA3C,FN1,WNT5A,KIF20B,AREG,ARF4,TENM3,ANKRD1,PRKCA,RAPH1,ITGA1,ASAP1,NRP1,STXBP1,GOLGA4,NRCAM,CALU,L1CAM,LPAR1,NCS1,TGFB2,EFNA5,EFNB2,CDH2
GO: Biological Process	GO:1990138	neuron projection extension		8.314e-05	0.3702	0.001653	0.01484	10	167	MAP1B,MAPT,SEMA3C,FN1,WNT5A,RAPH1,NRP1,GOLGA4,NRCAM,L1CAM
GO: Biological Process	GO:0010557	positive regulation of macromolecule biosynthetic process		8.492e-05	0.3781	0.001681	0.01509	43	1777	HIF1A,PLAC8,KMT2A,CREB3L2,FOXM1,FOXO1,MAGED1,WNT5A,POLR2A,HIPK2,ABLIM3,CREBBP,AREG,ARF4,ELL2,CYR61,ANKRD1,SMARCA1,ZFHX3,CTGF,SPEN,MYBL2,SERPINB7,CYP1B1,NCOA6,PPRC1,IRS1,DCN,CCNK,NFIC,NFIX,MAFB,CDON,TBL1X,EBF1,TGFB1,TGFB2,THBS1,KMT2D,SERPINE1,HAS2,ENG,HCFC1
GO: Biological Process	GO:0006890	retrograde vesicle-mediated transport, Golgi to ER		8.75e-05	0.3896	0.001718	0.01542	7	79	CENPE,ERGIC2,SEC22B,ARF4,GBF1,KDELR2,KDELR3
GO: Biological Process	GO:0023014	signal transduction by protein phosphorylation		8.755e-05	0.3899	0.001718	0.01542	28	962	FOXM1,FOXO1,ANGPT1,MAGED1,FN1,WNT5A,FPR1,HIPK2,IGFBP3,CYR61,PRKCA,SMPD1,CTGF,PEA15,GADD45B,IRS1,ITGA1,NRP1,PTPRJ,NF2,CDON,LPAR1,TGFB1,TGFB2,THBS1,EPHA2,ROS1,CDH2
GO: Biological Process	GO:0045055	regulated exocytosis		8.903e-05	0.3965	0.001739	0.01561	14	315	STX2,ACTN1,FLNA,FN1,SRGN,SPARC,QSOX1,STXBP1,ARHGAP17,TGFB1,TGFB2,THBS1,TLN1,SERPINE1
GO: Biological Process	GO:0097305	response to alcohol		9.218e-05	0.4105	0.001793	0.01609	16	398	HIF1A,F3,FBXO32,FOXO1,WNT5A,AREG,PRKCA,CTGF,ATP2B1,SPARC,CCND1,STC1,NQO1,CA9,TGFB1,PAM
GO: Biological Process	GO:0050772	positive regulation of axonogenesis		9.482e-05	0.4222	0.001836	0.01648	7	80	MAP1B,MAPT,FN1,NRP1,GOLGA4,L1CAM,EFNA5
GO: Biological Process	GO:0042063	gliogenesis		9.92e-05	0.4418	0.001903	0.01709	13	279	SERPINE2,EFEMP1,NDRG1,VIM,FN1,AREG,PTPRJ,NF2,NFIX,LPAR1,TGFB1,TGFB2,CDH2
GO: Biological Process	GO:0010256	endomembrane system organization		9.988e-05	0.4448	0.001903	0.01709	20	578	STX2,EHD2,SERPINE2,NDRG1,POM121C,PACS1,SRGN,PRKCA,MYADM,GBF1,POM121,STXBP1,SEC16A,GOLGA4,NUP214,TGFB1,TGFB2,EPHA2,CDH2,MTSS1L
GO: Biological Process	GO:0010562	positive regulation of phosphorus metabolic process		0.0001	0.4453	0.001903	0.01709	31	1126	HIF1A,PRR5L,CENPE,ANGPT1,MAGED1,WNT5A,FPR1,HIPK2,AREG,IGFBP3,CYR61,PRKAA2,PRKCA,SMPD1,CTGF,PEA15,GADD45B,IRS1,CCND1,ITGA1,ITGA5,CCNK,NRP1,CDON,LPAR1,TGFB1,TGFB2,THBS1,EFNA5,ENG,CDH2
GO: Biological Process	GO:0045937	positive regulation of phosphate metabolic process		0.0001	0.4453	0.001903	0.01709	31	1126	HIF1A,PRR5L,CENPE,ANGPT1,MAGED1,WNT5A,FPR1,HIPK2,AREG,IGFBP3,CYR61,PRKAA2,PRKCA,SMPD1,CTGF,PEA15,GADD45B,IRS1,CCND1,ITGA1,ITGA5,CCNK,NRP1,CDON,LPAR1,TGFB1,TGFB2,THBS1,EFNA5,ENG,CDH2
GO: Biological Process	GO:0034637	cellular carbohydrate biosynthetic process		0.0001026	0.457	0.001945	0.01746	7	81	UGP2,PPP1R3C,GBE1,IRS1,GFPT1,GYS1,HAS2
GO: Biological Process	GO:0010629	negative regulation of gene expression		0.0001112	0.4954	0.002099	0.01885	40	1627	HIF1A,CENPF,SERPINE2,HIST1H4H,FOXM1,FOXO1,FLNA,MAGED1,WNT5A,POLR2A,HIPK2,POM121C,CREBBP,ZFP36,DKK1,ANKRD1,PRKCA,ZFHX3,CTGF,ZNF91,SPEN,CYP1B1,MYADM,CCND1,POM121,NFIC,NFIX,NOTCH2,TBL1X,NUP214,TGFB1,TGFB2,USP2,THBS1,KMT2D,LOXL2,SERPINE1,ROS1,ENG,HCFC1
GO: Biological Process	GO:0090101	negative regulation of transmembrane receptor protein serine/threonine kinase signaling pathway		0.0001125	0.5008	0.002111	0.01895	8	110	FBN1,FBN2,VASN,WNT5A,HIPK2,DKK1,TGFB1,ENG
GO: Biological Process	GO:0048812	neuron projection morphogenesis		0.0001128	0.5023	0.002111	0.01895	21	630	MAP1B,MAP2,MAPT,ATXN2,VIM,SEMA3C,FN1,WNT5A,KIF20B,PRKCA,RAPH1,ITGA1,NRP1,STXBP1,GOLGA4,NRCAM,L1CAM,TGFB2,EFNA5,EFNB2,CDH2
GO: Biological Process	GO:0001974	blood vessel remodeling		0.0001191	0.5301	0.002218	0.01992	6	58	FLNA,SEMA3C,AXL,TGFB1,TGFB2,TGM2
GO: Biological Process	GO:0048511	rhythmic process		0.0001236	0.5503	0.002293	0.02059	15	366	KMT2A,ANGPT1,MAGED1,WNT5A,CREBBP,PRKAA2,ZFHX3,NCOA6,AXL,GFPT1,TGFB2,USP2,SERPINE1,PAM,HAS2
GO: Biological Process	GO:0050918	positive chemotaxis		0.0001311	0.5836	0.002422	0.02174	6	59	F3,ANGPT1,WNT5A,PRKCA,NRP1,PTPRJ
GO: Biological Process	GO:0045944	positive regulation of transcription from RNA polymerase II promoter		0.0001399	0.6228	0.002573	0.02311	30	1094	HIF1A,PLAC8,KMT2A,CREB3L2,FOXM1,FOXO1,WNT5A,HIPK2,ABLIM3,CREBBP,ARF4,ELL2,CYR61,ANKRD1,MYBL2,NCOA6,PPRC1,DCN,CCNK,NFIC,NFIX,MAFB,CDON,TBL1X,EBF1,TGFB1,KMT2D,SERPINE1,ENG,HCFC1
GO: Biological Process	GO:0000302	response to reactive oxygen species		0.0001497	0.6667	0.002744	0.02463	12	252	HIF1A,F3,TXNRD1,FOXO1,FN1,AREG,PRKCA,CYP1B1,AXL,BNIP3,NQO1,THBS1
GO: Biological Process	GO:0045596	negative regulation of cell differentiation		0.0001588	0.7072	0.002898	0.02602	22	694	EFEMP1,HIST1H4H,FOXO1,VIM,FNDC3B,SEMA3C,VASN,WNT5A,ZFP36,AREG,DKK1,ZFHX3,CCND1,ASAP1,NRP1,MAFB,LPAR1,S1PR3,TGFB1,TGFB2,EFNA5,UBASH3B
GO: Biological Process	GO:0030510	regulation of BMP signaling pathway		0.0001612	0.7178	0.002925	0.02627	7	87	FBN1,WNT5A,HIPK2,DKK1,CYR61,NOTCH2,ENG
GO: Biological Process	GO:0048771	tissue remodeling		0.0001616	0.7197	0.002925	0.02627	10	181	HIF1A,FLNA,SEMA3C,AXL,NOTCH2,TGFB1,TGFB2,TGM2,EPHA2,UBASH3B
GO: Biological Process	GO:0045666	positive regulation of neuron differentiation		0.0001659	0.7388	0.002991	0.02686	15	376	MAP1B,MAPT,SERPINE2,FN1,WNT5A,DKK1,TENM3,ANKRD1,NRP1,GOLGA4,CDON,NRCAM,L1CAM,LPAR1,EFNA5
GO: Biological Process	GO:0001837	epithelial to mesenchymal transition		0.0001728	0.7696	0.003103	0.02786	8	117	HIF1A,FLNA,VASN,WNT5A,TGFB1,TGFB2,LOXL2,HAS2
GO: Biological Process	GO:0090596	sensory organ morphogenesis		0.0001783	0.7941	0.003189	0.02863	13	296	HIF1A,FBN1,FBN2,EFEMP1,COL8A1,WNT5A,HIPK2,TENM3,NRP1,MAFB,NOTCH2,CDON,EPHA2
GO: Biological Process	GO:0048048	embryonic eye morphogenesis		0.0001809	0.8055	0.003222	0.02893	5	40	FBN1,FBN2,EFEMP1,WNT5A,HIPK2
GO: Biological Process	GO:0016051	carbohydrate biosynthetic process		0.0001847	0.8223	0.003271	0.02937	11	220	HIF1A,UGP2,ALDOC,FOXO1,PPP1R3C,GBE1,IRS1,GFPT1,TGFB1,GYS1,HAS2
GO: Biological Process	GO:1901655	cellular response to ketone		0.0001858	0.8275	0.003271	0.02937	7	89	FBXO32,FOXO1,FN1,PRKAA2,ATP2B1,TGFB1,EFNA5
GO: Biological Process	GO:0014812	muscle cell migration		0.0001858	0.8275	0.003271	0.02937	7	89	F3,IGFBP3,CYP1B1,NRP1,LPAR1,SERPINE1,HAS2
GO: Biological Process	GO:1901700	response to oxygen-containing compound		0.0001961	0.8731	0.003437	0.03086	39	1614	STX2,HIF1A,F3,TXNRD1,FBN1,FBXO32,FOXM1,FOXO1,FN1,WNT5A,AREG,STS,DKK1,ANKRD1,PRKAA2,PRKCA,SMPD1,CTGF,ATP2B1,CYP1B1,NCOA6,SPARC,AXL,IRS1,CCND1,DCN,GFPT1,STC1,BNIP3,NQO1,CA9,CXCL1,LPAR1,TGFB1,TGFB2,THBS1,EFNA5,SERPINE1,PAM
GO: Biological Process	GO:0007492	endoderm development		0.0001993	0.8873	0.003478	0.03123	7	90	COL8A1,COL12A1,ANGPT1,FN1,DKK1,ITGA5,TGFB1
GO: Biological Process	GO:0002009	morphogenesis of an epithelium		0.0002002	0.8916	0.003478	0.03123	20	609	HIF1A,FLNA,SEMA3C,ANGPT1,MAGED1,WNT5A,KIF20B,AREG,CYR61,ITGA5,NRP1,NOTCH2,CA9,ROR1,TGFB1,TGFB2,TGM2,EFNB2,EPHA2,ENG
GO: Biological Process	GO:0001933	negative regulation of protein phosphorylation		0.0002007	0.8939	0.003478	0.03123	16	426	PRR5L,FOXM1,FOXO1,ANGPT1,IGFBP3,DKK1,PRKCA,SMPD1,GADD45B,MYADM,DCN,PTPRJ,NF2,TGFB1,UBASH3B,ENG
GO: Biological Process	GO:0014031	mesenchymal cell development		0.0002017	0.8982	0.003481	0.03126	10	186	HIF1A,FLNA,SEMA3C,VASN,WNT5A,NRP1,TGFB1,TGFB2,LOXL2,HAS2
GO: Biological Process	GO:0007435	salivary gland morphogenesis		0.0002038	0.9075	0.003504	0.03146	5	41	SEMA3C,NRP1,TGFB1,TGFB2,TGM2
GO: Biological Process	GO:0070271	protein complex biogenesis		0.0002089	0.9301	0.003564	0.032	38	1562	STX2,MAP1B,CENPE,CENPF,MAPT,TXNRD1,HIST1H4H,KMT2A,ALDOC,FLNA,ANGPT1,FN1,ANXA6,SEC22B,SLC1A1,CREBBP,AREG,DKK1,PRKAA2,MYBL2,MYADM,MYH9,SEC24A,IRS1,GFPT1,SEC24D,STXBP1,SEC16A,FERMT2,TGFB1,TGM2,SH3PXD2B,KMT2D,EFNA5,ANGPTL4,PAM,CDH2,HCFC1
GO: Biological Process	GO:0006461	protein complex assembly		0.0002089	0.9301	0.003564	0.032	38	1562	STX2,MAP1B,CENPE,CENPF,MAPT,TXNRD1,HIST1H4H,KMT2A,ALDOC,FLNA,ANGPT1,FN1,ANXA6,SEC22B,SLC1A1,CREBBP,AREG,DKK1,PRKAA2,MYBL2,MYADM,MYH9,SEC24A,IRS1,GFPT1,SEC24D,STXBP1,SEC16A,FERMT2,TGFB1,TGM2,SH3PXD2B,KMT2D,EFNA5,ANGPTL4,PAM,CDH2,HCFC1
GO: Biological Process	GO:0030336	negative regulation of cell migration		0.0002159	0.9614	0.00367	0.03295	11	224	SRGAP1,IGFBP3,CYP1B1,DCN,STC1,PTPRJ,NF2,TGFB1,THBS1,SERPINE1,ENG
GO: Biological Process	GO:0005976	polysaccharide metabolic process		0.0002179	0.9703	0.003689	0.03313	8	121	UGP2,PPP1R3C,GBE1,IRS1,GFPT1,TGFB1,GYS1,HAS2
GO: Biological Process	GO:0006357	regulation of transcription from RNA polymerase II promoter		0.0002269	1	0.003826	0.03436	44	1916	HIF1A,PLAC8,FBN1,KMT2A,CREB3L2,FOXM1,FOXO1,MAGED1,WNT5A,HIPK2,MLXIP,ABLIM3,CREBBP,ZFP36,ARF4,ELL2,DKK1,CYR61,ANKRD1,ZFHX3,SPEN,MYBL2,NCOA6,PPRC1,CCND1,SRCAP,DCN,CCNK,NFIC,NFIX,MAFB,NOTCH2,CDON,TBL1X,CA9,EBF1,TGFB1,USP2,KMT2D,FSTL1,SERPINE1,PAM,ENG,HCFC1
GO: Biological Process	GO:0032963	collagen metabolic process		0.0002305	1	0.003874	0.03478	8	122	HIF1A,COL8A1,COL12A1,CTGF,TRAM2,SERPINB7,TGFB1,ENG
GO: Biological Process	GO:0043410	positive regulation of MAPK cascade		0.0002325	1	0.003892	0.03495	18	522	ANGPT1,MAGED1,WNT5A,FPR1,HIPK2,IGFBP3,PRKCA,CTGF,PEA15,GADD45B,ITGA1,NRP1,CDON,LPAR1,TGFB1,TGFB2,THBS1,CDH2
GO: Biological Process	GO:0030199	collagen fibril organization		0.0002562	1	0.004272	0.03836	5	43	COL12A1,CYP1B1,TGFB2,P4HA1,LOXL2
GO: Biological Process	GO:0007369	gastrulation		0.0002606	1	0.004309	0.03869	10	192	TXNRD1,COL8A1,COL12A1,FN1,WNT5A,DKK1,MYADM,ITGA5,NF2,EPHA2
GO: Biological Process	GO:0048864	stem cell development		0.0002606	1	0.004309	0.03869	10	192	HIF1A,FLNA,SEMA3C,VASN,WNT5A,NRP1,TGFB1,TGFB2,LOXL2,HAS2
GO: Biological Process	GO:0046543	development of secondary female sexual characteristics		0.0002613	1	0.004309	0.03869	3	10	WNT5A,AREG,TGFB1
GO: Biological Process	GO:0040008	regulation of growth		0.0002654	1	0.00435	0.03905	22	720	HIF1A,MAP1B,MAPT,PLAC8,SERPINE2,ATXN2,FOXM1,SEMA3C,FN1,WNT5A,IGFBP3,CYR61,CTGF,NRP1,PTPRJ,NF2,GOLGA4,NRCAM,L1CAM,TGFB1,TGFB2,EFNA5
GO: Biological Process	GO:0048199	vesicle targeting, to, from or within Golgi		0.0002657	1	0.00435	0.03905	6	67	SEC22B,AREG,GBF1,SEC24A,SEC24D,SEC16A
GO: Biological Process	GO:0051149	positive regulation of muscle cell differentiation		0.0002786	1	0.004544	0.0408	7	95	EHD2,IGFBP3,ZFHX3,CDON,TGFB1,EFNB2,CDH2
GO: Biological Process	GO:0006979	response to oxidative stress		0.000281	1	0.004552	0.04087	16	439	STX2,HIF1A,MAPT,F3,TXNRD1,FOXO1,ABCC1,FN1,AREG,PRKCA,CYP1B1,AXL,BNIP3,NQO1,SEPN1,THBS1
GO: Biological Process	GO:0044764	multi-organism cellular process		0.0002811	1	0.004552	0.04087	23	773	VIM,ANPEP,POLR2A,HIPK2,POM121C,CREBBP,PACS1,SLC22A5,SPEN,GBF1,AXL,ITGA5,SRCAP,CCNK,BNIP3,POM121,UBR4,NUP214,TGFB1,EFNB2,EPHA2,TLN1,HCFC1
GO: Biological Process	GO:0007431	salivary gland development		0.0002859	1	0.004613	0.04142	5	44	SEMA3C,NRP1,TGFB1,TGFB2,TGM2
GO: Biological Process	GO:0044259	multicellular organismal macromolecule metabolic process		0.0003032	1	0.004874	0.04376	8	127	HIF1A,COL8A1,COL12A1,CTGF,TRAM2,SERPINB7,TGFB1,ENG
GO: Biological Process	GO:0044087	regulation of cellular component biogenesis		0.0003089	1	0.004948	0.04442	24	829	ATXN2L,MAP1B,MAPT,SYNPO,ATXN2,ANTXR1,FLNA,WNT5A,DKK1,CYR61,PRKCA,CTGF,MYADM,MYH9,STXBP1,PTPRJ,NF2,LPAR1,TGFB1,THBS1,EFNA5,EPHA2,CDH2,HCFC1
GO: Biological Process	GO:0001945	lymph vessel development		0.0003116	1	0.004973	0.04465	4	25	HEG1,EFNB2,CCBE1,EPHA2
GO: Biological Process	GO:0035987	endodermal cell differentiation		0.0003182	1	0.005044	0.04529	5	45	COL8A1,COL12A1,FN1,DKK1,ITGA5
GO: Biological Process	GO:0051129	negative regulation of cellular component organization		0.0003183	1	0.005044	0.04529	21	680	MAP1B,CENPE,CENPF,EFEMP1,ATXN2,ANTXR1,VIM,SEMA3C,VASN,WNT5A,DKK1,MYADM,MYH9,ASAP1,NRP1,BNIP3,LPAR1,TGFB1,TGFB2,THBS1,EFNA5
GO: Biological Process	GO:2000146	negative regulation of cell motility		0.0003258	1	0.005145	0.04619	11	235	SRGAP1,IGFBP3,CYP1B1,DCN,STC1,PTPRJ,NF2,TGFB1,THBS1,SERPINE1,ENG
GO: Biological Process	GO:0048593	camera-type eye morphogenesis		0.000337	1	0.005303	0.04762	8	129	HIF1A,COL8A1,WNT5A,HIPK2,TENM3,NOTCH2,CDON,EPHA2
GO: Biological Process	GO:0032964	collagen biosynthetic process		0.0003531	1	0.005519	0.04956	5	46	CTGF,TRAM2,SERPINB7,TGFB1,ENG
GO: Biological Process	GO:0050680	negative regulation of epithelial cell proliferation		0.0003551	1	0.005519	0.04956	8	130	MAGED1,WNT5A,SPARC,TGFB1,TGFB2,THBS1,EFNB2,ENG
GO: Biological Process	GO:0010755	regulation of plasminogen activation		0.0003557	1	0.005519	0.04956	3	11	SERPINE2,THBS1,SERPINE1
GO: Biological Process	GO:0060600	dichotomous subdivision of an epithelial terminal unit		0.0003557	1	0.005519	0.04956	3	11	SEMA3C,AREG,NRP1
GO: Biological Process	GO:0001503	ossification		0.0003576	1	0.005522	0.04958	15	404	HIF1A,RRBP1,FBN2,FNDC3B,WNT5A,AREG,IGFBP3,CYR61,SRGN,CTGF,SPARC,STC1,TGFB1,TGFB2,EPHA2
GO: Biological Process	GO:0071773	cellular response to BMP stimulus		0.0003598	1	0.005522	0.04958	9	164	FBN1,FN1,WNT5A,HIPK2,DKK1,CYR61,NOTCH2,FSTL1,ENG
GO: Biological Process	GO:0071772	response to BMP		0.0003598	1	0.005522	0.04958	9	164	FBN1,FN1,WNT5A,HIPK2,DKK1,CYR61,NOTCH2,FSTL1,ENG
GO: Biological Process	GO:0048762	mesenchymal cell differentiation		0.0003608	1	0.005522	0.04958	10	200	HIF1A,FLNA,SEMA3C,VASN,WNT5A,NRP1,TGFB1,TGFB2,LOXL2,HAS2
GO: Biological Process	GO:0010575	positive regulation of vascular endothelial growth factor production		0.0003644	1	0.005538	0.04972	4	26	HIF1A,CYP1B1,TGFB1,CCBE1
GO: Biological Process	GO:0071634	regulation of transforming growth factor beta production		0.0003644	1	0.005538	0.04972	4	26	HIF1A,SERPINB7,TGFB2,THBS1
GO: Biological Process	GO:0009891	positive regulation of biosynthetic process		0.0003679	1	0.005572	0.05003	44	1959	HIF1A,PLAC8,KMT2A,CREB3L2,FOXM1,FOXO1,MAGED1,WNT5A,POLR2A,HIPK2,ABLIM3,CREBBP,AREG,ARF4,ELL2,CYR61,ANKRD1,SMARCA1,PRKCA,ZFHX3,CTGF,SPEN,MYBL2,SERPINB7,CYP1B1,NCOA6,PPRC1,IRS1,DCN,CCNK,NFIC,NFIX,MAFB,CDON,TBL1X,EBF1,TGFB1,TGFB2,THBS1,KMT2D,SERPINE1,HAS2,ENG,HCFC1
GO: Biological Process	GO:0060548	negative regulation of cell death		0.0003972	1	0.005995	0.05383	27	1001	HIF1A,PLAC8,FOXO1,ABCC1,FLNA,ANGPT1,HYOU1,FN1,WNT5A,HIPK2,ARF4,CYR61,PRKAA2,PRKCA,CTGF,PEA15,AXL,ITGA5,NRP1,BNIP3,STXBP1,NQO1,NOTCH2,TGFB2,THBS1,ANGPTL4,SERPINE1
GO: Biological Process	GO:0071604	transforming growth factor beta production		0.0004233	1	0.006347	0.05699	4	27	HIF1A,SERPINB7,TGFB2,THBS1
GO: Biological Process	GO:0043536	positive regulation of blood vessel endothelial cell migration		0.0004233	1	0.006347	0.05699	4	27	ANGPT1,PRKCA,TGFB1,THBS1
GO: Biological Process	GO:0031346	positive regulation of cell projection organization		0.0004284	1	0.006401	0.05748	14	367	MAP1B,MAPT,SERPINE2,EFEMP1,FN1,WNT5A,TENM3,ANKRD1,RAB8B,NRP1,GOLGA4,L1CAM,LPAR1,EFNA5
GO: Biological Process	GO:0010563	negative regulation of phosphorus metabolic process		0.0004438	1	0.006587	0.05914	19	599	PRR5L,FOXM1,FOXO1,ANGPT1,IGFBP3,DKK1,PRKCA,SMPD1,GADD45B,MYADM,DCN,PTPRJ,NF2,NPR3,LPAR1,TGFB1,TGFB2,UBASH3B,ENG
GO: Biological Process	GO:0045936	negative regulation of phosphate metabolic process		0.0004438	1	0.006587	0.05914	19	599	PRR5L,FOXM1,FOXO1,ANGPT1,IGFBP3,DKK1,PRKCA,SMPD1,GADD45B,MYADM,DCN,PTPRJ,NF2,NPR3,LPAR1,TGFB1,TGFB2,UBASH3B,ENG
GO: Biological Process	GO:0048732	gland development		0.0004454	1	0.006589	0.05916	17	504	HIF1A,SERPINE2,MKI67,FOXM1,SEMA3C,WNT5A,AREG,IRS1,CCND1,NRP1,MAFB,NOTCH2,TGFB1,TGFB2,TGM2,EPHA2,PAM
GO: Biological Process	GO:0007160	cell-matrix adhesion		0.0004556	1	0.006666	0.05986	10	206	ACTN1,FN1,CTGF,ITGA1,PTPRJ,NF2,FERMT2,THBS1,EFNA5,SERPINE1
GO: Biological Process	GO:0048858	cell projection morphogenesis		0.0004564	1	0.006666	0.05986	25	904	MAP1B,MAP2,MAPT,ATXN2,VIM,FLNA,SEMA3C,FN1,WNT5A,ABLIM3,KIF20B,PRKCA,RAPH1,RAB8B,ITGA1,ASAP1,NRP1,STXBP1,GOLGA4,NRCAM,L1CAM,TGFB2,EFNA5,EFNB2,CDH2
GO: Biological Process	GO:1902591	single-organism membrane budding		0.0004565	1	0.006666	0.05986	6	74	SEC22B,AREG,GBF1,SEC24A,SEC24D,SEC16A
GO: Biological Process	GO:0006112	energy reserve metabolic process		0.0004566	1	0.006666	0.05986	7	103	UGP2,PPP1R3C,GBE1,IRS1,GFPT1,GFPT2,GYS1
GO: Biological Process	GO:0043066	negative regulation of apoptotic process		0.0004638	1	0.00675	0.0606	25	905	HIF1A,PLAC8,FOXO1,FLNA,ANGPT1,HYOU1,FN1,WNT5A,HIPK2,ARF4,CYR61,PRKAA2,PRKCA,PEA15,AXL,ITGA5,NRP1,BNIP3,STXBP1,NQO1,NOTCH2,TGFB2,THBS1,ANGPTL4,SERPINE1
GO: Biological Process	GO:0001934	positive regulation of protein phosphorylation		0.0004727	1	0.006832	0.06134	26	959	PRR5L,CENPE,ANGPT1,MAGED1,WNT5A,FPR1,HIPK2,IGFBP3,CYR61,PRKCA,CTGF,PEA15,GADD45B,CCND1,ITGA1,ITGA5,CCNK,NRP1,CDON,LPAR1,TGFB1,TGFB2,THBS1,EFNA5,ENG,CDH2
GO: Biological Process	GO:0060537	muscle tissue development		0.0004736	1	0.006832	0.06134	15	415	CENPF,HEG1,SEMA3C,ANGPT1,WNT5A,DKK1,ANKRD1,DCN,CDON,SEPN1,TGFB1,TGFB2,USP2,EFNB2,ENG
GO: Biological Process	GO:0010976	positive regulation of neuron projection development		0.000475	1	0.006832	0.06134	12	286	MAP1B,MAPT,SERPINE2,FN1,WNT5A,TENM3,ANKRD1,NRP1,GOLGA4,L1CAM,LPAR1,EFNA5
GO: Biological Process	GO:0014911	positive regulation of smooth muscle cell migration		0.0004756	1	0.006832	0.06134	5	49	F3,CYP1B1,NRP1,LPAR1,HAS2
GO: Biological Process	GO:0061041	regulation of wound healing		0.0004806	1	0.006881	0.06178	8	136	STX2,F3,SERPINE2,PRKCA,PTPRJ,THBS1,SERPINE1,UBASH3B
GO: Biological Process	GO:0030194	positive regulation of blood coagulation		0.0004887	1	0.006931	0.06223	4	28	F3,PTPRJ,THBS1,SERPINE1
GO: Biological Process	GO:1900048	positive regulation of hemostasis		0.0004887	1	0.006931	0.06223	4	28	F3,PTPRJ,THBS1,SERPINE1
GO: Biological Process	GO:0060444	branching involved in mammary gland duct morphogenesis		0.0004887	1	0.006931	0.06223	4	28	WNT5A,AREG,TGFB1,EPHA2
GO: Biological Process	GO:0007420	brain development		0.0005061	1	0.007154	0.06423	22	755	HIF1A,CENPF,MAPT,SERPINE2,ATXN2,WNT5A,ARF4,DKK1,SMARCA1,ZFHX3,ATP2B1,NCOA6,AXL,NRP1,NF2,NFIX,SEC16A,MAFB,CDON,LPAR1,EFNA5,CDH2
GO: Biological Process	GO:1903844	regulation of cellular response to transforming growth factor beta stimulus		0.0005129	1	0.007159	0.06428	7	105	FBN1,FBN2,VASN,HIPK2,TGFB1,THBS1,ENG
GO: Biological Process	GO:0090100	positive regulation of transmembrane receptor protein serine/threonine kinase signaling pathway		0.0005129	1	0.007159	0.06428	7	105	HIPK2,CYR61,NOTCH2,TGFB1,TGFB2,THBS1,ENG
GO: Biological Process	GO:0017015	regulation of transforming growth factor beta receptor signaling pathway		0.0005129	1	0.007159	0.06428	7	105	FBN1,FBN2,VASN,HIPK2,TGFB1,THBS1,ENG
GO: Biological Process	GO:0002062	chondrocyte differentiation		0.0005129	1	0.007159	0.06428	7	105	EFEMP1,CREB3L2,PRKCA,CTGF,TGFB1,TGFBI,LOXL2
GO: Biological Process	GO:0044403	symbiosis, encompassing mutualism through parasitism		0.0005218	1	0.007219	0.06482	23	808	VIM,ANPEP,POLR2A,HIPK2,POM121C,CREBBP,PACS1,SLC22A5,SPEN,GBF1,AXL,ITGA5,SRCAP,CCNK,BNIP3,POM121,UBR4,NUP214,TGFB1,EFNB2,EPHA2,TLN1,HCFC1
GO: Biological Process	GO:0044419	interspecies interaction between organisms		0.0005218	1	0.007219	0.06482	23	808	VIM,ANPEP,POLR2A,HIPK2,POM121C,CREBBP,PACS1,SLC22A5,SPEN,GBF1,AXL,ITGA5,SRCAP,CCNK,BNIP3,POM121,UBR4,NUP214,TGFB1,EFNB2,EPHA2,TLN1,HCFC1
GO: Biological Process	GO:0051668	localization within membrane		0.0005296	1	0.007257	0.06516	8	138	FLNA,SEC22B,AREG,SEC24A,SEC24D,SEC16A,TGFB1,CDH2
GO: Biological Process	GO:0045185	maintenance of protein location		0.000543	1	0.007395	0.0664	7	106	FBN1,FBN2,FLNA,SRGN,KDELR2,KDELR3,TLN1
GO: Biological Process	GO:0016032	viral process		0.0005431	1	0.007395	0.0664	22	759	VIM,ANPEP,POLR2A,HIPK2,POM121C,CREBBP,PACS1,SPEN,GBF1,AXL,ITGA5,SRCAP,CCNK,BNIP3,POM121,UBR4,NUP214,TGFB1,EFNB2,EPHA2,TLN1,HCFC1
GO: Biological Process	GO:0007162	negative regulation of cell adhesion		0.0005487	1	0.007449	0.06688	11	250	SERPINE2,ANGPT1,CYP1B1,MYADM,NF2,TGFB1,TGFBI,THBS1,EFNA5,SERPINE1,UBASH3B
GO: Biological Process	GO:0007009	plasma membrane organization		0.0005539	1	0.007498	0.06732	12	291	STX2,EHD2,NDRG1,PACS1,MYADM,STXBP1,GOLGA4,TGFB1,TGFB2,EPHA2,CDH2,MTSS1L
GO: Biological Process	GO:0032535	regulation of cellular component size		0.0005589	1	0.007542	0.06771	14	377	HIF1A,MAP1B,MAPT,SEMA3C,FN1,WNT5A,IL7R,MYADM,MYH9,NRP1,GOLGA4,NRCAM,L1CAM,EFNA5
GO: Biological Process	GO:0032967	positive regulation of collagen biosynthetic process		0.0005611	1	0.007548	0.06777	4	29	CTGF,SERPINB7,TGFB1,ENG
GO: Biological Process	GO:0044264	cellular polysaccharide metabolic process		0.0005746	1	0.007706	0.06919	7	107	UGP2,PPP1R3C,GBE1,IRS1,GFPT1,GYS1,HAS2
GO: Biological Process	GO:0043069	negative regulation of programmed cell death		0.0005798	1	0.007753	0.06961	25	919	HIF1A,PLAC8,FOXO1,FLNA,ANGPT1,HYOU1,FN1,WNT5A,HIPK2,ARF4,CYR61,PRKAA2,PRKCA,PEA15,AXL,ITGA5,NRP1,BNIP3,STXBP1,NQO1,NOTCH2,TGFB2,THBS1,ANGPTL4,SERPINE1
GO: Biological Process	GO:0051173	positive regulation of nitrogen compound metabolic process		0.000596	1	0.007945	0.07133	43	1944	HIF1A,PLAC8,KMT2A,CREB3L2,FOXM1,FOXO1,MAGED1,WNT5A,POLR2A,HIPK2,ABLIM3,CREBBP,ZFP36,AREG,ARF4,ELL2,IGFBP3,CYR61,ANKRD1,PRKAA2,SMARCA1,PRKCA,ZFHX3,SPEN,MYBL2,CYP1B1,NCOA6,PPRC1,DCN,CCNK,NFIC,NFIX,MAFB,CDON,TBL1X,EBF1,TGFB1,THBS1,KMT2D,SERPINE1,HAS2,ENG,HCFC1
GO: Biological Process	GO:0065003	macromolecular complex assembly		0.0005977	1	0.007945	0.07133	41	1825	STX2,ATXN2L,MAP1B,CENPE,CENPF,MAPT,SF3A1,TXNRD1,ATXN2,HIST1H4H,KMT2A,ALDOC,FLNA,ANGPT1,FN1,ANXA6,SEC22B,SLC1A1,CREBBP,AREG,DKK1,PRKAA2,MYBL2,MYADM,MYH9,SEC24A,IRS1,GFPT1,SEC24D,STXBP1,SEC16A,FERMT2,TGFB1,TGM2,SH3PXD2B,KMT2D,EFNA5,ANGPTL4,PAM,CDH2,HCFC1
GO: Biological Process	GO:0045136	development of secondary sexual characteristics		0.0006045	1	0.007978	0.07163	3	13	WNT5A,AREG,TGFB1
GO: Biological Process	GO:0010935	regulation of macrophage cytokine production		0.0006045	1	0.007978	0.07163	3	13	WNT5A,TGFB1,TGFB2
GO: Biological Process	GO:0006901	vesicle coating		0.0006055	1	0.007978	0.07163	6	78	SEC22B,AREG,GBF1,SEC24A,SEC24D,SEC16A
GO: Biological Process	GO:0015031	protein transport		0.0006218	1	0.008168	0.07334	43	1948	STX2,HIF1A,CENPF,NPIPA1,RRBP1,CHML,FLNA,ANGPT1,FN1,WNT5A,SEC22B,POM121C,ABLIM3,KIF20B,ARF4,PPP1R3C,PACS1,SRGN,ANKRD1,PRKCA,TRAM2,NCOA6,MYADM,MYH9,GBF1,RAB8B,SEC24A,IRS1,SEC24D,POM121,STXBP1,SEC16A,TOMM34,GOLGA4,NOTCH2,KDELR2,KDELR3,NUP214,TGFB1,TGFB2,EFNA5,PAM,PRAF2
GO: Biological Process	GO:0042326	negative regulation of phosphorylation		0.0006339	1	0.008302	0.07454	16	473	PRR5L,FOXM1,FOXO1,ANGPT1,IGFBP3,DKK1,PRKCA,SMPD1,GADD45B,MYADM,DCN,PTPRJ,NF2,TGFB1,UBASH3B,ENG
GO: Biological Process	GO:0032990	cell part morphogenesis		0.0006368	1	0.008316	0.07466	25	925	MAP1B,MAP2,MAPT,ATXN2,VIM,FLNA,SEMA3C,FN1,WNT5A,ABLIM3,KIF20B,PRKCA,RAPH1,RAB8B,ITGA1,ASAP1,NRP1,STXBP1,GOLGA4,NRCAM,L1CAM,TGFB2,EFNA5,EFNB2,CDH2
GO: Biological Process	GO:0044253	positive regulation of multicellular organismal metabolic process		0.0006407	1	0.008317	0.07468	4	30	CTGF,SERPINB7,TGFB1,ENG
GO: Biological Process	GO:0010714	positive regulation of collagen metabolic process		0.0006407	1	0.008317	0.07468	4	30	CTGF,SERPINB7,TGFB1,ENG
GO: Biological Process	GO:0045935	positive regulation of nucleobase-containing compound metabolic process		0.0006451	1	0.00835	0.07497	41	1832	HIF1A,PLAC8,KMT2A,CREB3L2,FOXM1,FOXO1,MAGED1,WNT5A,POLR2A,HIPK2,ABLIM3,CREBBP,ZFP36,AREG,ARF4,ELL2,IGFBP3,CYR61,ANKRD1,PRKAA2,SMARCA1,PRKCA,ZFHX3,SPEN,MYBL2,CYP1B1,NCOA6,PPRC1,DCN,CCNK,NFIC,NFIX,MAFB,CDON,TBL1X,EBF1,TGFB1,KMT2D,SERPINE1,ENG,HCFC1
GO: Biological Process	GO:0006468	protein phosphorylation		0.0006486	1	0.008371	0.07516	43	1952	PRR5L,CENPE,EFEMP1,FOXM1,FOXO1,ANGPT1,MAGED1,FN1,WNT5A,FPR1,HIPK2,IGFBP3,DKK1,CYR61,PRKAA2,PRKCA,SMPD1,CTGF,PEA15,GADD45B,MYADM,AXL,IRS1,CCND1,ITGA1,ITGA5,DCN,CCNK,NRP1,PTPRJ,NF2,CDON,ROR1,LPAR1,TGFB1,TGFB2,THBS1,EFNA5,EPHA2,ROS1,UBASH3B,ENG,CDH2
GO: Biological Process	GO:0006888	ER to Golgi vesicle-mediated transport		0.0006522	1	0.008393	0.07536	9	178	CREB3L2,HYOU1,SEC22B,AREG,ARF4,GBF1,SEC24A,SEC24D,SEC16A
GO: Biological Process	GO:1905039	carboxylic acid transmembrane transport		0.000678	1	0.008675	0.07789	7	110	ABCC1,SLC1A1,SLC6A6,SLC6A8,SLC22A5,PRKAA2,THBS1
GO: Biological Process	GO:0071621	granulocyte chemotaxis		0.000678	1	0.008675	0.07789	7	110	PRKCA,GBF1,ITGA1,PTPRJ,CXCL1,TGFB2,THBS1
GO: Biological Process	GO:0071396	cellular response to lipid		0.0006864	1	0.008758	0.07863	18	572	HIF1A,FBXO32,FOXO1,FN1,WNT5A,ANKRD1,PRKAA2,PRKCA,ATP2B1,NCOA6,AXL,PAQR5,STC1,LPAR1,TGFB1,KMT2D,EFNA5,SERPINE1
GO: Biological Process	GO:0061180	mammary gland epithelium development		0.000693	1	0.008817	0.07916	6	80	HIF1A,WNT5A,AREG,CCND1,TGFB1,EPHA2
GO: Biological Process	GO:0044236	multicellular organism metabolic process		0.0007016	1	0.008901	0.07992	8	144	HIF1A,COL8A1,COL12A1,CTGF,TRAM2,SERPINB7,TGFB1,ENG
GO: Biological Process	GO:0050900	leukocyte migration		0.0007039	1	0.008904	0.07995	14	386	ANGPT1,FN1,WNT5A,PRKCA,MYH9,GBF1,ITGA1,ITGA5,PTPRJ,L1CAM,CXCL1,TGFB2,THBS1,SERPINE1
GO: Biological Process	GO:0045859	regulation of protein kinase activity		0.0007157	1	0.009028	0.08106	22	775	CENPE,ANGPT1,MAGED1,WNT5A,FPR1,CYR61,PRKCA,SMPD1,PEA15,GADD45B,CCND1,ITGA1,DCN,CCNK,PTPRJ,NF2,LPAR1,TGFB1,TGFB2,THBS1,EFNA5,UBASH3B
GO: Biological Process	GO:0033598	mammary gland epithelial cell proliferation		0.0007279	1	0.009105	0.08175	4	31	WNT5A,AREG,CCND1,EPHA2
GO: Biological Process	GO:0003209	cardiac atrium morphogenesis		0.0007279	1	0.009105	0.08175	4	31	HEG1,WNT5A,CYR61,NOTCH2
GO: Biological Process	GO:0050820	positive regulation of coagulation		0.0007279	1	0.009105	0.08175	4	31	F3,PTPRJ,THBS1,SERPINE1
GO: Biological Process	GO:0006903	vesicle targeting		0.0007402	1	0.009233	0.0829	6	81	SEC22B,AREG,GBF1,SEC24A,SEC24D,SEC16A
GO: Biological Process	GO:0043535	regulation of blood vessel endothelial cell migration		0.0007473	1	0.009296	0.08346	5	54	ANGPT1,PRKCA,TGFB1,THBS1,EPHA2
GO: Biological Process	GO:0042493	response to drug		0.0007578	1	0.0094	0.0844	16	481	HIF1A,CENPF,KMT2A,ABCC1,SEMA3C,ANKRD1,SLC22A5,PRKAA2,SMPD1,CCND1,CA9,TGFB1,TGFB2,THBS1,SERPINE1,PAM
GO: Biological Process	GO:0048642	negative regulation of skeletal muscle tissue development		0.0007619	1	0.009424	0.08461	3	14	DKK1,TGFB1,USP2
GO: Biological Process	GO:0033674	positive regulation of kinase activity		0.0007815	1	0.009633	0.08649	17	530	CENPE,ANGPT1,MAGED1,WNT5A,FPR1,CYR61,PEA15,GADD45B,IRS1,CCND1,ITGA1,CCNK,LPAR1,TGFB1,TGFB2,THBS1,EFNA5
GO: Biological Process	GO:0051402	neuron apoptotic process		0.0007831	1	0.009633	0.08649	11	261	HIF1A,ANGPT1,HYOU1,HIPK2,AXL,ITGA1,NRP1,BNIP3,STXBP1,NQO1,TGFB2
GO: Biological Process	GO:0061138	morphogenesis of a branching epithelium		0.0007859	1	0.009641	0.08656	10	221	SEMA3C,ANGPT1,MAGED1,WNT5A,AREG,NRP1,TGFB1,TGM2,EPHA2,ENG
GO: Biological Process	GO:1903825	organic acid transmembrane transport		0.0007956	1	0.009733	0.08739	7	113	ABCC1,SLC1A1,SLC6A6,SLC6A8,SLC22A5,PRKAA2,THBS1
GO: Cellular Component	GO:0031012	extracellular matrix		2.2e-10	9.635e-08	9.635e-08	6.418e-07	26	444	F3,SERPINE2,FBN1,FBN2,EFEMP1,COL8A1,COL12A1,FN1,WNT5A,CCDC80,CYR61,CTGF,SPARC,DCN,CDON,CRISPLD2,TGFB1,TGFB2,TGFBI,TGM2,THBS1,EFNA5,CCBE1,LOXL2,ANGPTL4,SERPINE1
GO: Cellular Component	GO:0005912	adherens junction		1.387e-09	6.075e-07	2.609e-07	1.738e-06	26	484	MCAM,ACTN1,FAT1,NDRG1,MME,PLEC,TNS3,VIM,FLNA,HYOU1,ANXA6,MYH9,ITGA1,ITGA5,NRP1,NF2,FERMT2,L1CAM,NUP214,TGM2,EFNA5,EFNB2,EPHA2,TLN1,ENG,CDH2
GO: Cellular Component	GO:0005925	focal adhesion		2.585e-09	1.132e-06	2.609e-07	1.738e-06	23	393	MCAM,ACTN1,FAT1,MME,PLEC,TNS3,VIM,FLNA,HYOU1,ANXA6,MYH9,ITGA1,ITGA5,NRP1,FERMT2,L1CAM,NUP214,TGM2,EFNB2,EPHA2,TLN1,ENG,CDH2
GO: Cellular Component	GO:0070161	anchoring junction		3.108e-09	1.361e-06	2.609e-07	1.738e-06	26	503	MCAM,ACTN1,FAT1,NDRG1,MME,PLEC,TNS3,VIM,FLNA,HYOU1,ANXA6,MYH9,ITGA1,ITGA5,NRP1,NF2,FERMT2,L1CAM,NUP214,TGM2,EFNA5,EFNB2,EPHA2,TLN1,ENG,CDH2
GO: Cellular Component	GO:0005924	cell-substrate adherens junction		3.29e-09	1.441e-06	2.609e-07	1.738e-06	23	398	MCAM,ACTN1,FAT1,MME,PLEC,TNS3,VIM,FLNA,HYOU1,ANXA6,MYH9,ITGA1,ITGA5,NRP1,FERMT2,L1CAM,NUP214,TGM2,EFNB2,EPHA2,TLN1,ENG,CDH2
GO: Cellular Component	GO:0031091	platelet alpha granule		3.865e-09	1.693e-06	2.609e-07	1.738e-06	11	75	ACTN1,SERPINE2,FN1,SRGN,SPARC,QSOX1,STXBP1,TGFB1,TGFB2,THBS1,SERPINE1
GO: Cellular Component	GO:0030055	cell-substrate junction		4.17e-09	1.826e-06	2.609e-07	1.738e-06	23	403	MCAM,ACTN1,FAT1,MME,PLEC,TNS3,VIM,FLNA,HYOU1,ANXA6,MYH9,ITGA1,ITGA5,NRP1,FERMT2,L1CAM,NUP214,TGM2,EFNB2,EPHA2,TLN1,ENG,CDH2
GO: Cellular Component	GO:0009986	cell surface		1.488e-08	6.517e-06	8.146e-07	5.426e-06	34	873	STX2,MCAM,F3,HEG1,SERPINE2,ANTXR1,ANPEP,VASN,WNT5A,AREG,IL7R,MYH9,SPARC,AXL,ITGA1,ITGA5,NRP1,PTPRJ,NF2,FERMT2,NOTCH2,CDON,NRCAM,L1CAM,LPAR1,TGFB1,TGFB2,THBS1,EFNA5,EPHA2,TLN1,PAM,ROS1,ENG
GO: Cellular Component	GO:0005578	proteinaceous extracellular matrix		3.378e-08	1.48e-05	1.644e-06	1.095e-05	21	379	FBN1,FBN2,EFEMP1,COL8A1,COL12A1,FN1,WNT5A,CCDC80,CYR61,CTGF,SPARC,DCN,CRISPLD2,TGFB1,TGFB2,TGFBI,TGM2,EFNA5,CCBE1,LOXL2,ANGPTL4
GO: Cellular Component	GO:0031093	platelet alpha granule lumen		3.869e-08	1.695e-05	1.695e-06	1.129e-05	9	55	ACTN1,FN1,SRGN,SPARC,QSOX1,TGFB1,TGFB2,THBS1,SERPINE1
GO: Cellular Component	GO:0044420	extracellular matrix component		4.658e-08	2.04e-05	1.855e-06	1.235e-05	13	141	FBN1,FBN2,EFEMP1,COL8A1,COL12A1,FN1,CCDC80,SPARC,DCN,TGFB2,TGFBI,EFNA5,LOXL2
GO: Cellular Component	GO:0031983	vesicle lumen		1.857e-07	8.135e-05	6.78e-06	4.516e-05	11	108	ACTN1,HYOU1,FN1,ANPEP,SRGN,SPARC,QSOX1,TGFB1,TGFB2,THBS1,SERPINE1
GO: Cellular Component	GO:0031252	cell leading edge		2.428e-07	0.0001064	8.182e-06	5.45e-05	20	389	STX2,ACTN1,FAT1,ANTXR1,VIM,ABLIM3,ARF4,ATP2B1,MYADM,MYH9,GBF1,RAPH1,ITGA5,PTPRJ,NF2,FERMT2,EPHA2,TLN1,CDH2,MTSS1L
GO: Cellular Component	GO:0005615	extracellular space		3.98e-07	0.0001743	1.245e-05	8.294e-05	43	1449	CPA4,STX2,MCAM,ACTN1,F3,SERPINE2,FBN1,EFEMP1,SEMA3C,COL12A1,ANGPT1,FN1,ANPEP,VASN,WNT5A,AREG,ESF1,IGFBP3,DKK1,SRGN,SMPD1,CTGF,SERPINB7,SPARC,AXL,DCN,STC1,NRP1,QSOX1,KRT34,CXCL1,TGFB1,TGFB2,TGFBI,THBS1,FSTL1,CCBE1,LOXL2,ANGPTL4,SERPINE1,PAM,PAPPA,ENG
GO: Cellular Component	GO:0060205	cytoplasmic membrane-bounded vesicle lumen		1.156e-06	0.0005065	3.236e-05	0.0002156	10	104	ACTN1,HYOU1,FN1,SRGN,SPARC,QSOX1,TGFB1,TGFB2,THBS1,SERPINE1
GO: Cellular Component	GO:0030054	cell junction		1.182e-06	0.0005178	3.236e-05	0.0002156	37	1200	STX2,MAP1B,MCAM,SYNPO,ACTN1,FAT1,HEG1,NDRG1,MME,PLEC,TNS3,VIM,FLNA,HYOU1,ANXA6,ATP2B1,MYADM,MYH9,CCND1,ITGA1,ITGA5,NRP1,PTPRJ,NF2,FERMT2,L1CAM,ARHGAP17,NUP214,NCS1,TGM2,SH3PXD2B,EFNA5,EFNB2,EPHA2,TLN1,ENG,CDH2
GO: Cellular Component	GO:0034774	secretory granule lumen		1.777e-06	0.0007785	4.339e-05	0.000289	9	85	ACTN1,FN1,SRGN,SPARC,QSOX1,TGFB1,TGFB2,THBS1,SERPINE1
GO: Cellular Component	GO:0005604	basement membrane		1.783e-06	0.0007811	4.339e-05	0.000289	10	109	FBN1,EFEMP1,COL8A1,FN1,CCDC80,SPARC,TGFB2,TGFBI,EFNA5,LOXL2
GO: Cellular Component	GO:0032432	actin filament bundle		4.91e-05	0.0215	0.001132	0.007538	7	73	SYNPO,ACTN1,MYL9,FLNA,ABLIM3,MYH9,FERMT2
GO: Cellular Component	GO:0036477	somatodendritic compartment		8.261e-05	0.03618	0.00175	0.01165	26	867	MAP1B,MAP2,MAPT,SYNPO,ACTN1,TXNRD1,SERPINE2,PLCB4,MME,FLNA,ARF4,PRKCA,ATP2B1,ITGA1,ASAP1,NRP1,BNIP3,NQO1,L1CAM,LPAR1,NCS1,TGFB1,TGFB2,PAM,CDH2,HCFC1
GO: Cellular Component	GO:0001726	ruffle		8.389e-05	0.03674	0.00175	0.01165	10	169	ACTN1,ARF4,MYADM,MYH9,ITGA5,PTPRJ,NF2,EPHA2,TLN1,MTSS1L
GO: Cellular Component	GO:0048471	perinuclear region of cytoplasm		9.272e-05	0.04061	0.001846	0.01229	23	724	MAP1B,CENPF,EHD2,FAT1,NDRG1,ATXN2,PLEC,VIM,FLNA,ANXA6,KIF20B,PACS1,PRKCA,CTGF,RAB8B,SEC24A,SRCAP,SEC24D,NF2,NCS1,USP2,PAM,ROS1
GO: Cellular Component	GO:0005911	cell-cell junction		0.0001431	0.06269	0.002725	0.01815	16	418	STX2,SYNPO,ACTN1,FAT1,HEG1,NDRG1,FLNA,ANXA6,MYADM,MYH9,CCND1,ITGA5,PTPRJ,ARHGAP17,TLN1,CDH2
GO: Cellular Component	GO:0031256	leading edge membrane		0.0001707	0.07478	0.003116	0.02075	9	150	ANTXR1,ARF4,ATP2B1,ITGA5,PTPRJ,NF2,FERMT2,EPHA2,TLN1
GO: Cellular Component	GO:0030027	lamellipodium		0.0001847	0.0809	0.003236	0.02155	10	186	STX2,FAT1,ANTXR1,ABLIM3,RAPH1,NF2,FERMT2,EPHA2,CDH2,MTSS1L
GO: Cellular Component	GO:0043005	neuron projection		0.0002343	0.1026	0.0038	0.02531	31	1194	HIF1A,MAP1B,MAP2,MAPT,SYNPO,ACTN1,PLCB4,MME,ALDOC,VIM,FLNA,KIF20B,ARF4,TENM3,PRKCA,ATP2B1,ITGA1,ASAP1,NRP1,BNIP3,STXBP1,NF2,NRCAM,L1CAM,LPAR1,NCS1,TGFB1,TGFB2,PAM,CDH2,HCFC1
GO: Cellular Component	GO:0097517	contractile actin filament bundle		0.0002504	0.1097	0.0038	0.02531	6	67	SYNPO,ACTN1,MYL9,ABLIM3,MYH9,FERMT2
GO: Cellular Component	GO:0001725	stress fiber		0.0002504	0.1097	0.0038	0.02531	6	67	SYNPO,ACTN1,MYL9,ABLIM3,MYH9,FERMT2
GO: Cellular Component	GO:0009897	external side of plasma membrane		0.0002516	0.1102	0.0038	0.02531	13	310	MCAM,F3,HEG1,SERPINE2,ANPEP,IL7R,ITGA1,ITGA5,NRCAM,L1CAM,THBS1,EFNA5,ENG
GO: Cellular Component	GO:0030864	cortical actin cytoskeleton		0.0002716	0.119	0.003966	0.02642	6	68	ACTN1,MYADM,MYH9,NF2,CDH2,MTSS1L
GO: Cellular Component	GO:0030141	secretory granule		0.000287	0.1257	0.004055	0.02701	15	400	ACTN1,SERPINE2,FN1,SRGN,SMPD1,SPARC,ITGA1,QSOX1,STXBP1,NCS1,TGFB1,TGFB2,THBS1,SERPINE1,PAM
GO: Cellular Component	GO:0030863	cortical cytoskeleton		0.0002963	0.1298	0.004056	0.02701	7	97	ACTN1,FLNA,MYADM,MYH9,NF2,CDH2,MTSS1L
GO: Cellular Component	GO:0016023	cytoplasmic, membrane-bounded vesicle		0.0004301	0.1884	0.005709	0.03803	31	1237	STX2,ACTN1,SERPINE2,MME,HYOU1,FN1,WNT5A,ANXA6,SEC22B,AREG,PACS1,SRGN,SMPD1,SPARC,RAB8B,SEC24A,ITGA1,QSOX1,SEC24D,STXBP1,CRISPLD2,KDELR2,KDELR3,CALU,LPAR1,NCS1,TGFB1,TGFB2,THBS1,SERPINE1,PAM
GO: Cellular Component	GO:0031410	cytoplasmic vesicle		0.0004614	0.2021	0.005926	0.03947	33	1355	STX2,ACTN1,SERPINE2,MME,HYOU1,FN1,WNT5A,ANXA6,SEC22B,AREG,PACS1,SRGN,SMPD1,SPARC,RAB8B,SEC24A,ITGA1,ITGA5,NRP1,QSOX1,SEC24D,STXBP1,CRISPLD2,KDELR2,KDELR3,CALU,LPAR1,NCS1,TGFB1,TGFB2,THBS1,SERPINE1,PAM
GO: Cellular Component	GO:0097708	intracellular vesicle		0.0004735	0.2074	0.005926	0.03947	33	1357	STX2,ACTN1,SERPINE2,MME,HYOU1,FN1,WNT5A,ANXA6,SEC22B,AREG,PACS1,SRGN,SMPD1,SPARC,RAB8B,SEC24A,ITGA1,ITGA5,NRP1,QSOX1,SEC24D,STXBP1,CRISPLD2,KDELR2,KDELR3,CALU,LPAR1,NCS1,TGFB1,TGFB2,THBS1,SERPINE1,PAM
GO: Cellular Component	GO:0044463	cell projection part		0.0005166	0.2262	0.006084	0.04052	29	1139	HIF1A,MAP1B,MAP2,CENPF,MAPT,SYNPO,ACTN1,ANTXR1,MME,FLNA,KIF20B,ARF4,SLC22A5,ATP2B1,IRS1,ITGA5,ASAP1,NRP1,BNIP3,STXBP1,PTPRJ,NF2,FERMT2,CA9,NRCAM,L1CAM,LPAR1,EPHA2,TLN1
GO: Cellular Component	GO:0042641	actomyosin		0.0005333	0.2336	0.006084	0.04052	6	77	SYNPO,ACTN1,MYL9,ABLIM3,MYH9,FERMT2
GO: Cellular Component	GO:0030424	axon		0.0005465	0.2394	0.006084	0.04052	18	567	HIF1A,MAP1B,MAPT,SYNPO,MME,ALDOC,VIM,KIF20B,TENM3,PRKCA,NRP1,STXBP1,NRCAM,L1CAM,NCS1,TGFB1,TGFB2,HCFC1
GO: Cellular Component	GO:0031988	membrane-bounded vesicle		0.0005556	0.2433	0.006084	0.04052	31	1256	STX2,ACTN1,SERPINE2,MME,HYOU1,FN1,WNT5A,ANXA6,SEC22B,AREG,PACS1,SRGN,SMPD1,SPARC,RAB8B,SEC24A,ITGA1,QSOX1,SEC24D,STXBP1,CRISPLD2,KDELR2,KDELR3,CALU,LPAR1,NCS1,TGFB1,TGFB2,THBS1,SERPINE1,PAM
GO: Cellular Component	GO:0000940	condensed chromosome outer kinetochore		0.0005852	0.2563	0.006252	0.04164	3	13	CENPE,CENPF,CREBBP
GO: Cellular Component	GO:0099503	secretory vesicle		0.0007686	0.3366	0.008015	0.05339	17	535	STX2,ACTN1,SERPINE2,MME,FN1,SRGN,SMPD1,SPARC,ITGA1,QSOX1,STXBP1,NCS1,TGFB1,TGFB2,THBS1,SERPINE1,PAM
GO: Cellular Component	GO:0032587	ruffle membrane		0.0008471	0.371	0.008603	0.0573	6	84	ARF4,ITGA5,PTPRJ,NF2,EPHA2,TLN1
GO: Cellular Component	GO:0044297	cell body		0.0008643	0.3786	0.008603	0.0573	20	691	MAP1B,MAP2,MAPT,SYNPO,TXNRD1,SERPINE2,VIM,FLNA,PRKCA,ATP2B1,ITGA1,NRP1,NF2,NQO1,L1CAM,LPAR1,TGFB1,TGFB2,PAM,HCFC1
GO: Molecular Function	GO:0005178	integrin binding		6.93e-08	5.038e-05	5.038e-05	0.0003611	12	121	ACTN1,FBN1,FN1,CYR61,CTGF,ITGA5,NF2,L1CAM,S1PR3,TGFBI,THBS1,TLN1
GO: Molecular Function	GO:0005518	collagen binding		4.291e-07	0.000312	0.0001374	0.0009847	9	72	ANTXR1,FN1,SRGN,SPARC,ITGA1,DCN,TGFBI,THBS1,CCBE1
GO: Molecular Function	GO:0044877	macromolecular complex binding		5.67e-07	0.0004122	0.0001374	0.0009847	46	1626	HIF1A,MAP1B,MAP2,CENPE,CENPF,MAPT,ACTN1,SVEP1,PLAC8,FBN1,NDRG1,ANTXR1,KMT2A,FOXO1,VIM,FLNA,FN1,EP400,ANXA6,CREBBP,KIF20B,CYR61,SRGN,PRKAA2,SMARCA1,CTGF,NCOA6,MYH9,SPARC,IRS1,CCND1,ITGA1,ITGA5,DCN,NF2,TBL1X,L1CAM,S1PR3,TGFBI,THBS1,CCBE1,LOXL2,TLN1,ENG,CDH2,HCFC1
GO: Molecular Function	GO:0032403	protein complex binding		1.79e-06	0.001301	0.0003253	0.002331	34	1071	HIF1A,MAP1B,MAP2,CENPE,MAPT,ACTN1,FBN1,NDRG1,ANTXR1,VIM,FLNA,FN1,ANXA6,KIF20B,CYR61,SRGN,SMARCA1,CTGF,MYH9,SPARC,IRS1,CCND1,ITGA1,ITGA5,DCN,NF2,L1CAM,S1PR3,TGFBI,THBS1,CCBE1,TLN1,ENG,CDH2
GO: Molecular Function	GO:0050839	cell adhesion molecule binding		4.068e-06	0.002957	0.000519	0.00372	13	208	ACTN1,FBN1,NDRG1,FN1,CYR61,CTGF,ITGA5,NF2,L1CAM,S1PR3,TGFBI,THBS1,TLN1
GO: Molecular Function	GO:0019904	protein domain specific binding		4.284e-06	0.003114	0.000519	0.00372	26	729	MAPT,ACTN1,EHD2,ATXN2,HIST1H4H,WNT5A,KIF20B,SLC22A5,ATP2B1,NCOA6,MYH9,RAB8B,IRS1,STXBP1,NF2,MYPN,TBL1X,L1CAM,ARHGAP17,EBF1,ADAM12,LPAR1,TGM2,SH3PXD2B,TLN1,SRRM2
GO: Molecular Function	GO:0005509	calcium ion binding		6.687e-05	0.04862	0.006097	0.0437	23	708	ACTN1,SVEP1,EHD2,S100A3,FAT1,HEG1,FBN1,FBN2,EFEMP1,MYL9,PLCB4,ANXA6,SPARC,NOTCH2,CALU,SEPN1,NCS1,TGM2,THBS1,FSTL1,CCBE1,PAM,CDH2
GO: Molecular Function	GO:0005154	epidermal growth factor receptor binding		6.71e-05	0.04878	0.006097	0.0437	5	33	EFEMP1,ATXN2,AREG,ARF4,ITGA5
GO: Molecular Function	GO:0072349	modified amino acid transmembrane transporter activity		7.798e-05	0.05669	0.006299	0.04514	4	18	ABCC1,SLC6A8,SLC16A2,SLC22A5
GO: Molecular Function	GO:0048029	monosaccharide binding		8.902e-05	0.06472	0.006472	0.04638	7	80	UGP2,PLOD1,PLOD2,P4HA1,GYS1,PAM,ENG
GO: Molecular Function	GO:0005114	type II transforming growth factor beta receptor binding		0.0001207	0.08774	0.007719	0.05532	3	8	TGFB1,TGFB2,ENG
GO: Molecular Function	GO:0030246	carbohydrate binding		0.0001274	0.09263	0.007719	0.05532	13	289	DCBLD1,UGP2,PLOD1,PLOD2,MLEC,GBE1,GFPT1,GFPT2,P4HA1,LOXL2,GYS1,PAM,ENG
GO: Molecular Function	GO:0031418	L-ascorbic acid binding		0.0001478	0.1075	0.008268	0.05925	4	21	PLOD1,PLOD2,P4HA1,PAM
GO: Molecular Function	GO:0005539	glycosaminoglycan binding		0.0001625	0.1181	0.008439	0.06048	11	219	SERPINE2,FN1,CCDC80,CYR61,CTGF,DCN,NRP1,CRISPLD2,THBS1,FSTL1,ENG
GO: Molecular Function	GO:0019199	transmembrane receptor protein kinase activity		0.0002006	0.1459	0.009506	0.06813	7	91	EFEMP1,AXL,NRP1,ROR1,EPHA2,ROS1,ENG
GO: Molecular Function	GO:0019899	enzyme binding		0.0002092	0.1521	0.009506	0.06813	44	1929	HIF1A,PRR5L,CENPE,MAPT,CHML,F3,NDRG1,SRGAP1,PLCB4,FOXM1,FOXO1,VIM,FLNA,ANGPT1,FN1,POLR2A,ZFP36,PPP1R3C,ANKRD1,PRKCA,ZFHX3,PEA15,NCOA6,MLEC,IRS1,CCND1,ITGA1,CCNK,BNIP3,STXBP1,PTPRJ,GOLGA4,NOTCH2,CALU,NCS1,TGFB1,USP2,CCBE1,GYS1,SERPINE1,PAM,ROS1,CDH2,MTSS1L
Pathway	576262	Extracellular matrix organization	BioSystems: REACTOME	1.383e-08	1.767e-05	1.703e-05	0.0001317	20	264	ACTN1,FBN1,FBN2,EFEMP1,PLEC,PLOD1,PLOD2,COL8A1,COL12A1,FN1,PRKCA,SPARC,ITGA1,ITGA5,DCN,TGFB1,TGFB2,THBS1,LOXL2,SERPINE1
Pathway	106048	Response to elevated platelet cytosolic Ca2+	BioSystems: REACTOME	2.665e-08	3.406e-05	1.703e-05	0.0001317	12	90	ACTN1,FLNA,FN1,SRGN,PRKCA,SPARC,CALU,TGFB1,TGFB2,THBS1,TLN1,SERPINE1
Pathway	106050	Platelet degranulation	BioSystems: REACTOME	1.413e-07	0.0001806	6.021e-05	0.0004655	11	85	ACTN1,FLNA,FN1,SRGN,SPARC,CALU,TGFB1,TGFB2,THBS1,TLN1,SERPINE1
Pathway	M5889	Ensemble of genes encoding extracellular matrix and extracellular matrix-associated proteins	MSigDB C2 BIOCARTA (v5.1)	6.121e-07	0.0007822	0.0001956	0.001512	39	1028	SVEP1,S100A3,SERPINE2,FBN1,FBN2,EFEMP1,PLOD1,PLOD2,COL8A1,SEMA3C,COL12A1,ANGPT1,FN1,WNT5A,ANXA6,AREG,IGFBP3,CYR61,SRGN,CTGF,SERPINB7,SPARC,DCN,CRISPLD2,ADAM12,CXCL1,TGFB1,TGFB2,TGFBI,TGM2,THBS1,FSTL1,P4HA1,CCBE1,LOXL2,ANGPTL4,SERPINE1,PAPPA,HCFC1
Pathway	730310	Elastic fibre formation	BioSystems: REACTOME	4.285e-06	0.005476	0.001095	0.008467	7	41	FBN1,FBN2,EFEMP1,ITGA5,TGFB1,TGFB2,LOXL2
Pathway	138064	Syndecan-4-mediated signaling events	BioSystems: Pathway Interaction Database	9.978e-06	0.01275	0.002125	0.01643	6	31	ACTN1,FN1,PRKCA,ITGA5,ADAM12,THBS1
Pathway	M5884	Ensemble of genes encoding core extracellular matrix including ECM glycoproteins, collagens and proteoglycans	MSigDB C2 BIOCARTA (v5.1)	1.311e-05	0.01676	0.002394	0.01851	16	275	SVEP1,FBN1,FBN2,EFEMP1,COL8A1,COL12A1,FN1,IGFBP3,CYR61,SRGN,CTGF,SPARC,DCN,CRISPLD2,TGFBI,THBS1
Pathway	106028	Hemostasis	BioSystems: REACTOME	2.163e-05	0.02765	0.003456	0.02672	22	493	CENPE,ACTN1,F3,EHD2,SERPINE2,FLNA,ANGPT1,FN1,CREBBP,SRGN,PRKCA,ATP2B1,SPARC,ITGA1,ITGA5,CALU,L1CAM,TGFB1,TGFB2,THBS1,TLN1,SERPINE1
Pathway	530749	PPARA Activates Gene Expression	BioSystems: REACTOME	2.736e-05	0.03496	0.003885	0.03003	10	119	TXNRD1,ALAS1,CREBBP,ANKRD1,CTGF,NCOA6,RGL1,TBL1X,GLIPR1,ANGPTL4
Pathway	119544	Regulation of Lipid Metabolism by Peroxisome proliferator-activated receptor alpha (PPARalpha)	BioSystems: REACTOME	3.395e-05	0.04339	0.004339	0.03355	10	122	TXNRD1,ALAS1,CREBBP,ANKRD1,CTGF,NCOA6,RGL1,TBL1X,GLIPR1,ANGPTL4
Pathway	PW:0000490	transforming growth factor-beta Smad dependent signaling	Pathway Ontology	5.88e-05	0.07514	0.006831	0.05281	5	26	FOXO1,CREBBP,DCN,TGFB1,TGFB2
Pathway	477129	Developmental Biology	BioSystems: REACTOME	6.594e-05	0.08427	0.007022	0.05429	19	419	MYL9,SRGAP1,FOXO1,ABLIM3,CREBBP,NCOA6,MYH9,ITGA1,ITGA5,NRP1,CDON,TBL1X,NRCAM,L1CAM,EBF1,TGFB1,TLN1,ANGPTL4,CDH2
Pathway	138045	HIF-1-alpha transcription factor network	BioSystems: Pathway Interaction Database	9.493e-05	0.1213	0.009206	0.07117	7	65	HIF1A,NDRG1,CREBBP,BNIP3,CA9,SERPINE1,ENG
Pathway	M3008	Genes encoding structural ECM glycoproteins	MSigDB C2 BIOCARTA (v5.1)	0.0001009	0.1289	0.009206	0.07117	12	196	SVEP1,FBN1,FBN2,EFEMP1,FN1,IGFBP3,CYR61,CTGF,SPARC,CRISPLD2,TGFBI,THBS1
Pathway	905990	Glycogen synthesis	BioSystems: REACTOME	0.0001139	0.1455	0.009701	0.075	4	16	UGP2,PPP1R3C,GBE1,GYS1
Human Phenotype	HP:0000527	Long eyelashes		1.033e-06	0.001143	0.001143	0.008671	7	34	FBN1,KMT2A,WNT5A,CREBBP,PACS1,SRCAP,NOTCH2
Mouse Phenotype	MP:0000260	abnormal angiogenesis		4.195e-09	1.364e-05	8.801e-06	7.625e-05	25	324	HIF1A,MCAM,HEG1,FOXO1,VIM,FLNA,ANGPT1,FN1,IDH2,CREBBP,CYR61,CTGF,MYH9,ITGA5,NRP1,PTPRJ,ZFP36L1,TGFB2,THBS1,EFNB2,EPHA2,ANGPTL4,SERPINE1,PAM,ENG
Mouse Phenotype	MP:0000259	abnormal vascular development		6.623e-09	2.153e-05	8.801e-06	7.625e-05	30	464	HIF1A,MCAM,F3,HEG1,FOXO1,VIM,FLNA,ANGPT1,FN1,IDH2,CREBBP,CYR61,CTGF,MYH9,ITGA5,NRP1,PTPRJ,ZFP36L1,UBR4,TGFB1,TGFB2,THBS1,EFNB2,EPHA2,ANGPTL4,SERPINE1,PAM,HAS2,ENG,CDH2
Mouse Phenotype	MP:0001614	abnormal blood vessel morphology		8.121e-09	2.64e-05	8.801e-06	7.625e-05	48	1039	HIF1A,MAPT,MCAM,F3,HEG1,FBN1,FBN2,EFEMP1,PLOD1,FOXM1,FOXO1,VIM,FLNA,SEMA3C,ANGPT1,FN1,ANPEP,WNT5A,IDH2,CREBBP,CYR61,CTGF,MYH9,GBE1,ITGA1,ITGA5,NRP1,PTPRJ,ZFP36L1,NOTCH2,CDON,MGRN1,UBR4,S1PR3,TGFB1,TGFB2,THBS1,EFNB2,P4HA1,LOXL2,EPHA2,GYS1,ANGPTL4,SERPINE1,PAM,HAS2,ENG,CDH2
Mouse Phenotype	MP:0003229	abnormal vitelline vasculature morphology		1.989e-08	6.466e-05	1.617e-05	0.0001401	18	184	HIF1A,F3,FOXO1,ANGPT1,FN1,CREBBP,MYH9,ITGA5,NRP1,PTPRJ,ZFP36L1,UBR4,TGFB1,EFNB2,PAM,HAS2,ENG,CDH2
Mouse Phenotype	MP:0005369	muscle phenotype		4.285e-08	0.0001393	2.786e-05	0.0002414	51	1203	HIF1A,MAPT,F3,FAT1,FBN1,FBN2,EFEMP1,NDRG1,KMT2A,FBXO32,PLEC,PLOD1,FOXM1,FOXO1,VIM,COL12A1,ANGPT1,FN1,ANXA6,HIPK2,ZFP36,PPP1R3C,SLC6A6,IGFBP3,PRKAA2,PRKCA,ATP2B1,GBE1,IRS1,DCN,NRP1,BNIP3,PTPRJ,NF2,ZFP36L1,NOTCH2,MGRN1,NRCAM,STEAP4,ADAM12,SEPN1,TGFB1,TGFB2,THBS1,SH3PXD2B,KMT2D,EFNB2,GYS1,HAS2,ENG,CDH2
Mouse Phenotype	MP:0005329	abnormal myocardium layer morphology		1.122e-07	0.0003646	6.077e-05	0.0005265	25	382	HIF1A,HEG1,PLEC,FOXM1,FOXO1,ANGPT1,FN1,CREBBP,ZFP36,SLC6A6,PRKCA,GBE1,PTPRJ,ZFP36L1,NOTCH2,MGRN1,TGFB1,TGFB2,TGM2,SH3PXD2B,EFNB2,GYS1,HAS2,ENG,CDH2
Mouse Phenotype	MP:0010545	abnormal heart layer morphology		1.592e-07	0.0005176	7.394e-05	0.0006406	25	389	HIF1A,HEG1,PLEC,FOXM1,FOXO1,ANGPT1,FN1,CREBBP,ZFP36,SLC6A6,PRKCA,GBE1,PTPRJ,ZFP36L1,NOTCH2,MGRN1,TGFB1,TGFB2,TGM2,SH3PXD2B,EFNB2,GYS1,HAS2,ENG,CDH2
Mouse Phenotype	MP:0002925	abnormal cardiovascular development		3.654e-07	0.001188	0.0001485	0.001286	34	682	HIF1A,MCAM,F3,HEG1,FOXM1,FOXO1,VIM,FLNA,SEMA3C,ANGPT1,FN1,WNT5A,IDH2,CREBBP,CYR61,CTGF,SPEN,MYH9,ITGA5,NRP1,PTPRJ,ZFP36L1,UBR4,TGFB1,TGFB2,THBS1,EFNB2,EPHA2,ANGPTL4,SERPINE1,PAM,HAS2,ENG,CDH2
Mouse Phenotype	MP:0002108	abnormal muscle morphology		4.919e-07	0.001599	0.0001653	0.001433	38	825	HIF1A,MAPT,FAT1,FBN1,FBN2,EFEMP1,NDRG1,KMT2A,FBXO32,PLEC,PLOD1,FOXM1,FOXO1,COL12A1,ANGPT1,FN1,SLC6A6,IGFBP3,GBE1,DCN,NRP1,PTPRJ,NF2,ZFP36L1,NOTCH2,NRCAM,ADAM12,SEPN1,TGFB1,TGFB2,THBS1,SH3PXD2B,KMT2D,EFNB2,GYS1,HAS2,ENG,CDH2
Mouse Phenotype	MP:0002127	abnormal cardiovascular system morphology		5.086e-07	0.001653	0.0001653	0.001433	60	1653	HIF1A,MAPT,MCAM,F3,HEG1,FBN1,FBN2,EFEMP1,PLEC,PLOD1,BICC1,FOXM1,FOXO1,VIM,FLNA,SEMA3C,ANGPT1,FN1,ANPEP,WNT5A,IDH2,CREBBP,ZFP36,PPP1R3C,SLC6A6,CYR61,ANKRD1,SMARCA1,PRKCA,CTGF,SPEN,MYH9,GBE1,CCND1,ITGA1,ITGA5,NRP1,PTPRJ,ZFP36L1,NOTCH2,CDON,MGRN1,UBR4,S1PR3,TGFB1,TGFB2,TGM2,THBS1,SH3PXD2B,EFNB2,P4HA1,LOXL2,EPHA2,GYS1,ANGPTL4,SERPINE1,PAM,HAS2,ENG,CDH2
Mouse Phenotype	MP:0004787	abnormal dorsal aorta morphology		1.004e-06	0.003265	0.0002968	0.002572	11	87	HIF1A,HEG1,FOXO1,FN1,CYR61,ITGA5,NRP1,PTPRJ,ZFP36L1,TGFB2,ENG
Mouse Phenotype	MP:0012253	abnormal intersomitic vessel morphology		2.328e-06	0.007567	0.0006306	0.005463	7	32	HIF1A,FOXO1,FLNA,PTPRJ,ZFP36L1,EFNB2,ENG
Mouse Phenotype	MP:0011098	embryonic lethality during organogenesis, complete penetrance		4.071e-06	0.01323	0.001018	0.00882	31	656	HIF1A,F3,TXNRD1,HEG1,FBN1,KMT2A,FOXO1,ANGPT1,FN1,EP400,WNT5A,CREBBP,KIF20B,ARF4,CTGF,MYH9,ITGA5,NRP1,SEC24D,PTPRJ,ZFP36L1,NOTCH2,UBR4,S1PR3,KMT2D,EFNB2,P4HA1,TLN1,HAS2,ENG,CDH2
Mouse Phenotype	MP:0000286	abnormal mitral valve morphology		5.4e-06	0.01756	0.001165	0.0101	7	36	FBN1,FLNA,CREBBP,CYR61,TGFB2,SH3PXD2B,EFNB2
Mouse Phenotype	MP:0002191	abnormal artery morphology		5.877e-06	0.01911	0.001165	0.0101	23	412	HIF1A,HEG1,FBN1,FBN2,PLOD1,FOXM1,FOXO1,FLNA,SEMA3C,FN1,WNT5A,CYR61,ITGA5,NRP1,PTPRJ,ZFP36L1,NOTCH2,MGRN1,TGFB2,EFNB2,SERPINE1,PAM,ENG
Mouse Phenotype	MP:0000281	abnormal interventricular septum morphology		5.999e-06	0.0195	0.001165	0.0101	18	270	HIF1A,HEG1,BICC1,FLNA,SEMA3C,CREBBP,CYR61,GBE1,CCND1,ITGA5,NRP1,MGRN1,UBR4,TGFB2,THBS1,SH3PXD2B,LOXL2,GYS1
Mouse Phenotype	MP:0000432	abnormal head morphology		6.093e-06	0.01981	0.001165	0.0101	34	772	HIF1A,FAT1,ANTXR1,KMT2A,CREB3L2,FLNA,FN1,WNT5A,HIPK2,CREBBP,KIF20B,DKK1,SMARCA1,CTGF,SPARC,CCND1,DCN,PTPRJ,NF2,NFIC,NFIX,NOTCH2,CDON,ROR1,UBR4,PAPSS2,LPAR1,TGFB1,TGFB2,SH3PXD2B,EFNA5,EFNB2,HAS2,ENG
Mouse Phenotype	MP:0003410	abnormal artery development		6.734e-06	0.02189	0.001216	0.01054	12	126	HIF1A,HEG1,FOXO1,FN1,CYR61,ITGA5,NRP1,PTPRJ,ZFP36L1,TGFB2,EFNB2,ENG
Mouse Phenotype	MP:0005294	abnormal heart ventricle morphology		7.552e-06	0.02455	0.001292	0.0112	28	576	HIF1A,HEG1,FBN1,BICC1,FOXM1,FLNA,SEMA3C,WNT5A,CREBBP,SLC6A6,CYR61,ANKRD1,GBE1,CCND1,ITGA5,NRP1,ZFP36L1,MGRN1,UBR4,TGFB2,THBS1,SH3PXD2B,EFNB2,LOXL2,GYS1,HAS2,ENG,CDH2
Mouse Phenotype	MP:0006113	abnormal heart septum morphology		1.153e-05	0.03747	0.001873	0.01623	19	311	HIF1A,HEG1,BICC1,FLNA,SEMA3C,WNT5A,CREBBP,CYR61,GBE1,CCND1,ITGA5,NRP1,MGRN1,UBR4,TGFB2,THBS1,SH3PXD2B,LOXL2,GYS1
Mouse Phenotype	MP:0000264	failure of vascular branching		1.725e-05	0.05609	0.002671	0.02314	4	9	ANGPT1,CREBBP,NRP1,PTPRJ
Mouse Phenotype	MP:0000267	abnormal heart development		2.054e-05	0.06678	0.002945	0.02552	19	324	HIF1A,HEG1,FOXM1,FOXO1,FLNA,ANGPT1,FN1,CREBBP,CYR61,SPEN,PTPRJ,ZFP36L1,UBR4,TGFB1,TGFB2,EFNB2,HAS2,ENG,CDH2
Mouse Phenotype	MP:0001544	abnormal cardiovascular system physiology		2.102e-05	0.06832	0.002945	0.02552	49	1391	HIF1A,CENPE,F3,PLAC8,HEG1,FBN1,KMT2A,PLEC,PLOD1,FOXM1,FOXO1,VIM,FLNA,SEMA3C,FN1,ANPEP,ANXA6,CREBBP,ZFP36,SLC6A6,CYR61,PRKCA,ATP2B1,MYH9,AXL,GBE1,IRS1,NRP1,BNIP3,MAFB,NOTCH2,CDON,MGRN1,NPR3,LPAR1,S1PR3,TGFB1,TGM2,THBS1,SH3PXD2B,EFNB2,GYS1,TLN1,ANGPTL4,SERPINE1,PAPPA,HAS2,ENG,CDH2
Mouse Phenotype	MP:0000266	abnormal heart morphology		2.174e-05	0.07069	0.002945	0.02552	43	1156	HIF1A,F3,HEG1,FBN1,PLEC,BICC1,FOXM1,FOXO1,FLNA,SEMA3C,ANGPT1,FN1,WNT5A,CREBBP,ZFP36,PPP1R3C,SLC6A6,CYR61,ANKRD1,SMARCA1,PRKCA,SPEN,GBE1,CCND1,ITGA5,NRP1,PTPRJ,ZFP36L1,NOTCH2,MGRN1,UBR4,TGFB1,TGFB2,TGM2,THBS1,SH3PXD2B,EFNB2,LOXL2,GYS1,SERPINE1,HAS2,ENG,CDH2
Mouse Phenotype	MP:0005023	abnormal wound healing		2.504e-05	0.0814	0.003071	0.02661	13	167	HIF1A,F3,PLEC,FN1,WNT5A,POLR2A,ANKRD1,SPARC,IRS1,THBS1,SERPINE1,PAPPA,ENG
Mouse Phenotype	MP:0005602	decreased angiogenesis		2.615e-05	0.08501	0.003071	0.02661	9	80	HIF1A,MCAM,ANGPT1,CREBBP,CTGF,NRP1,ANGPTL4,SERPINE1,ENG
Mouse Phenotype	MP:0001718	abnormal visceral yolk sac morphology		2.689e-05	0.08742	0.003071	0.02661	14	193	HIF1A,F3,TXNRD1,FOXO1,FN1,CREBBP,MYH9,NRP1,ZFP36L1,UBR4,TGFB1,HAS2,ENG,CDH2
Mouse Phenotype	MP:0006207	embryonic lethality during organogenesis		2.711e-05	0.08813	0.003071	0.02661	34	828	HIF1A,F3,TXNRD1,HEG1,FBN1,KMT2A,FOXO1,ANGPT1,FN1,EP400,WNT5A,HIPK2,CREBBP,KIF20B,ARF4,CYR61,CTGF,MYH9,ITGA5,NRP1,SEC24D,PTPRJ,ZFP36L1,NOTCH2,UBR4,S1PR3,TGFB1,KMT2D,EFNB2,P4HA1,TLN1,HAS2,ENG,CDH2
Mouse Phenotype	MP:0002083	premature death		2.746e-05	0.08926	0.003071	0.02661	43	1167	MAP1B,MAPT,F3,FBN1,EFEMP1,NDRG1,KMT2A,PLOD1,BICC1,FOXO1,VIM,FLNA,FN1,POLR2A,CREBBP,ZFP36,TENM3,SLC22A5,ZFHX3,SMPD1,GBE1,IRS1,ITGA1,DCN,NRP1,PTPRJ,NF2,NFIC,CDON,MGRN1,NPR3,EBF1,PAPSS2,TGFB1,TGFBI,TGM2,THBS1,EFNB2,TLN1,ANGPTL4,SERPINE1,ENG,CDH2
Mouse Phenotype	MP:0003861	abnormal nervous system development		2.834e-05	0.09214	0.003071	0.02661	40	1053	HIF1A,MAP1B,MAPT,SYNPO,F3,TXNRD1,FAT1,SERPINE2,PLCB4,FN1,EP400,WNT5A,HIPK2,CREBBP,KIF20B,DKK1,SMARCA1,SMPD1,TRAM2,AXL,ITGA5,NRP1,NF2,ZFP36L1,NFIX,MAFB,CDON,NRCAM,ROR1,UBR4,L1CAM,EBF1,LPAR1,TGFB1,TGFB2,EFNA5,EFNB2,FSTL1,EPHA2,CDH2
Mouse Phenotype	MP:0010832	lethality during fetal growth through weaning		3.149e-05	0.1024	0.003302	0.02861	62	1956	HIF1A,MAP1B,MAPT,F3,FAT1,HEG1,FBN1,FBN2,KMT2A,PLCB4,PLEC,BICC1,TNS3,CREB3L2,FOXM1,FOXO1,FNDC3B,FLNA,SEMA3C,COL12A1,WNT5A,POLR2A,CREBBP,KIF20B,DKK1,CYR61,ZFHX3,CTGF,SPEN,RAPH1,GBE1,IRS1,CCND1,ITGA5,NRP1,STXBP1,NF2,MAFB,NOTCH2,CDON,MGRN1,CA9,NPR3,NRCAM,ROR1,UBR4,L1CAM,ADAM12,LPAR1,S1PR3,TGFB1,TGFB2,SH3PXD2B,KMT2D,EFNA5,EFNB2,FSTL1,LOXL2,GYS1,TLN1,ANGPTL4,PAM
Mouse Phenotype	MP:0002128	abnormal blood circulation		3.826e-05	0.1244	0.003887	0.03368	28	629	HIF1A,F3,HEG1,FBN1,KMT2A,PLEC,PLOD1,FOXM1,FLNA,FN1,CREBBP,CYR61,NRP1,MAFB,NOTCH2,CDON,MGRN1,NPR3,LPAR1,S1PR3,TGFB1,THBS1,EFNB2,GYS1,TLN1,SERPINE1,ENG,CDH2
Mouse Phenotype	MP:0002114	abnormal axial skeleton morphology		6.141e-05	0.1996	0.005896	0.05109	41	1128	HIF1A,FBN1,EFEMP1,ANTXR1,KMT2A,PLOD1,CREB3L2,FLNA,COL12A1,WNT5A,HIPK2,SEC22B,CREBBP,ELL2,DKK1,CTGF,PLD5,TRAM2,SPARC,GBF1,TM9SF4,CCND1,DCN,NF2,NFIC,NFIX,MAFB,NOTCH2,CDON,NPR3,L1CAM,PAPSS2,SEPN1,LPAR1,TGFB1,TGFB2,THBS1,SH3PXD2B,FSTL1,EPHA2,PRAF2
Mouse Phenotype	MP:0002189	abnormal myocardial trabeculae morphology		6.167e-05	0.2005	0.005896	0.05109	11	133	HIF1A,FOXO1,ANGPT1,PTPRJ,ZFP36L1,NOTCH2,TGFB2,SH3PXD2B,EFNB2,GYS1,HAS2
Mouse Phenotype	MP:0001914	hemorrhage		6.754e-05	0.2196	0.006273	0.05435	24	513	HIF1A,F3,HEG1,FBN1,KMT2A,PLEC,PLOD1,FOXM1,FLNA,FN1,CREBBP,CYR61,NRP1,MAFB,NOTCH2,CDON,MGRN1,LPAR1,S1PR3,TGFB1,THBS1,GYS1,TLN1,ENG
Mouse Phenotype	MP:0002100	abnormal tooth morphology		7.714e-05	0.2508	0.006897	0.05976	13	186	ANTXR1,HIPK2,CREBBP,SPARC,CCND1,DCN,NF2,NFIC,NOTCH2,CDON,LPAR1,TGFB1,SH3PXD2B
Mouse Phenotype	MP:0011091	prenatal lethality, complete penetrance		7.85e-05	0.2552	0.006897	0.05976	18	327	HIF1A,F3,PLEC,FLNA,HYOU1,FN1,EP400,POLR2A,PPP1R3C,ZFHX3,SPEN,ATP2B1,MYH9,NRP1,MGRN1,CCBE1,ENG,CDH2
Mouse Phenotype	MP:0003705	abnormal hypodermis morphology		8.162e-05	0.2653	0.006983	0.0605	10	114	FBN1,EFEMP1,ZFP36,DCN,STEAP4,EBF1,TGFB1,SH3PXD2B,EFNB2,SERPINE1
Mouse Phenotype	MP:0002006	neoplasm		8.444e-05	0.2745	0.007039	0.06099	30	729	HIF1A,MAPT,F3,NDRG1,ANTXR1,KMT2A,FOXM1,FOXO1,POLR2A,CCDC80,IDH2,CREBBP,PRKCA,ZFHX3,IL7R,CYP1B1,SPARC,CCND1,DCN,NRP1,PTPRJ,NF2,NQO1,GLIPR1,TGFB1,TGFBI,TGM2,THBS1,LOXL2,EPHA2
Mouse Phenotype	MP:0000452	abnormal mouth morphology		9.501e-05	0.3089	0.007722	0.0669	22	458	ANTXR1,CREB3L2,FLNA,WNT5A,HIPK2,CREBBP,KIF20B,CTGF,SPARC,CCND1,DCN,NF2,NFIC,NOTCH2,CDON,PAPSS2,LPAR1,TGFB1,TGFB2,SH3PXD2B,EFNA5,EFNB2
Mouse Phenotype	MP:0005164	abnormal response to injury		0.0001186	0.3854	0.009401	0.08145	22	465	HIF1A,F3,SERPINE2,PLEC,HYOU1,FN1,WNT5A,POLR2A,CYR61,ANKRD1,PRKCA,MYH9,SPARC,IRS1,ITGA1,BNIP3,TGFB1,TGM2,THBS1,SERPINE1,PAPPA,ENG
Disease	umls:C1458155	Mammary Neoplasms	DisGeNET Curated	1.264e-14	3.567e-11	3.567e-11	3.04e-10	68	1818	HIF1A,CENPF,MAPT,SF3A1,MCAM,F3,TXNRD1,SERPINE2,EFEMP1,NDRG1,HIST1H4H,MKI67,KMT2A,MME,FOXM1,FOXO1,VIM,ABCC1,FLNA,ANGPT1,FN1,WNT5A,FPR1,ANXA6,HIPK2,CREBBP,AREG,STS,IGFBP3,DKK1,CYR61,PRKCA,ZFHX3,CTGF,SPEN,PEA15,CYP1B1,NCOA6,SPARC,IRS1,CCND1,ITGA5,DCN,STC1,NRP1,BNIP3,NQO1,NOTCH2,CA9,NRCAM,L1CAM,NUP214,ADAM12,CXCL1,LPAR1,TGFB1,TGFB2,USP2,TGM2,THBS1,KMT2D,LOXL2,EPHA2,ANGPTL4,SERPINE1,HAS2,ENG,CDH2
Disease	umls:C0017636	Glioblastoma	DisGeNET Curated	3.65e-14	1.03e-10	5.15e-11	4.389e-10	62	1584	HIF1A,MAP2,F3,FAT1,SERPINE2,EFEMP1,NDRG1,MKI67,ANTXR1,CREB3L2,FOXM1,FOXO1,VIM,ABCC1,ANGPT1,HYOU1,FN1,WNT5A,XIST,IDH2,ZFP36,AREG,ARF4,STS,IGFBP3,DKK1,CYR61,PRKAA2,SMARCA1,PRKCA,CTGF,PEA15,SPARC,AXL,IRS1,CCND1,ITGA5,DCN,ASAP1,NRP1,BNIP3,NF2,NQO1,GOLGA4,NOTCH2,CA9,GLIPR1,CALU,L1CAM,TGFB1,TGFB2,TGM2,THBS1,KMT2D,EFNB2,EPHA2,SERPINE1,PAM,ROS1,SRRM2,ENG,CDH2
Disease	umls:C1519670	Tumor Angiogenesis	DisGeNET BeFree	1.513e-13	4.271e-10	1.424e-10	1.213e-09	31	443	HIF1A,MCAM,F3,EFEMP1,NDRG1,ANTXR1,FOXM1,ANGPT1,FN1,WNT5A,FPR1,ANXA6,CREBBP,AREG,IGFBP3,DKK1,SRGN,CTGF,SPARC,AXL,IRS1,DCN,STC1,NRP1,CXCL1,TGFB1,THBS1,ANGPTL4,SERPINE1,UBASH3B,ENG
Disease	umls:C0029925	Ovarian Carcinoma	DisGeNET BeFree	2.12e-13	5.984e-10	1.496e-10	1.275e-09	69	1974	HIF1A,VGLL3,MAPT,MCAM,F3,FBN1,FBN2,EFEMP1,NDRG1,ATXN2,MKI67,ANTXR1,KMT2A,FBXO32,FOXM1,FOXO1,VIM,ABCC1,ANGPT1,FN1,ANPEP,WNT5A,ANXA6,HIPK2,CCDC80,XIST,CREBBP,AREG,STS,IGFBP3,DKK1,CYR61,ANKRD1,SLC22A5,PRKAA2,PRKCA,CTGF,PEA15,CYP1B1,SPARC,IRS1,CCND1,ITGA5,DCN,STC1,NRP1,NQO1,CA9,TMEM45A,ROR1,L1CAM,NUP214,ADAM12,CXCL1,LPAR1,TGFB1,TGFBI,TGM2,THBS1,FSTL1,CCBE1,EPHA2,ANGPTL4,SERPINE1,PAPPA,ROS1,HAS2,UBASH…
Disease	umls:C1140680	Malignant neoplasm of ovary	DisGeNET Curated	3.048e-13	8.602e-10	1.644e-10	1.401e-09	65	1799	HIF1A,VGLL3,MCAM,F3,FBN1,FBN2,EFEMP1,NDRG1,ATXN2,ANTXR1,KMT2A,FBXO32,FOXM1,FOXO1,VIM,ABCC1,ANGPT1,FN1,WNT5A,ANXA6,HIPK2,XIST,CREBBP,AREG,STS,IGFBP3,DKK1,CYR61,ANKRD1,SLC22A5,PRKAA2,PRKCA,CTGF,PEA15,CYP1B1,SPARC,IRS1,CCND1,ITGA5,DCN,STC1,NRP1,NQO1,CA9,TMEM45A,ROR1,L1CAM,NUP214,ADAM12,CXCL1,LPAR1,TGFB1,TGFBI,TGM2,THBS1,FSTL1,CCBE1,EPHA2,ANGPTL4,SERPINE1,PAPPA,ROS1,HAS2,UBASH3B,ENG
Disease	umls:C0853879	Invasive breast carcinoma	DisGeNET BeFree	3.496e-13	9.866e-10	1.644e-10	1.401e-09	28	369	HIF1A,F3,FAT1,ANTXR1,MME,VIM,ABCC1,FLNA,ANXA6,ZFP36,IGFBP3,CYR61,CTGF,CYP1B1,SPARC,AXL,CCND1,ASAP1,PTPRJ,TOMM34,TBL1X,TMEM45A,THBS1,EPHA2,SERPINE1,PAPPA,HAS2,ENG
Disease	umls:C0178874	Tumor Progression	DisGeNET BeFree	6.056e-13	1.709e-09	2.441e-10	2.081e-09	68	1969	HIF1A,MAP2,CENPF,MCAM,F3,EFEMP1,NDRG1,MKI67,KMT2A,MME,FOXM1,VIM,SEMA3C,ANGPT1,FN1,ANPEP,WNT5A,HIPK2,CCDC80,IDH2,CREBBP,ZFP36,AREG,STS,IGFBP3,DKK1,CYR61,PRKAA2,SMARCA1,PRKCA,CTGF,PEA15,MYBL2,CYP1B1,SPARC,RAPH1,AXL,IRS1,CCND1,ITGA5,DCN,ASAP1,NRP1,BNIP3,NF2,NQO1,FERMT2,CA9,NRCAM,L1CAM,NUP214,ADAM12,CXCL1,TGFB1,TGFB2,TGM2,THBS1,EFNA5,P4HA1,LOXL2,EPHA2,ANGPTL4,SERPINE1,PAM,HAS2,SRRM2,ENG,CDH2
Disease	umls:C0007102	Malignant tumor of colon	DisGeNET BeFree	1.248e-12	3.521e-09	4.401e-10	3.751e-09	62	1714	HIF1A,F3,PLAC8,TXNRD1,FBN2,NDRG1,ANTXR1,KMT2A,MME,FOXM1,FOXO1,VIM,ABCC1,ANGPT1,FN1,ANPEP,WNT5A,ANXA6,HIPK2,MLXIP,CREBBP,ZFP36,AREG,SLC6A8,STS,IGFBP3,DKK1,PRKAA2,SMARCA1,PRKCA,SMPD1,CTGF,GADD45B,SPARC,IRS1,CCND1,ITGA5,DCN,STC1,NRP1,PTPRJ,NQO1,FERMT2,CA9,NRCAM,CALU,L1CAM,NUP214,CXCL1,LPAR1,TGFB1,TGFB2,THBS1,SH3PXD2B,KMT2D,EFNB2,EPHA2,SERPINE1,SRRM2,ENG,CDH2,HCFC1
Disease	umls:C0017638	Glioma	DisGeNET Curated	7.664e-12	2.163e-08	2.403e-09	2.048e-08	64	1883	HIF1A,MAP2,F3,EHD2,FAT1,EFEMP1,NDRG1,HIST1H4H,MKI67,KMT2A,MME,FOXM1,FOXO1,VIM,ABCC1,SEMA3C,ANGPT1,MAGED1,HYOU1,FN1,WNT5A,FPR1,ANXA6,XIST,IDH2,CREBBP,ZFP36,AREG,IGFBP3,DKK1,CYR61,SMARCA1,PRKCA,CTGF,PEA15,SPARC,AXL,CCND1,ITGA5,DCN,STC1,NRP1,BNIP3,PTPRJ,NF2,NOTCH2,CA9,GLIPR1,NRCAM,L1CAM,CXCL1,LPAR1,TGFB1,TGFB2,TGFBI,TGM2,THBS1,EFNB2,EPHA2,SERPINE1,PAM,ROS1,HAS2,SRRM2
Disease	umls:C0007131	Non-Small Cell Lung Carcinoma	DisGeNET Curated	1.798e-11	5.074e-08	5.074e-09	4.324e-08	65	1969	HIF1A,F3,EHD2,TXNRD1,FBN2,EFEMP1,NDRG1,MYL9,HIST1H4H,MKI67,KMT2A,MME,FOXM1,FOXO1,VIM,ABCC1,ANGPT1,FN1,ANPEP,WNT5A,CREBBP,AREG,STS,IGFBP3,DKK1,PRKAA2,SMARCA1,PRKCA,CTGF,LY6K,SPEN,PEA15,IL7R,CYP1B1,SPARC,AXL,IRS1,CCND1,ITGA5,DCN,STC1,NRP1,BNIP3,NF2,NQO1,NOTCH2,CA9,CALU,ROR1,L1CAM,NUP214,ADAM12,CXCL1,TGFB1,TGFB2,TGM2,THBS1,KMT2D,FSTL1,EPHA2,SERPINE1,PAM,ROS1,SRRM2,CDH2
Disease	umls:C0699790	Colon Carcinoma	DisGeNET Curated	3.654e-11	1.031e-07	9.374e-09	7.989e-08	62	1854	HIF1A,F3,PLAC8,TXNRD1,FBN2,NDRG1,ANTXR1,MME,FOXM1,FOXO1,VIM,ABCC1,ANGPT1,FN1,ANPEP,WNT5A,ANXA6,HIPK2,MLXIP,CREBBP,ZFP36,AREG,STS,IGFBP3,DKK1,PRKAA2,SMARCA1,PRKCA,SMPD1,CTGF,GADD45B,SPARC,RAPH1,IRS1,CCND1,ITGA5,DCN,STC1,NRP1,BNIP3,PTPRJ,NQO1,FERMT2,CA9,NRCAM,CALU,L1CAM,NUP214,CXCL1,LPAR1,TGFB1,TGFB2,THBS1,SH3PXD2B,KMT2D,EFNB2,EPHA2,SERPINE1,SRRM2,ENG,CDH2,HCFC1
Disease	umls:C0700095	Central neuroblastoma	DisGeNET BeFree	1.005e-10	2.837e-07	2.364e-08	2.015e-07	53	1471	HIF1A,MAP1B,MAP2,CENPE,MAPT,EHD2,SERPINE2,NDRG1,ATXN2,KMT2A,MME,ALDOC,FOXM1,FOXO1,VIM,ABCC1,FN1,HIPK2,CREBBP,SLC6A8,STS,DKK1,PRKCA,ZFHX3,CTGF,PEA15,IL7R,MYBL2,SPARC,PPRC1,AXL,CCND1,NRP1,BNIP3,NF2,NFIC,NFIX,NQO1,NOTCH2,L1CAM,NUP214,EBF1,NCS1,TGFB1,TGFB2,TGM2,THBS1,EFNB2,EPHA2,SERPINE1,PAM,HAS2,PRAF2
Disease	umls:C0153676	Secondary malignant neoplasm of lung	DisGeNET BeFree	1.249e-10	3.524e-07	2.518e-08	2.146e-07	32	610	HIF1A,MCAM,F3,SERPINE2,PLOD2,FOXM1,FOXO1,VIM,HYOU1,FN1,IGFBP3,CYR61,PRKCA,CTGF,SPARC,PPRC1,CCND1,ITGA5,DCN,L1CAM,NUP214,ADAM12,LPAR1,TGFB1,TGFB2,TGFBI,THBS1,SH3PXD2B,LOXL2,ANGPTL4,SERPINE1,ENG
Disease	umls:C0027819	Neuroblastoma	DisGeNET Curated	1.249e-10	3.526e-07	2.518e-08	2.146e-07	54	1526	HIF1A,MAP1B,MAP2,CENPE,MAPT,EHD2,SERPINE2,NDRG1,ATXN2,KMT2A,MME,ALDOC,FOXM1,FOXO1,VIM,ABCC1,FN1,HIPK2,CREBBP,SLC6A8,STS,DKK1,PRKCA,ZFHX3,CTGF,PEA15,IL7R,MYBL2,SPARC,PPRC1,AXL,CCND1,NRP1,BNIP3,NF2,NFIC,NFIX,NQO1,NOTCH2,L1CAM,NUP214,EBF1,NCS1,TGFB1,TGFB2,TGFBI,TGM2,THBS1,EFNB2,EPHA2,SERPINE1,PAM,HAS2,PRAF2
Disease	umls:C0235974	Pancreatic carcinoma	DisGeNET Curated	3.647e-10	1.029e-06	6.862e-08	5.848e-07	56	1666	HIF1A,MAP2,F3,PLAC8,FAT1,SERPINE2,FBN2,EFEMP1,NDRG1,MME,FOXM1,FOXO1,VIM,ABCC1,FLNA,ANGPT1,MAGED1,FN1,WNT5A,MLXIP,CREBBP,AREG,STS,DKK1,CYR61,SRGN,PRKAA2,SMARCA1,PRKCA,CTGF,CYP1B1,SPARC,AXL,IRS1,CCND1,ITGA5,DCN,GFPT1,NRP1,QSOX1,BNIP3,NQO1,CA9,L1CAM,NUP214,LPAR1,TGFB1,TGFB2,TGM2,THBS1,KMT2D,FSTL1,EPHA2,SERPINE1,SRRM2,ENG
Disease	umls:C0555198	Malignant Glioma	DisGeNET BeFree	8.239e-10	2.325e-06	1.422e-07	1.212e-06	25	412	HIF1A,EFEMP1,CREB3L2,FOXM1,VIM,ANGPT1,IDH2,ZFP36,IGFBP3,DKK1,SPARC,CCND1,DCN,BNIP3,CA9,L1CAM,NUP214,LPAR1,TGFB1,TGFB2,THBS1,EPHA2,ANGPTL4,ROS1,PRAF2
Disease	umls:C0007137	Squamous cell carcinoma	DisGeNET Curated	8.567e-10	2.418e-06	1.422e-07	1.212e-06	54	1608	HIF1A,CENPF,TXNRD1,FAT1,SERPINE2,NDRG1,HIST1H4H,MKI67,ANTXR1,FOXM1,VIM,ABCC1,SEMA3C,FN1,ANPEP,WNT5A,ANXA6,HIPK2,CREBBP,AREG,STS,IGFBP3,CYR61,PRKAA2,SMARCA1,PRKCA,CTGF,LY6K,IL7R,CYP1B1,CCND1,ITGA5,DCN,NRP1,PTPRJ,NQO1,PRRC2A,CA9,L1CAM,NUP214,ADAM12,CXCL1,TGFB1,TGFB2,TGM2,THBS1,KMT2D,EFNB2,LOXL2,EPHA2,TLN1,SERPINE1,SRRM2,CDH2
Disease	umls:C0677886	Epithelial ovarian cancer	DisGeNET Curated	1.827e-09	5.156e-06	2.864e-07	2.441e-06	41	1046	HIF1A,VGLL3,MAPT,F3,EFEMP1,SRGAP1,MKI67,ANTXR1,FOXM1,VIM,ABCC1,ANGPT1,FN1,ANPEP,WNT5A,CCDC80,XIST,AREG,IGFBP3,CYR61,CTGF,PEA15,CYP1B1,SPARC,CCND1,ITGA5,NRP1,ZFP36L1,NQO1,L1CAM,ADAM12,CXCL1,TGFB1,TGFB2,TGFBI,TGM2,THBS1,EPHA2,SERPINE1,PAPPA,ENG
Disease	umls:C0004114	Astrocytoma	DisGeNET Curated	2.022e-09	5.705e-06	3.003e-07	2.559e-06	31	644	HIF1A,F3,SERPINE2,NDRG1,MKI67,PLEC,VIM,ABCC1,ANGPT1,FN1,FPR1,IDH2,SLC6A8,IGFBP3,SMARCA1,PRKCA,PEA15,NCOA6,SPARC,AXL,CCND1,NRP1,NF2,GOLGA4,NOTCH2,CA9,CXCL1,TGFB1,THBS1,EFNB2,SERPINE1
Disease	umls:C0279702	Conventional (Clear Cell) Renal Cell Carcinoma	DisGeNET Curated	2.202e-09	6.215e-06	3.107e-07	2.648e-06	23	367	HIF1A,FBN2,MME,FOXM1,FOXO1,ANGPT1,POLR2A,SLC1A1,IGFBP3,SMARCA1,CCND1,ITGA5,STC1,PTPRJ,CA9,TGFB1,TGFBI,KMT2D,LOXL2,EPHA2,ANGPTL4,SERPINE1,ROS1
Disease	umls:C0011881	Diabetic Nephropathy	DisGeNET Curated	2.543e-09	7.176e-06	3.417e-07	2.912e-06	27	504	HIF1A,SYNPO,SCAF4,EHD2,KMT2A,MME,COL8A1,ANGPT1,HYOU1,FN1,PRKCA,CTGF,MYH9,SPARC,AXL,ITGA1,DCN,GFPT1,GFPT2,TGFB1,TGFB2,TGFBI,THBS1,SERPINE1,SRRM2,CDH2,FRMD3
Disease	umls:C0007124	Noninfiltrating Intraductal Carcinoma	DisGeNET Curated	2.996e-09	8.455e-06	3.682e-07	3.138e-06	20	281	HIF1A,FAT1,MKI67,MME,VIM,WNT5A,CREBBP,STS,IGFBP3,IRS1,CCND1,NRP1,BNIP3,NQO1,NOTCH2,CA9,TMEM45A,TGFB2,SERPINE1,SRRM2
Disease	umls:C0006118	Brain Neoplasms	DisGeNET Curated	3.006e-09	8.484e-06	3.682e-07	3.138e-06	29	580	HIF1A,EHD2,TXNRD1,MKI67,FOXM1,ABCC1,ANGPT1,MAGED1,FN1,WNT5A,IDH2,STS,CYR61,PEA15,SPARC,AXL,CCND1,ITGA5,GFPT1,NRP1,NF2,NQO1,NOTCH2,CA9,L1CAM,TGM2,EPHA2,SERPINE1,PAM
Disease	umls:C0024121	Lung Neoplasms	DisGeNET Curated	3.131e-09	8.836e-06	3.682e-07	3.138e-06	34	773	HIF1A,F3,TXNRD1,EFEMP1,NDRG1,MKI67,FOXM1,VIM,ABCC1,ANGPT1,FN1,WNT5A,CREBBP,STS,IGFBP3,CYR61,SMARCA1,PRKCA,CTGF,SPEN,PEA15,CYP1B1,SPARC,CCND1,NRP1,PRRC2C,NQO1,PRRC2A,NOTCH2,TGFB1,THBS1,PAM,ROS1,ENG
Disease	umls:C0007134	Renal Cell Carcinoma	DisGeNET Curated	3.282e-09	9.261e-06	3.704e-07	3.157e-06	44	1200	HIF1A,EHD2,FBN2,NDRG1,MYL9,MKI67,KMT2A,MME,VIM,ABCC1,ANGPT1,FN1,POLR2A,MLXIP,IGFBP3,DKK1,CYR61,PRKAA2,PRKCA,CTGF,SPEN,PEA15,CYP1B1,NCOA6,SPARC,AXL,CCND1,ITGA5,FAM111B,NRP1,BNIP3,NF2,NQO1,GOLGA4,CA9,L1CAM,LPAR1,TGFB1,TGM2,THBS1,LOXL2,SERPINE1,SRRM2,ENG
Disease	umls:C0014175	Endometriosis	DisGeNET Curated	3.497e-09	9.868e-06	3.795e-07	3.235e-06	31	659	HIF1A,F3,FBN1,PLCB4,MME,FOXO1,ANGPT1,FN1,FPR1,SLC1A1,AREG,STS,IGFBP3,DKK1,CYR61,ANKRD1,CTGF,IL7R,CYP1B1,NCOA6,CCND1,ITGA5,DCN,NRP1,NQO1,CRISPLD2,TGFB1,TGFB2,THBS1,SERPINE1,PAPPA
Disease	umls:C0034069	Pulmonary Fibrosis	DisGeNET Curated	4.289e-09	1.21e-05	4.341e-07	3.7e-06	21	317	STX2,HIF1A,F3,FOXM1,ANGPT1,FN1,AREG,IGFBP3,CTGF,SPARC,DCN,FAM111B,STC1,LPAR1,TGFB1,TGFB2,TGFBI,FSTL1,LOXL2,SERPINE1,HAS2
Disease	umls:C0023267	Fibroid Tumor	DisGeNET Curated	4.307e-09	1.216e-05	4.341e-07	3.7e-06	20	287	HIF1A,ACTN1,F3,FBN1,MKI67,MME,FOXO1,FN1,XIST,IGFBP3,CYR61,CTGF,CYP1B1,CCND1,FERMT2,ADAM12,TGFB1,THBS1,SERPINE1,PAPPA
Disease	umls:C0494165	Secondary malignant neoplasm of liver	DisGeNET BeFree	5.46e-09	1.541e-05	5.314e-07	4.528e-06	25	452	HIF1A,F3,NDRG1,MME,FLNA,ANGPT1,FN1,WNT5A,AREG,SLC6A8,SRGN,SMPD1,SPARC,AXL,IRS1,CCND1,ITGA5,NRP1,CA9,L1CAM,ADAM12,TGFBI,THBS1,ANGPTL4,SERPINE1
Disease	umls:C0042133	Uterine Fibroids	DisGeNET Curated	6.316e-09	1.782e-05	5.941e-07	5.063e-06	21	324	HIF1A,ACTN1,F3,FBN1,MKI67,MME,FOXO1,FN1,XIST,IGFBP3,CYR61,CTGF,CYP1B1,CCND1,FERMT2,NOTCH2,ADAM12,TGFB1,SERPINE1,PAPPA,ENG
Disease	umls:C0023467	Leukemia, Myelocytic, Acute	DisGeNET Curated	7.367e-09	2.079e-05	6.707e-07	5.716e-06	53	1659	HIF1A,F3,EHD2,FAT1,FBN2,NDRG1,MYL9,HIST1H4H,UGP2,MKI67,KMT2A,PLCB4,MME,FOXM1,FOXO1,VIM,ABCC1,FLNA,ANGPT1,FN1,ANPEP,EP400,WNT5A,ANXA6,HIPK2,IDH2,CREBBP,DKK1,CYR61,SRGN,PRKAA2,PRKCA,SMPD1,IL7R,MYBL2,MYH9,SPARC,AXL,GBE1,CCND1,NRP1,PTPRJ,NF2,NQO1,NOTCH2,NUP214,EBF1,CXCL1,LPAR1,TGFB1,TGM2,GYS1,ENG
Disease	umls:C0346647	Malignant neoplasm of pancreas	DisGeNET Curated	8.882e-09	2.506e-05	7.832e-07	6.675e-06	52	1619	HIF1A,F3,PLAC8,FAT1,SERPINE2,FBN2,EFEMP1,NDRG1,MME,FOXM1,FOXO1,VIM,ABCC1,FLNA,ANGPT1,MAGED1,FN1,WNT5A,MLXIP,CREBBP,AREG,DKK1,CYR61,PRKAA2,SMARCA1,PRKCA,CTGF,CYP1B1,SPARC,AXL,IRS1,CCND1,DCN,GFPT1,NRP1,QSOX1,BNIP3,PTPRJ,NQO1,CA9,L1CAM,NUP214,LPAR1,TGFB1,TGFB2,TGM2,THBS1,FSTL1,EPHA2,SERPINE1,SRRM2,ENG
Disease	umls:C0028754	Obesity	DisGeNET Curated	1.099e-08	3.1e-05	9.172e-07	7.817e-06	54	1728	HIF1A,F3,TXNRD1,FAT1,ATXN2,MME,FOXM1,FOXO1,VIM,FLNA,COL12A1,ANGPT1,MAGED1,HYOU1,FN1,ANPEP,WNT5A,FPR1,CREBBP,ZFP36,PACS1,STS,IGFBP3,CYR61,SLC22A5,PRKAA2,FTL,SMPD1,CTGF,LY6K,IL7R,CYP1B1,SPARC,IRS1,CCND1,DCN,GFPT1,ASAP1,SEC16A,NQO1,FERMT2,PRRC2A,CA9,NPR3,STEAP4,ADAM12,TGFB1,THBS1,SH3PXD2B,ANGPTL4,SERPINE1,PAM,HAS2,CDH2
Disease	umls:C0280100	Solid tumour	DisGeNET BeFree	1.105e-08	3.119e-05	9.172e-07	7.817e-06	33	772	HIF1A,F3,FAT1,KMT2A,MME,FOXM1,FOXO1,VIM,ABCC1,FN1,IDH2,IGFBP3,SLC22A5,PRKAA2,SMARCA1,ZFHX3,SMPD1,AXL,IRS1,CCND1,ITGA5,NRP1,BNIP3,NQO1,CA9,TGFB2,THBS1,KMT2D,EFNB2,EPHA2,SERPINE1,SRRM2,ENG
Disease	umls:C0029408	Degenerative polyarthritis	DisGeNET Curated	1.217e-08	3.436e-05	9.816e-07	8.366e-06	34	816	HIF1A,ACTN1,EHD2,TXNRD1,PLOD2,FOXO1,VIM,SEMA3C,ANGPT1,FN1,WNT5A,IDH2,ZFP36,STS,DKK1,CYR61,FTL,CTGF,GADD45B,PAPSS2,ADAM12,CXCL1,LPAR1,TGFB1,TGFB2,TGM2,THBS1,EFNB2,FSTL1,ANGPTL4,SERPINE1,PAM,ENG,CDH2
Disease	umls:C0011644	Scleroderma	DisGeNET BeFree	1.272e-08	3.59e-05	9.973e-07	8.5e-06	15	166	SERPINE2,FBN1,FBN2,PLOD2,FN1,CTGF,MYBL2,SPARC,ITGA5,TGFB1,TGFBI,THBS1,SERPINE1,SRRM2,ENG
Disease	umls:C0585442	Osteosarcoma of bone	DisGeNET BeFree	2.148e-08	6.062e-05	1.638e-06	1.396e-05	34	835	HIF1A,FBN1,MKI67,ANTXR1,FOXM1,FOXO1,VIM,ABCC1,FN1,ANPEP,CCDC80,IGFBP3,DKK1,CYR61,FTL,CTGF,SPARC,RAPH1,AXL,IRS1,CCND1,DCN,NRP1,BNIP3,L1CAM,LPAR1,TGFB1,TGFB2,THBS1,EPHA2,ANGPTL4,HAS2,ENG,CDH2
Disease	umls:C0029463	Osteosarcoma	DisGeNET Curated	3.277e-08	9.248e-05	2.434e-06	2.074e-05	35	892	HIF1A,FBN1,MKI67,ANTXR1,FOXM1,FOXO1,VIM,ABCC1,FN1,ANPEP,CCDC80,IDH2,IGFBP3,DKK1,CYR61,FTL,CTGF,SPARC,RAPH1,AXL,IRS1,CCND1,DCN,NRP1,BNIP3,L1CAM,LPAR1,TGFB1,TGFB2,THBS1,EPHA2,ANGPTL4,HAS2,ENG,CDH2
Disease	umls:C0279626	Squamous cell carcinoma of esophagus	DisGeNET Curated	8.777e-08	0.0002477	6.351e-06	5.413e-05	34	885	HIF1A,FAT1,NDRG1,HIST1H4H,MME,FBXO32,VIM,FN1,CREBBP,SLC6A8,IGFBP3,CYR61,SRGN,CTGF,CYP1B1,SPARC,AXL,IRS1,CCND1,STC1,NRP1,BNIP3,NQO1,FERMT2,NOTCH2,CA9,TGFB1,TGFBI,THBS1,KMT2D,EFNB2,LOXL2,EPHA2,ENG
Disease	umls:C0033578	Prostatic Neoplasms	DisGeNET Curated	1.302e-07	0.0003673	9.183e-06	7.827e-05	36	988	HIF1A,ERGIC2,SERPINE2,NDRG1,HIST1H4H,ANTXR1,MME,FOXM1,VIM,FN1,AOX1,CREBBP,IGFBP3,CYR61,ZFHX3,CYP1B1,SPARC,IRS1,CCND1,SRCAP,DCN,NRP1,BNIP3,NFIC,NQO1,GOLGA4,GLIPR1,NPR3,STEAP4,LPAR1,TGFB1,TGFBI,THBS1,P4HA1,SERPINE1,ENG
Disease	umls:C0030297	Pancreatic Neoplasm	DisGeNET Curated	1.819e-07	0.0005134	1.252e-05	0.0001067	21	394	HIF1A,F3,SERPINE2,EFEMP1,ANTXR1,MME,FOXM1,FOXO1,ANGPT1,CYR61,CTGF,SPARC,AXL,CCND1,NRP1,QSOX1,NQO1,TGFB1,THBS1,ANGPTL4,SRRM2
Disease	umls:C0302592	Cervix carcinoma	DisGeNET Curated	3.118e-07	0.0008798	2.095e-05	0.0001785	36	1024	HIF1A,F3,EFEMP1,NDRG1,ANTXR1,FOXM1,FOXO1,VIM,ANGPT1,FN1,WNT5A,ZFP36,SLC6A8,STS,IGFBP3,DKK1,ZFHX3,CTGF,MYBL2,CYP1B1,SPARC,CCND1,ASAP1,STC1,NRP1,NQO1,NOTCH2,CA9,NUP214,CXCL1,TGFB1,THBS1,EPHA2,SERPINE1,SRRM2,ENG
Disease	umls:C0151650	Renal fibrosis	DisGeNET BeFree	3.38e-07	0.0009538	2.218e-05	0.000189	13	157	STX2,HIF1A,VIM,FN1,HIPK2,CTGF,DCN,FERMT2,TGFB1,THBS1,SERPINE1,HAS2,ENG
Disease	umls:C0023449	Acute lymphocytic leukemia	DisGeNET Curated	3.887e-07	0.001097	2.492e-05	0.0002124	31	811	MAPT,EHD2,FAT1,KMT2A,MME,FOXM1,ABCC1,FN1,ANPEP,WNT5A,ANXA6,IDH2,MLXIP,CREBBP,PRKAA2,SMARCA1,CTGF,IL7R,CYP1B1,CCND1,NRP1,BNIP3,ZFP36L1,NQO1,ROR1,EBF1,TGM2,KMT2D,SERPINE1,UBASH3B,ENG
Disease	umls:C0919267	ovarian neoplasm	DisGeNET Curated	3.974e-07	0.001122	2.492e-05	0.0002124	28	685	HIF1A,F3,HEG1,EFEMP1,MKI67,MME,FBXO32,FOXM1,VIM,ABCC1,CCDC80,AREG,CYR61,SMARCA1,CYP1B1,SPARC,AXL,IRS1,CCND1,DCN,NRP1,L1CAM,CXCL1,TGFB1,TGM2,SERPINE1,PAPPA,SRRM2
Disease	umls:C1335302	Pancreatic Ductal Adenocarcinoma	DisGeNET BeFree	4.392e-07	0.001239	2.694e-05	0.0002296	25	567	HIF1A,F3,PLAC8,NDRG1,ANTXR1,MME,FOXM1,FOXO1,FN1,CREBBP,AREG,IGFBP3,DKK1,CTGF,CYP1B1,SPARC,AXL,CCND1,QSOX1,FERMT2,L1CAM,TGFB1,TGM2,THBS1,EPHA2
Disease	umls:C0007115	Malignant neoplasm of thyroid	DisGeNET BeFree	4.525e-07	0.001277	2.717e-05	0.0002315	22	453	HIF1A,CREB3L2,FOXM1,VIM,ABCC1,FN1,ANPEP,HIPK2,CCDC80,IDH2,DKK1,CTGF,PEA15,CCND1,STC1,PTPRJ,NQO1,NOTCH2,L1CAM,TGFB1,THBS1,EFNB2
Disease	umls:C0740457	Malignant neoplasm of kidney	DisGeNET BeFree	5.426e-07	0.001531	3.19e-05	0.0002719	20	385	HIF1A,MCAM,EHD2,NDRG1,MME,VIM,FN1,IGFBP3,DKK1,SMARCA1,PRKCA,CYP1B1,CCND1,BNIP3,NQO1,CA9,ROR1,L1CAM,ANGPTL4,ENG
Disease	umls:C0013720	Ehlers-Danlos Syndrome	DisGeNET Curated	5.954e-07	0.00168	3.429e-05	0.0002922	8	52	FBN1,PLOD1,FLNA,COL12A1,FN1,SLC22A5,NCOA6,DCN
Disease	umls:C0018916	Hemangioma	DisGeNET Curated	6.391e-07	0.001804	3.607e-05	0.0003074	9	71	HIF1A,ANGPT1,IDH2,DKK1,CCND1,TGFB1,THBS1,PAM,ENG
Disease	umls:C1800706	Idiopathic Pulmonary Fibrosis	DisGeNET Curated	7.489e-07	0.002113	4.144e-05	0.0003532	18	323	STX2,FBN1,FBN2,VIM,FN1,WNT5A,IGFBP3,DKK1,CYR61,CTGF,SPARC,CCND1,DCN,STC1,LPAR1,TGFB1,SERPINE1,HAS2
Disease	umls:C0022658	Kidney Diseases	DisGeNET Curated	9.12e-07	0.002574	4.881e-05	0.000416	24	550	STX2,HIF1A,F3,KMT2A,BICC1,VIM,ANGPT1,FN1,HIPK2,CTGF,MYH9,SPARC,DCN,GFPT1,NRP1,NQO1,FERMT2,TGFB1,TGFB2,TGFBI,KMT2D,EFNB2,SERPINE1,FRMD3
Disease	umls:C0007847	Malignant tumor of cervix	DisGeNET BeFree	9.267e-07	0.002615	4.881e-05	0.000416	32	889	HIF1A,F3,EFEMP1,NDRG1,ANTXR1,FOXM1,FOXO1,VIM,ANGPT1,FN1,WNT5A,ZFP36,SLC6A8,STS,IGFBP3,DKK1,ZFHX3,CTGF,MYBL2,CYP1B1,SPARC,CCND1,ASAP1,STC1,NQO1,NOTCH2,NUP214,TGFB1,THBS1,SERPINE1,SRRM2,ENG
Disease	umls:C0476089	Endometrial Carcinoma	DisGeNET Curated	9.339e-07	0.002636	4.881e-05	0.000416	28	715	HIF1A,MCAM,EFEMP1,NDRG1,MKI67,MME,FOXO1,VIM,ABCC1,CREBBP,STS,IGFBP3,CYR61,PRKCA,ZFHX3,CYP1B1,SPARC,CCND1,DCN,STC1,ZFP36L1,L1CAM,TGFB1,THBS1,FSTL1,EPHA2,SERPINE1,ENG
Disease	umls:C0029928	Ovarian Diseases	DisGeNET Curated	9.739e-07	0.002748	4.997e-05	0.0004259	15	231	F3,FOXO1,AREG,STS,DKK1,PRKAA2,PEA15,SPARC,IRS1,CCND1,PAPSS2,TGFB1,TGFB2,THBS1,SERPINE1
Disease	umls:C0003873	Rheumatoid Arthritis	DisGeNET Curated	1.295e-06	0.003654	6.525e-05	0.0005561	47	1630	HIF1A,MCAM,ACTN1,F3,EHD2,TXNRD1,MKI67,KMT2A,FOXO1,VIM,SEMA3C,ANGPT1,FN1,ANPEP,WNT5A,CREBBP,ZFP36,AREG,STS,IGFBP3,DKK1,CYR61,SLC22A5,FTL,CTGF,IL7R,GADD45B,SPARC,RAPH1,IRS1,CCND1,ITGA1,ITGA5,NRP1,PTPRJ,PRRC2A,STEAP4,NUP214,CXCL1,LPAR1,TGFB1,TGFB2,THBS1,EFNB2,FSTL1,ANGPTL4,SERPINE1
Disease	umls:C0041956	Ureteral obstruction	DisGeNET Curated	1.554e-06	0.004385	7.692e-05	0.0006556	10	101	STX2,HIF1A,FN1,STC1,FERMT2,NPR3,TGFB1,TGFB2,SERPINE1,ENG
Disease	umls:C0022116	Ischemia	DisGeNET Curated	1.619e-06	0.004569	7.796e-05	0.0006645	25	609	HIF1A,F3,KMT2A,FBXO32,ANGPT1,HYOU1,FN1,ANPEP,SLC1A1,IGFBP3,CYR61,PRKAA2,PRKCA,CTGF,PPRC1,NRP1,BNIP3,NQO1,S1PR3,TGM2,THBS1,EFNB2,FSTL1,ANGPTL4,SERPINE1
Disease	umls:C1168401	Squamous cell carcinoma of the head and neck	DisGeNET Curated	1.63e-06	0.0046	7.796e-05	0.0006645	30	823	HIF1A,CENPF,TXNRD1,NDRG1,MME,PLEC,FOXM1,VIM,ABCC1,FN1,ANXA6,MLXIP,ZFP36,AREG,IGFBP3,ZFHX3,CTGF,LY6K,CYP1B1,AXL,CCND1,ASAP1,PTPRJ,NQO1,CA9,ADAM12,TGFB1,EPHA2,ANGPTL4,ENG
Disease	umls:C0010036	Corneal dystrophy	DisGeNET BeFree	1.67e-06	0.004712	7.853e-05	0.0006693	6	27	EHD2,COL8A1,STS,SPARC,TGFB1,TGFBI
Disease	umls:C0011884	Diabetic Retinopathy	DisGeNET Curated	1.711e-06	0.004829	7.916e-05	0.0006746	13	181	HIF1A,FN1,IGFBP3,CYR61,SMPD1,CTGF,SPARC,NRP1,TGFB1,THBS1,KMT2D,SERPINE1,FRMD3
Disease	umls:C0001430	Adenoma	DisGeNET Curated	1.979e-06	0.005585	9.007e-05	0.0007677	32	921	HIF1A,ERGIC2,F3,TXNRD1,SERPINE2,FBN2,EFEMP1,NDRG1,MKI67,MME,FOXM1,VIM,FN1,FLVCR2,ZFP36,AREG,STS,IGFBP3,PRKCA,SPEN,CYP1B1,PPRC1,IRS1,CCND1,PTPRJ,NQO1,CXCL1,LPAR1,TGFB1,TGM2,THBS1,SERPINE1
Disease	umls:C1314694	Astrocytoma, low grade	DisGeNET BeFree	2.1e-06	0.005927	9.292e-05	0.0007919	6	28	HIF1A,ANGPT1,FN1,WNT5A,IDH2,CA9
Disease	umls:C0005684	Malignant neoplasm of urinary bladder	DisGeNET Curated	2.107e-06	0.005947	9.292e-05	0.0007919	35	1063	HIF1A,EFEMP1,MKI67,FOXM1,FOXO1,VIM,ABCC1,FLNA,FN1,WNT5A,HIPK2,MLXIP,KIF20B,IGFBP3,PRKCA,LY6K,SPEN,CYP1B1,SPARC,AXL,CCND1,DCN,NRP1,NF2,NQO1,NOTCH2,CA9,GLIPR1,ADAM12,TGFB1,THBS1,EPHA2,SERPINE1,HAS2,CDH2
Disease	umls:C0699885	Carcinoma of bladder	DisGeNET BeFree	2.548e-06	0.00719	0.0001106	0.0009427	35	1072	HIF1A,F3,EFEMP1,MKI67,FOXM1,FOXO1,VIM,ABCC1,FLNA,FN1,WNT5A,HIPK2,MLXIP,KIF20B,IGFBP3,PRKCA,LY6K,CYP1B1,SPARC,AXL,CCND1,DCN,NRP1,NF2,NQO1,NOTCH2,CA9,GLIPR1,TGFB1,TGM2,THBS1,EPHA2,SERPINE1,HAS2,CDH2
Disease	umls:C0023903	Liver neoplasms	DisGeNET Curated	2.779e-06	0.007841	0.0001173	0.0009999	37	1172	HIF1A,NDRG1,ALAS1,PLOD2,FOXM1,FOXO1,VIM,ABCC1,ANGPT1,FN1,AREG,STS,IGFBP3,ANKRD1,PRKCA,ZFHX3,SMPD1,CTGF,CYP1B1,NCOA6,SRM,IRS1,CCND1,NRP1,BNIP3,NF2,NQO1,TMEM45A,TGFB1,THBS1,KMT2D,EFNB2,EPHA2,ANGPTL4,SERPINE1,SRRM2,HCFC1
Disease	umls:C1883486	Uterine Corpus Cancer	DisGeNET BeFree	2.827e-06	0.007978	0.0001173	0.0009999	22	506	HIF1A,MCAM,NDRG1,MME,FOXO1,VIM,ABCC1,CREBBP,IGFBP3,CYR61,PRKCA,ZFHX3,CYP1B1,SPARC,CCND1,STC1,TGFB1,THBS1,FSTL1,EPHA2,SERPINE1,ENG
Disease	umls:C0007103	Malignant neoplasm of endometrium	DisGeNET BeFree	2.827e-06	0.007978	0.0001173	0.0009999	22	506	HIF1A,MCAM,NDRG1,MME,FOXO1,VIM,ABCC1,CREBBP,IGFBP3,CYR61,PRKCA,ZFHX3,CYP1B1,SPARC,CCND1,STC1,TGFB1,THBS1,FSTL1,EPHA2,SERPINE1,ENG
Disease	umls:C0152013	Adenocarcinoma of lung (disorder)	DisGeNET Curated	2.969e-06	0.00838	0.0001214	0.001035	29	803	HIF1A,F3,FOXM1,FOXO1,VIM,ABCC1,SEMA3C,ANGPT1,FN1,CREBBP,ZFP36,AREG,SMARCA1,PRKCA,CTGF,CYP1B1,SRM,CCND1,NQO1,NOTCH2,CALU,ROR1,TGFB1,TGFBI,THBS1,FSTL1,EPHA2,ROS1,CDH2
Disease	umls:C0006287	Bronchopulmonary Dysplasia	DisGeNET Curated	3.115e-06	0.008791	0.0001233	0.001051	13	191	F3,KMT2A,PLOD2,FOXM1,FLNA,ANGPT1,FN1,CTGF,NQO1,TGFB1,LOXL2,SERPINE1,ENG
Disease	umls:C1658953	tumor vasculature	DisGeNET BeFree	3.126e-06	0.008823	0.0001233	0.001051	10	109	HIF1A,F3,ANTXR1,ANGPT1,ANPEP,ADAM12,EPHA2,SERPINE1,PAPPA,ENG
Disease	umls:C0011847	Diabetes	DisGeNET Curated	3.146e-06	0.008878	0.0001233	0.001051	38	1227	HIF1A,F3,SCAF4,TXNRD1,FAT1,FBN2,EFEMP1,ALAS1,FBXO32,BICC1,FOXM1,FOXO1,FLNA,ANGPT1,HYOU1,FN1,ZFP36,PPP1R3C,IGFBP3,CYR61,PRKAA2,PRKCA,CTGF,PEA15,MYH9,SPARC,IRS1,DCN,GFPT1,NQO1,NOTCH2,TGFB1,TGFBI,TGM2,THBS1,KMT2D,SERPINE1,FRMD3
Disease	umls:C0549473	Thyroid carcinoma	DisGeNET Curated	3.408e-06	0.009617	0.0001317	0.001123	25	635	HIF1A,FBN1,CREB3L2,FOXM1,VIM,ABCC1,FN1,ANPEP,HIPK2,CCDC80,IDH2,DKK1,CTGF,PEA15,CCND1,STC1,NRP1,PTPRJ,NQO1,NOTCH2,L1CAM,CXCL1,TGFB1,THBS1,EFNB2
Disease	umls:C0334579	Anaplastic astrocytoma	DisGeNET Curated	3.725e-06	0.01051	0.000142	0.001211	11	137	HIF1A,F3,MKI67,FOXM1,VIM,IDH2,PEA15,CCND1,ITGA5,NOTCH2,SERPINE1
Disease	umls:C0239946	Fibrosis, Liver	DisGeNET BeFree	3.929e-06	0.01109	0.0001478	0.00126	17	327	F3,FOXM1,ANGPT1,FN1,AREG,CYR61,SMPD1,CTGF,SPARC,ITGA1,DCN,TGFB1,TGM2,THBS1,SERPINE1,SRRM2,ENG
Disease	umls:C0086543	Cataract	DisGeNET Curated	4.143e-06	0.01169	0.0001538	0.001311	13	196	HIF1A,VIM,FN1,FTL,CTGF,ATP2B1,NCOA6,MYH9,TGFB1,TGFB2,TGM2,EPHA2,SERPINE1
Disease	umls:C0025362	Mental Retardation	DisGeNET BeFree	4.386e-06	0.01238	0.0001596	0.00136	19	403	MAPT,SRGAP1,ANTXR1,XIST,SLC1A1,CREBBP,SLC6A8,STS,SLC16A2,ANKRD1,NCOA6,STXBP1,NRCAM,L1CAM,NUP214,PAPSS2,KMT2D,SRRM2,HCFC1
Disease	umls:C0007193	Cardiomyopathy, Dilated	DisGeNET Curated	4.412e-06	0.01245	0.0001596	0.00136	18	366	F3,FBN1,FBN2,MME,FN1,IDH2,ANKRD1,SLC22A5,IL7R,NCOA6,AXL,MYPN,NUP214,TGFB1,TGFB2,TGM2,SERPINE1,SRRM2
Disease	umls:C1261473	Sarcoma	DisGeNET Curated	5.168e-06	0.01459	0.0001846	0.001573	27	737	HIF1A,VGLL3,MAPT,ATXN2,MKI67,MME,PLOD2,CREB3L2,FOXM1,FOXO1,ABCC1,ANGPT1,FN1,IDH2,CREBBP,STS,IGFBP3,CCND1,ITGA5,CA9,EPHA2,TLN1,ANGPTL4,SERPINE1,PAM,SRRM2,ENG
Disease	umls:C0036421	Systemic Scleroderma	DisGeNET Curated	6.124e-06	0.01728	0.0002159	0.00184	22	531	HIF1A,CENPE,SERPINE2,FBN1,FBN2,HIST1H4H,PLOD2,FN1,IGFBP3,DKK1,CYR61,CTGF,MYBL2,SPARC,ITGA5,DCN,TGFB1,TGFBI,THBS1,SERPINE1,SRRM2,ENG
Disease	umls:C0151744	Myocardial Ischemia	DisGeNET Curated	6.237e-06	0.0176	0.0002159	0.00184	19	413	HIF1A,F3,TXNRD1,FOXO1,ANGPT1,HYOU1,ZFP36,AREG,SLC6A6,IGFBP3,PRKAA2,CTGF,ATP2B1,SPARC,CCND1,DCN,TGFB1,SERPINE1,CDH2
Disease	umls:C0011849	Diabetes Mellitus	DisGeNET Curated	6.274e-06	0.0177	0.0002159	0.00184	40	1364	HIF1A,F3,SCAF4,TXNRD1,FAT1,FBN2,EFEMP1,ALAS1,FBXO32,BICC1,FOXM1,FOXO1,FLNA,ANGPT1,HYOU1,FN1,ZFP36,PPP1R3C,IGFBP3,CYR61,PRKAA2,PRKCA,ZFHX3,CTGF,PEA15,MYH9,SPARC,IRS1,DCN,GFPT1,ASAP1,NQO1,NOTCH2,TGFB1,TGFBI,TGM2,THBS1,KMT2D,SERPINE1,FRMD3
Disease	umls:C0345904	Malignant neoplasm of liver	DisGeNET BeFree	6.455e-06	0.01822	0.0002195	0.001871	23	574	HIF1A,ABCC1,FN1,ANPEP,ANXA6,IDH2,ZFP36,AREG,IGFBP3,DKK1,SMPD1,GADD45B,CYP1B1,CCND1,DCN,TBL1X,TMEM45A,ADAM12,TGFB1,UBASH3B,SRRM2,ENG,HCFC1
Disease	umls:C0003850	Arteriosclerosis	DisGeNET Curated	6.643e-06	0.01875	0.0002232	0.001902	32	976	HIF1A,F3,EHD2,ANTXR1,KMT2A,FOXO1,VIM,FLNA,ANGPT1,FN1,ANPEP,WNT5A,IDH2,ZFP36,STS,CYR61,CTGF,MYH9,SPARC,IRS1,DCN,NRP1,NQO1,CALU,STEAP4,TGFB1,THBS1,EPHA2,ANGPTL4,SERPINE1,PAPPA,HAS2
Disease	umls:C0004096	Asthma	DisGeNET Curated	6.983e-06	0.01971	0.0002293	0.001954	35	1122	CPA4,HIF1A,MCAM,CHML,F3,EHD2,TXNRD1,SERPINE2,FN1,ANXA6,FLVCR2,CREBBP,AREG,IGFBP3,SLC22A5,SMPD1,CTGF,SPEN,IL7R,CYP1B1,AXL,CCND1,NQO1,CRISPLD2,NPR3,NUP214,CXCL1,TGFB1,TGFB2,TGM2,FSTL1,SERPINE1,HAS2,UBASH3B,SRRM2
Disease	umls:C0206734	Hemangioblastoma	DisGeNET Curated	6.987e-06	0.01972	0.0002293	0.001954	6	34	HIF1A,NDRG1,MKI67,CCND1,CA9,ANGPTL4
Disease	umls:C3539878	Triple Negative Breast Neoplasms	DisGeNET BeFree	7.183e-06	0.02027	0.000233	0.001986	20	456	HIF1A,CENPE,ANTXR1,FOXM1,VIM,FN1,IGFBP3,DKK1,SMARCA1,PRKCA,PEA15,AXL,NQO1,CA9,L1CAM,ADAM12,TGFB1,USP2,TLN1,SRRM2
Disease	umls:C0086692	Benign Neoplasm	DisGeNET BeFree	7.519e-06	0.02122	0.0002411	0.002055	13	207	HIF1A,CENPF,F3,EHD2,MKI67,FOXM1,VIM,CCND1,NF2,ADAM12,TGFB1,TGFB2,SERPINE1
Disease	umls:C1449563	Cardiomyopathy, Familial Idiopathic	DisGeNET Curated	7.811e-06	0.02204	0.0002477	0.002111	12	177	HIF1A,MKI67,VIM,FN1,CTGF,AXL,CCND1,MYPN,CA9,TGFB1,SERPINE1,HAS2
Disease	umls:C0410528	Skeletal dysplasia	DisGeNET Curated	8.255e-06	0.0233	0.0002588	0.002206	8	73	FBN1,FLNA,CREBBP,SLC22A5,NUP214,PAPSS2,TGFB1,SH3PXD2B
Disease	umls:C1709246	Non-Neoplastic Disorder	DisGeNET BeFree	8.435e-06	0.0238	0.0002605	0.00222	20	461	HIF1A,MCAM,MME,VIM,ABCC1,FN1,STS,IGFBP3,PEA15,GADD45B,SPARC,AXL,CCND1,NRP1,CA9,ROR1,ADAM12,TGFB1,KMT2D,ENG
Disease	umls:C0023418	leukemia	DisGeNET Curated	8.493e-06	0.02397	0.0002605	0.00222	46	1693	HIF1A,F3,EHD2,TXNRD1,FAT1,ANTXR1,KMT2A,MME,FOXM1,VIM,ABCC1,ANGPT1,FN1,ANPEP,WNT5A,HIPK2,XIST,IDH2,CREBBP,ZFP36,IGFBP3,DKK1,PRKAA2,SMARCA1,CTGF,IL7R,AXL,CCND1,SRCAP,ASAP1,STC1,NRP1,BNIP3,NF2,NQO1,NOTCH2,ROR1,NUP214,EBF1,CXCL1,TGFB1,TGFBI,THBS1,EFNB2,PAM,SRRM2
Disease	umls:C0686619	Secondary malignant neoplasm of lymph node	DisGeNET BeFree	8.623e-06	0.02433	0.0002617	0.00223	36	1182	HIF1A,CENPF,F3,SERPINE2,EFEMP1,NDRG1,MKI67,MME,FOXM1,VIM,FLNA,ANGPT1,FN1,ANPEP,SLC6A8,IGFBP3,DKK1,CYR61,CTGF,CYP1B1,MYH9,SPARC,IRS1,CCND1,NRP1,NQO1,CA9,CXCL1,TGFB1,THBS1,EFNB2,LOXL2,EPHA2,ANGPTL4,SERPINE1,ENG
Disease	umls:C0032927	Precancerous Conditions	DisGeNET Curated	8.767e-06	0.02474	0.0002632	0.002243	19	423	HIF1A,RRBP1,FOXM1,VIM,IDH2,MYBL2,CYP1B1,IRS1,CCND1,DCN,NOTCH2,CA9,CXCL1,TGFB1,TGM2,THBS1,EFNB2,LOXL2,EPHA2
Disease	umls:C0004153	Atherosclerosis	DisGeNET Curated	9.448e-06	0.02666	0.0002807	0.002392	32	993	HIF1A,F3,EHD2,ANTXR1,KMT2A,FOXO1,VIM,FLNA,ANGPT1,FN1,ANPEP,WNT5A,IDH2,ZFP36,STS,CYR61,CTGF,MYH9,SPARC,IRS1,DCN,NRP1,NQO1,CALU,STEAP4,TGFB1,THBS1,EPHA2,ANGPTL4,SERPINE1,PAPPA,HAS2
Disease	umls:C0008479	Chondrosarcoma	DisGeNET Curated	9.73e-06	0.02746	0.000286	0.002438	13	212	HIF1A,MAP2,VIM,ANGPT1,IDH2,IGFBP3,DKK1,CTGF,CCND1,DCN,TGFB1,EFNA5,ENG
Disease	umls:C1511789	Desmoplastic	DisGeNET BeFree	1.011e-05	0.02854	0.0002942	0.002508	8	75	FN1,WNT5A,CTGF,ADAM12,TGFB1,TGM2,THBS1,SRRM2
Disease	umls:C0001418	Adenocarcinoma	DisGeNET Curated	1.036e-05	0.02925	0.0002984	0.002543	42	1496	HIF1A,MCAM,F3,EFEMP1,NDRG1,MKI67,KMT2A,FOXM1,VIM,ABCC1,ANGPT1,FN1,ANPEP,WNT5A,AREG,STS,IGFBP3,DKK1,ANKRD1,CTGF,CYP1B1,SPARC,CCND1,NRP1,BNIP3,ZFP36L1,NQO1,NOTCH2,L1CAM,ADAM12,TGFB1,TGFB2,TGM2,THBS1,LOXL2,EPHA2,ANGPTL4,SERPINE1,PAM,ROS1,ENG,CDH2
Disease	umls:C1378703	Renal carcinoma	DisGeNET BeFree	1.155e-05	0.03258	0.0003291	0.002805	20	471	HIF1A,MCAM,EHD2,NDRG1,MME,VIM,FN1,IGFBP3,DKK1,SMARCA1,CYP1B1,SPARC,CCND1,BNIP3,NQO1,CA9,ROR1,L1CAM,THBS1,ENG
Disease	umls:C0242852	Proliferative vitreoretinopathy	DisGeNET Curated	1.277e-05	0.03603	0.00036	0.003068	7	56	FN1,CTGF,CCND1,CXCL1,TGFB1,TGFB2,TGM2
Disease	umls:C0027708	Nephroblastoma	DisGeNET Curated	1.289e-05	0.03636	0.00036	0.003068	16	321	KMT2A,VIM,ABCC1,FN1,WNT5A,AREG,DKK1,CYR61,PRKCA,CTGF,NCOA6,CCND1,GLIPR1,ROR1,TGFB1,ENG
Disease	umls:C0023890	Liver Cirrhosis	DisGeNET Curated	1.333e-05	0.03761	0.0003687	0.003143	22	558	HIF1A,F3,VIM,ANGPT1,FN1,FLVCR2,AREG,STS,IGFBP3,DKK1,CTGF,NCOA6,SPARC,GBE1,CCND1,DCN,CXCL1,TGFB1,TGFBI,TGM2,THBS1,SERPINE1
Disease	umls:C0153690	Secondary malignant neoplasm of bone	DisGeNET BeFree	1.384e-05	0.03907	0.0003793	0.003232	15	287	HIF1A,MCAM,FOXO1,VIM,ANGPT1,FN1,DKK1,CTGF,ITGA5,DCN,NRP1,NUP214,TGFB1,ANGPTL4,SERPINE1
Disease	umls:C0085110	Severe Combined Immunodeficiency	DisGeNET Curated	1.657e-05	0.04676	0.0004496	0.003831	21	524	HIF1A,MCAM,F3,MME,FOXM1,FOXO1,FN1,ANPEP,IGFBP3,CYR61,SRGN,IL7R,SPARC,RAPH1,ASAP1,NRP1,CXCL1,TGFB1,TGM2,EPHA2,ENG
Disease	umls:C0035309	Retinal Diseases	DisGeNET Curated	1.697e-05	0.04789	0.0004541	0.00387	15	292	HIF1A,EFEMP1,VIM,COL8A1,ANGPT1,FN1,SLC6A6,IGFBP3,DKK1,CYR61,CTGF,CYP1B1,SPARC,EFNB2,SERPINE1
Disease	umls:C0162872	Aortic Aneurysm, Thoracic	DisGeNET Curated	1.706e-05	0.04814	0.0004541	0.00387	9	105	HIF1A,SERPINE2,FBN1,FBN2,FN1,TGFB1,TGFB2,TGM2,SERPINE1
Disease	umls:C0278619	Extramedullary Plasmacytoma	DisGeNET BeFree	1.723e-05	0.04861	0.0004543	0.003872	4	12	ANGPT1,FN1,SPARC,ENG
Disease	umls:C0007621	Neoplastic Cell Transformation	DisGeNET Curated	1.842e-05	0.05197	0.0004812	0.004101	9	106	VIM,FN1,WNT5A,IL7R,IRS1,CCND1,EBF1,TGFB1,LOXL2
Disease	umls:C0007222	Cardiovascular Diseases	DisGeNET Curated	1.913e-05	0.054	0.0004954	0.004222	26	747	HIF1A,MAPT,F3,FAT1,FBN1,FBN2,KMT2A,FLNA,ANGPT1,FN1,IDH2,IGFBP3,DKK1,CYP1B1,IRS1,NQO1,NOTCH2,NPR3,EBF1,TGFB1,THBS1,EFNB2,ANGPTL4,SERPINE1,ENG,FRMD3
Disease	umls:C0011860	Diabetes Mellitus, Non-Insulin-Dependent	DisGeNET Curated	2.033e-05	0.05736	0.0005214	0.004444	41	1486	HIF1A,F3,EHD2,FAT1,FBN1,FBN2,MME,FOXO1,COL8A1,HYOU1,FN1,ANXA6,MLXIP,IGFBP3,PRKAA2,CTGF,PEA15,MYH9,SPARC,IRS1,ITGA1,DCN,GFPT1,NQO1,MAFB,GFPT2,PRRC2A,NOTCH2,STEAP4,LPAR1,TGFB1,TGFB2,TGFBI,USP2,TGM2,EFNB2,GYS1,SERPINE1,PAM,UBASH3B,FRMD3
Disease	umls:C0403416	Idiopathic crescentic glomerulonephritis	DisGeNET BeFree	2.152e-05	0.06072	0.0005471	0.004662	6	41	F3,FN1,CTGF,DCN,TGFB1,SERPINE1
Disease	umls:C1176475	Ductal Carcinoma	DisGeNET Curated	2.182e-05	0.06158	0.0005484	0.004674	12	196	HIF1A,FN1,WNT5A,CREBBP,AREG,IGFBP3,CYR61,CCND1,STC1,NQO1,CA9,EPHA2
Disease	umls:C0026764	Multiple Myeloma	DisGeNET Curated	2.196e-05	0.06197	0.0005484	0.004674	34	1134	HIF1A,KMT2A,MME,PLEC,ABCC1,ANGPT1,FN1,ANPEP,WNT5A,CREBBP,AREG,DKK1,CYR61,SRGN,CTGF,MYBL2,CYP1B1,SPARC,CCND1,ITGA5,DCN,CCNK,BNIP3,PTPRJ,NQO1,MAFB,NUP214,CXCL1,THBS1,KMT2D,EFNA5,SERPINE1,HAS2,CDH2
Disease	umls:C0009404	Colorectal Neoplasms	DisGeNET Curated	2.341e-05	0.06606	0.0005795	0.004938	24	666	HIF1A,TXNRD1,FAT1,SERPINE2,FBN2,EFEMP1,NDRG1,MKI67,FOXM1,VIM,ABCC1,AREG,STS,IGFBP3,DKK1,CYP1B1,SPARC,CCND1,PTPRJ,NQO1,NOTCH2,CA9,NRCAM,TGFB1
Disease	umls:C0279000	Liver and Intrahepatic Biliary Tract Carcinoma	DisGeNET BeFree	2.432e-05	0.06862	0.0005967	0.005086	20	496	HIF1A,ABCC1,FN1,ANPEP,ANXA6,IDH2,ZFP36,AREG,IGFBP3,DKK1,SMPD1,GADD45B,CCND1,DCN,TBL1X,TMEM45A,UBASH3B,SRRM2,ENG,HCFC1
Disease	umls:C0042344	Varicose Ulcer	DisGeNET BeFree	2.714e-05	0.0766	0.0006604	0.005628	5	26	HIF1A,GADD45B,NRP1,ZFP36L1,TGFB1
Disease	umls:C0220641	Lip and Oral Cavity Carcinoma	DisGeNET BeFree	2.753e-05	0.07768	0.000664	0.005659	18	419	HIF1A,FAT1,NDRG1,FOXM1,FOXO1,SEMA3C,FN1,DKK1,CTGF,CCND1,DCN,NRP1,PTPRJ,CA9,CXCL1,TGFB1,TLN1,SERPINE1
Disease	umls:C0162810	Cicatrix, Hypertrophic	DisGeNET BeFree	2.802e-05	0.07908	0.0006701	0.005711	7	63	VIM,FN1,CTGF,CCND1,DCN,TGFB1,SERPINE1
Disease	umls:C1519666	Tumor-Associated Vasculature	DisGeNET BeFree	2.85e-05	0.08043	0.0006759	0.00576	6	43	F3,ANTXR1,FN1,ANPEP,ITGA5,ENG
Disease	umls:C0025286	Meningioma	DisGeNET Curated	3.068e-05	0.08657	0.0007215	0.006149	17	383	MKI67,KMT2A,VIM,ANPEP,SMARCA1,CTGF,CYP1B1,SPARC,CCND1,PTPRJ,NF2,NOTCH2,TGFB1,TGM2,THBS1,SERPINE1,ROS1
Disease	umls:C0042373	Vascular Diseases	DisGeNET Curated	3.227e-05	0.09105	0.0007525	0.006413	16	346	HIF1A,F3,FBN1,MYL9,FBXO32,FLNA,ANGPT1,FLVCR2,CYR61,CYP1B1,NOTCH2,TGFB1,THBS1,FSTL1,SERPINE1,ENG
Disease	umls:C0281361	Adenocarcinoma of pancreas	DisGeNET BeFree	3.279e-05	0.09254	0.0007585	0.006464	15	309	HIF1A,F3,EFEMP1,ANGPT1,WNT5A,STS,DKK1,CYR61,PRKAA2,CCND1,NRP1,NQO1,L1CAM,THBS1,SERPINE1
Disease	umls:C0220633	Uveal melanoma	DisGeNET Curated	3.566e-05	0.1006	0.0008181	0.006972	12	206	HIF1A,MCAM,F3,VIM,CYR61,IRS1,CCND1,ASAP1,TGFB1,THBS1,SERPINE1,ROS1
Disease	umls:C0282607	Vascular Neoplasms	DisGeNET BeFree	3.72e-05	0.105	0.0008465	0.007214	6	45	HIF1A,F3,ANXA6,PRKCA,PAM,UBASH3B
Disease	umls:C0016057	Fibrosarcoma	DisGeNET Curated	3.772e-05	0.1064	0.0008482	0.007229	13	241	HIF1A,F3,MKI67,KMT2A,FLNA,FN1,CTGF,CCND1,ITGA5,TGFB1,TGFB2,TGM2,SERPINE1
Disease	umls:C0858252	Breast adenocarcinoma	DisGeNET Curated	3.787e-05	0.1069	0.0008482	0.007229	9	116	HIF1A,NDRG1,ANKRD1,RAPH1,NQO1,TBL1X,ROR1,TGFB1,EPHA2
Disease	umls:C1512409	Hepatocarcinogenesis	DisGeNET BeFree	3.884e-05	0.1096	0.0008604	0.007333	19	471	HIF1A,NDRG1,FOXM1,CREBBP,AREG,DKK1,CYR61,SMARCA1,PRKCA,MYBL2,SPARC,CCND1,DCN,NOTCH2,TGFB1,TGM2,SERPINE1,SRRM2,HCFC1
Disease	umls:C1961102	Precursor Cell Lymphoblastic Leukemia Lymphoma	DisGeNET Curated	3.903e-05	0.1101	0.0008604	0.007333	25	733	MAPT,EHD2,FAT1,KMT2A,MME,ABCC1,ANPEP,ANXA6,IDH2,MLXIP,PRKAA2,SMARCA1,CTGF,IL7R,CYP1B1,CCND1,NRP1,ZFP36L1,NQO1,ROR1,EBF1,TGM2,KMT2D,SERPINE1,UBASH3B
Disease	umls:C0025149	Medulloblastoma	DisGeNET Curated	4.133e-05	0.1166	0.0009041	0.007705	20	515	HIF1A,MAP2,FBN2,PLEC,FOXM1,VIM,ABCC1,WNT5A,CREBBP,IGFBP3,DKK1,PRKAA2,SPARC,IRS1,CCND1,NOTCH2,NPR3,TGFB2,THBS1,KMT2D
Disease	umls:C0020538	Hypertensive disease	DisGeNET Curated	4.559e-05	0.1287	0.0009897	0.008435	30	977	HIF1A,F3,FBN1,MME,PLOD1,ABCC1,FLNA,ANGPT1,FN1,FPR1,IGFBP3,CYR61,SLC22A5,CTGF,ATP2B1,CYP1B1,MYH9,SPARC,IRS1,DCN,NQO1,NPR3,LPAR1,TGFB1,TGM2,THBS1,GYS1,SERPINE1,ROS1,ENG
Disease	umls:C0027719	Nephrosclerosis	DisGeNET BeFree	4.595e-05	0.1297	0.0009899	0.008437	4	15	HIF1A,SYNPO,MYH9,DCN
Disease	umls:C0751587	CADASIL Syndrome	DisGeNET Curated	4.735e-05	0.1336	0.001012	0.008627	5	29	FBN1,FN1,DCN,NRP1,TGFB1
Disease	umls:C0002395	Alzheimer's Disease	DisGeNET Curated	4.908e-05	0.1385	0.001041	0.008875	31	1030	MAP2,MAPT,FAT1,SERPINE2,ATXN2,MME,FOXO1,VIM,ABCC1,FN1,FLVCR2,CREBBP,IGFBP3,DKK1,PRKAA2,ZFHX3,SMPD1,CTGF,PDE7B,NCOA6,IRS1,CCND1,NFIC,PRRC2C,NFIX,NQO1,FERMT2,NCS1,TGFB1,SERPINE1,SRRM2
Disease	umls:C0521707	Bilateral cataracts (disorder)	DisGeNET BeFree	4.949e-05	0.1396	0.001042	0.008882	9	120	HIF1A,VIM,FN1,CTGF,TGFB1,TGFB2,TGM2,EPHA2,SERPINE1
Disease	umls:C0023473	Myeloid Leukemia, Chronic	DisGeNET Curated	5.034e-05	0.1421	0.001052	0.008968	26	791	HIF1A,HIST1H4H,KMT2A,MME,PLOD2,FOXO1,VIM,ABCC1,FN1,ANPEP,ANXA6,IDH2,CREBBP,CYR61,PRKAA2,SPARC,AXL,CCND1,POM121,NQO1,GOLGA4,CA9,NUP214,TGFB1,TGM2,UBASH3B
Disease	umls:C0268731	Renal glomerular disease	DisGeNET BeFree	5.31e-05	0.1498	0.001094	0.009328	8	94	SYNPO,FN1,MYH9,DCN,TGFB1,TGFB2,ANGPTL4,SERPINE1
Disease	umls:C1861456	Stiff Skin Syndrome	DisGeNET Curated	5.313e-05	0.1499	0.001094	0.009328	3	6	FBN1,FN1,THBS1
Disease	umls:C1266042	Chromophobe Renal Cell Carcinoma	DisGeNET Curated	5.617e-05	0.1585	0.001148	0.009786	5	30	HIF1A,ANPEP,CCND1,BNIP3,CA9
Disease	umls:C0026850	Muscular Dystrophy	DisGeNET Curated	5.656e-05	0.1596	0.001148	0.009786	12	216	EHD2,PLEC,ANGPT1,FN1,ANPEP,IDH2,CTGF,DCN,NUP214,SEPN1,TGM2,SERPINE1
Disease	umls:C0007138	Carcinoma, Transitional Cell	DisGeNET Curated	5.915e-05	0.1669	0.001192	0.01016	16	364	HIF1A,MKI67,ANTXR1,KMT2A,FN1,CREBBP,IGFBP3,CCND1,ITGA5,TGFB1,TGFB2,TGFBI,TGM2,THBS1,EPHA2,ENG
Disease	umls:C0010606	Adenoid Cystic Carcinoma	DisGeNET Curated	6.277e-05	0.1771	0.001256	0.0107	11	185	HIF1A,CENPF,FAT1,MKI67,FN1,CREBBP,CYR61,CCND1,SRCAP,TGFB1,ENG
Disease	umls:C0008626	Congenital chromosomal disease	DisGeNET Curated	6.319e-05	0.1783	0.001256	0.0107	20	531	FBN2,HIST1H4H,MKI67,ANTXR1,KMT2A,TNS3,VIM,ANPEP,XIST,STS,SLC22A5,PRKCA,CYP1B1,CCND1,STC1,NF2,NQO1,SEPN1,TGFB1,PAPPA
Disease	umls:C0153381	Malignant neoplasm of mouth	DisGeNET BeFree	7.157e-05	0.202	0.001412	0.01204	17	410	HIF1A,FAT1,NDRG1,FOXM1,FOXO1,SEMA3C,FN1,DKK1,CTGF,CCND1,DCN,NRP1,CA9,CXCL1,TGFB1,TLN1,SERPINE1
Disease	umls:C0349782	Ischemic cardiomyopathy	DisGeNET BeFree	7.327e-05	0.2068	0.001426	0.01215	7	73	HIF1A,ANGPT1,IGFBP3,CYR61,ANKRD1,AXL,SERPINE1
Disease	umls:C0043119	Werner Syndrome	DisGeNET Curated	7.327e-05	0.2068	0.001426	0.01215	7	73	EFEMP1,ANTXR1,FN1,IGFBP3,DCN,LOXL2,SERPINE1
Disease	umls:C0152451	Chronic glomerulonephritis	DisGeNET BeFree	7.837e-05	0.2212	0.001515	0.01291	4	17	FN1,MYH9,TGFB2,SERPINE1
Disease	umls:C0025500	Mesothelioma	DisGeNET Curated	7.935e-05	0.2239	0.001523	0.01298	15	334	MCAM,F3,TXNRD1,VIM,ABCC1,CTGF,PPRC1,AXL,IRS1,CCND1,NF2,NQO1,NOTCH2,CA9,SERPINE1
Disease	umls:C1623038	Cirrhosis	DisGeNET BeFree	8.931e-05	0.252	0.001703	0.01451	16	377	HIF1A,F3,VIM,ANGPT1,FN1,AREG,STS,DKK1,CTGF,NCOA6,GBE1,CCND1,DCN,CXCL1,TGFB1,TGFBI
Disease	umls:C0000768	Congenital Abnormality	DisGeNET Curated	9.056e-05	0.2556	0.001708	0.01456	22	634	TXNRD1,FBN1,KMT2A,PLEC,FOXO1,FLNA,COL8A1,ANGPT1,XIST,CREBBP,ZFP36,CYP1B1,NRP1,STXBP1,L1CAM,NUP214,TGFB1,TGFB2,KMT2D,FSTL1,ENG,HCFC1
Disease	umls:C0003864	Arthritis	DisGeNET Curated	9.079e-05	0.2562	0.001708	0.01456	19	502	MCAM,F3,FOXM1,FOXO1,VIM,ANGPT1,FN1,ZFP36,IGFBP3,DKK1,CYR61,CTGF,GADD45B,PTPRJ,STEAP4,THBS1,FSTL1,ANGPTL4,SERPINE1
Disease	umls:C1527383	Morphea	DisGeNET BeFree	9.202e-05	0.2597	0.00172	0.01466	3	7	SPARC,DCN,TGFB1
Disease	umls:C0278704	Malignant Childhood Neoplasm	DisGeNET BeFree	9.487e-05	0.2677	0.001761	0.01501	7	76	KMT2A,FOXO1,ABCC1,SMARCA1,NQO1,THBS1,PRAF2
Disease	umls:C0278488	Carcinoma breast stage IV	DisGeNET BeFree	9.999e-05	0.2822	0.001844	0.01572	15	341	HIF1A,MAPT,F3,ANTXR1,VIM,FN1,CYR61,CCND1,DCN,CXCL1,LPAR1,TGFB1,TGM2,LOXL2,ENG
Disease	umls:C0027626	Neoplasm Invasiveness	DisGeNET Curated	0.0001038	0.293	0.001902	0.01621	9	132	HIF1A,FN1,FTL,ITGA5,CALU,TGFB1,LOXL2,TLN1,ANGPTL4
Disease	umls:C0971858	Arthritis, Collagen-Induced	DisGeNET BeFree	0.0001044	0.2947	0.001902	0.01621	10	163	HIF1A,ANGPT1,CYR61,SPARC,PTPRJ,LPAR1,TGFB2,EFNB2,FSTL1,ANGPTL4
Disease	umls:C0002793	Anaplasia	DisGeNET Curated	0.0001075	0.3032	0.001944	0.01657	12	231	HIF1A,VIM,ANGPT1,CTGF,CCND1,DCN,NRP1,NOTCH2,CA9,TGFB1,TLN1,SERPINE1
Disease	umls:C0022548	Keloid	DisGeNET Curated	0.0001215	0.3428	0.002183	0.01861	10	166	HIF1A,FN1,IGFBP3,FTL,CTGF,DCN,ADAM12,TGFB1,TGFB2,SERPINE1
Disease	umls:C1621958	Glioblastoma Multiforme	DisGeNET BeFree	0.0001424	0.402	0.002544	0.02168	17	434	HIF1A,F3,EFEMP1,FOXM1,ABCC1,ANGPT1,FN1,STS,CYR61,CTGF,ITGA5,BNIP3,NOTCH2,TGFB1,THBS1,EPHA2,SRRM2
Disease	umls:C2931822	Nasopharyngeal carcinoma	DisGeNET Curated	0.0001478	0.417	0.002623	0.02235	22	656	HIF1A,CENPF,EFEMP1,NDRG1,FOXM1,VIM,ABCC1,FLNA,FN1,WNT5A,CREBBP,SRGN,CTGF,SPARC,CCND1,STC1,NUP214,TGFB1,TGFBI,THBS1,EPHA2,TLN1
Disease	umls:C0013336	Dwarfism	DisGeNET Curated	0.0001501	0.4235	0.002647	0.02256	11	204	CENPE,FBN1,XIST,STS,IGFBP3,CYR61,CCND1,PAPSS2,TGFB1,TGM2,KMT2D
Disease	umls:C0345905	Intrahepatic Cholangiocarcinoma	DisGeNET BeFree	0.0001514	0.4271	0.002653	0.02261	8	109	HIF1A,VIM,IDH2,CCND1,L1CAM,TGFB2,TGFBI,ROS1
Disease	umls:C3203102	Idiopathic pulmonary arterial hypertension	DisGeNET Curated	0.0001536	0.4336	0.002674	0.02279	7	82	HIF1A,DCN,CA9,TGFB1,SERPINE1,HAS2,ENG
Disease	umls:C0018799	Heart Diseases	DisGeNET Curated	0.0001544	0.4358	0.002674	0.02279	13	277	F3,MYL9,ABCC1,CYR61,PRKAA2,CTGF,NCOA6,BNIP3,NQO1,NPR3,TGFB1,THBS1,SERPINE1
Disease	umls:C0005695	Bladder Neoplasm	DisGeNET Curated	0.0001583	0.4466	0.002713	0.02312	14	316	HIF1A,NDRG1,MKI67,KMT2A,MME,ANPEP,CREBBP,IGFBP3,SMPD1,CYP1B1,CCND1,ASAP1,NQO1,FERMT2
Disease	umls:C3669246	Mammary adenocarcinoma	DisGeNET BeFree	0.0001586	0.4476	0.002713	0.02312	5	37	FN1,CYR61,CCND1,TGFB1,EPHA2
Disease	umls:C0598766	Leukemogenesis	DisGeNET BeFree	0.0001611	0.4545	0.002738	0.02334	22	660	HIF1A,ANTXR1,KMT2A,FOXM1,FOXO1,ANGPT1,WNT5A,HIPK2,IDH2,CREBBP,ZFP36,PRKAA2,PRKCA,IL7R,AXL,CCND1,PTPRJ,ZFP36L1,NQO1,NUP214,EBF1,KMT2D
Disease	umls:C0006012	Borderline Personality Disorder	DisGeNET BeFree	0.0001626	0.459	0.002746	0.0234	10	172	F3,PLOD2,FLNA,ANGPT1,FN1,CTGF,TGFB1,LOXL2,SERPINE1,ENG
Disease	umls:C0242596	Neoplasm, Residual	DisGeNET Curated	0.0001635	0.4613	0.002746	0.0234	11	206	EHD2,KMT2A,MME,FN1,PRKCA,PEA15,IL7R,CCND1,STC1,NRP1,ROR1
Disease	umls:C1569637	Adenocarcinoma, Endometrioid	DisGeNET BeFree	0.0001747	0.493	0.002912	0.02482	6	59	MKI67,CYR61,SPEN,SPARC,IRS1,TGFB1
Disease	umls:C0017661	IGA Glomerulonephritis	DisGeNET Curated	0.0001754	0.495	0.002912	0.02482	21	618	CENPF,SYNPO,ERGIC2,MKI67,ANTXR1,PLOD2,FOXM1,FN1,SRGN,CTGF,ATP2B1,SERPINB7,MYH9,RAB8B,GBE1,DCN,GLIPR1,ADAM12,TGFB1,TGFBI,SERPINE1
Disease	umls:C0020456	Hyperglycemia	DisGeNET Curated	0.0001765	0.4982	0.002913	0.02483	16	400	HIF1A,PLAC8,FBN1,FOXO1,FN1,DKK1,PRKCA,CTGF,IRS1,CCND1,NQO1,TGFB1,THBS1,GYS1,SERPINE1,PAM
Disease	umls:C0729233	Dissecting aneurysm of the thoracic aorta	DisGeNET BeFree	0.0001787	0.5044	0.002933	0.02499	10	174	F3,FBN1,FBXO32,CTGF,DCN,TGFB1,TGFB2,THBS1,SERPINE1,CDH2
Disease	umls:C0149925	Small cell carcinoma of lung	DisGeNET Curated	0.0001958	0.5525	0.003193	0.02721	21	623	HIF1A,F3,FBN2,NDRG1,HIST1H4H,KMT2A,VIM,ABCC1,FN1,CREBBP,STS,IGFBP3,NCOA6,CCND1,NRP1,NQO1,L1CAM,TGFB1,TGFB2,SERPINE1,SRRM2
Disease	umls:C0238463	Papillary thyroid carcinoma	DisGeNET Curated	0.0001969	0.5555	0.003193	0.02721	17	446	HIF1A,FOXM1,FN1,WNT5A,CCDC80,CREBBP,DKK1,SLC16A2,CCND1,PTPRJ,NQO1,CA9,TGFB1,TGFB2,THBS1,SERPINE1,ENG
Disease	umls:C0152018	Esophageal carcinoma	DisGeNET Curated	0.000198	0.5587	0.003193	0.02721	20	578	HIF1A,NDRG1,FBXO32,ABCC1,ANGPT1,CREBBP,IGFBP3,DKK1,LY6K,PEA15,GADD45B,CYP1B1,AXL,CCND1,BNIP3,NQO1,TGFB1,EFNB2,LOXL2,ENG
Disease	umls:C0040433	Tooth Crowding	DisGeNET BeFree	0.0002163	0.6104	0.003429	0.02922	3	9	ANTXR1,TGFB1,TGFB2
Disease	umls:C0030848	Peyronie Disease	DisGeNET Curated	0.0002163	0.6104	0.003429	0.02922	3	9	CCND1,TGFB1,SERPINE1
Disease	umls:C0267941	Pancreatitis, Acute Necrotizing	DisGeNET BeFree	0.0002163	0.6104	0.003429	0.02922	3	9	CTGF,TGFB1,SERPINE1
Disease	umls:C0741682	Premenopausal breast cancer	DisGeNET BeFree	0.0002279	0.6432	0.003574	0.03046	4	22	IGFBP3,CYP1B1,CCND1,NQO1
Disease	umls:C0149630	Bicuspid aortic valve	DisGeNET BeFree	0.0002279	0.6432	0.003574	0.03046	4	22	PLOD1,FN1,TGFB1,ENG
Disease	umls:C0553580	Ewings sarcoma	DisGeNET Curated	0.0002371	0.6691	0.003697	0.03151	11	215	FOXM1,FOXO1,WNT5A,DKK1,AXL,CCND1,NF2,EPHA2,SRRM2,ENG,CDH2
Disease	umls:C0032962	Pregnancy Complications	DisGeNET Curated	0.0002514	0.7095	0.003898	0.03322	6	63	HIF1A,F3,ANGPT1,SLC6A6,STC1,SERPINE1
Disease	umls:C1762616	Meningioma, benign, no ICD-O subtype	DisGeNET BeFree	0.0002568	0.7247	0.003945	0.03362	11	217	MKI67,KMT2A,ANPEP,CTGF,CYP1B1,SPARC,CCND1,PTPRJ,NF2,TGFB1,TGM2
Disease	umls:C0598935	Tumor Initiation	DisGeNET BeFree	0.0002572	0.7259	0.003945	0.03362	10	182	F3,KMT2A,FOXM1,FN1,PRKCA,CYP1B1,IRS1,CCND1,DCN,EPHA2
Disease	umls:C0085786	Hamman-Rich syndrome	DisGeNET BeFree	0.0002605	0.7352	0.003957	0.03372	5	41	STX2,FN1,WNT5A,DCN,SERPINE1
Disease	umls:C0524620	Metabolic Syndrome X	DisGeNET Curated	0.0002608	0.7359	0.003957	0.03372	19	545	F3,FAT1,PLCB4,MME,FOXO1,ANGPT1,ZFP36,IGFBP3,CYR61,PRKAA2,IRS1,CCND1,TBL1X,ROR1,STEAP4,THBS1,GYS1,ANGPTL4,SERPINE1
Disease	umls:C0238198	Gastrointestinal Stromal Tumors	DisGeNET Curated	0.0002674	0.7545	0.004035	0.03439	13	293	HIF1A,MKI67,VIM,AREG,IGFBP3,SLC22A5,CYP1B1,AXL,CCND1,NRP1,NF2,SRRM2,ENG
Disease	umls:C0278883	Metastatic melanoma	DisGeNET BeFree	0.0002713	0.7656	0.004072	0.03471	14	333	HIF1A,MAP2,MCAM,F3,FNDC3B,FN1,WNT5A,IGFBP3,CYR61,FTL,CTGF,SPARC,TGM2,THBS1
Disease	umls:C0947751	Vascular inflammations	DisGeNET BeFree	0.0002771	0.7821	0.004138	0.03527	8	119	F3,ANGPT1,ZFP36,SMPD1,CTGF,ANGPTL4,SERPINE1,SRRM2
Disease	umls:C0018801	Heart failure	DisGeNET Curated	0.0002815	0.7945	0.004182	0.03564	21	640	HIF1A,FBN1,MME,ANGPT1,ANXA6,ESF1,SLC6A8,ANKRD1,SLC22A5,PRKCA,CTGF,MLEC,AXL,DCN,ASAP1,BNIP3,NPR3,TGFB1,THBS1,FSTL1,SERPINE1
Disease	umls:C0023434	Chronic Lymphocytic Leukemia	DisGeNET Curated	0.0002831	0.799	0.004183	0.03565	29	1032	HIF1A,F3,FAT1,MIR1206,MKI67,ANTXR1,KMT2A,MME,FOXM1,VIM,ABCC1,FN1,ANPEP,MLXIP,PRKCA,PEA15,PDE7B,MYBL2,RAPH1,CCND1,DCN,NRP1,NQO1,NOTCH2,ROR1,NUP214,TGFB1,THBS1,ENG
Disease	umls:C1518171	Malignant Conversion	DisGeNET BeFree	0.0002924	0.8251	0.004297	0.03662	5	42	HIF1A,FOXM1,PEA15,CCND1,THBS1
Disease	umls:C0017668	Focal glomerulosclerosis	DisGeNET Curated	0.000294	0.8298	0.004299	0.03664	7	91	SYNPO,FN1,CTGF,MYH9,CXCL1,TGFB1,SERPINE1
Disease	umls:C0023487	Acute Promyelocytic Leukemia	DisGeNET Curated	0.0002973	0.8389	0.004306	0.0367	16	419	HIF1A,F3,TXNRD1,NDRG1,KMT2A,VIM,ANPEP,IDH2,ZFP36,IGFBP3,DKK1,SRGN,NUP214,TGFB1,TGM2,THBS1
Disease	umls:C1510885	Angiogenic Switch	DisGeNET BeFree	0.0002986	0.8426	0.004306	0.0367	6	65	HIF1A,ANGPT1,ZFP36,NUP214,THBS1,SERPINE1
Disease	umls:C1520166	Xenograft Model	DisGeNET BeFree	0.0002991	0.844	0.004306	0.0367	19	551	HIF1A,F3,FOXM1,ANGPT1,WNT5A,IGFBP3,DKK1,SLC22A5,PEA15,CYP1B1,SPARC,CCND1,DCN,TGFB1,TGM2,EFNB2,SERPINE1,PAPPA,ENG
Disease	umls:C0009375	Colonic Neoplasms	DisGeNET Curated	0.0003121	0.8806	0.00445	0.03793	18	508	HIF1A,FAT1,ATXN2,MKI67,FN1,STS,IGFBP3,DKK1,CTGF,SPEN,CYP1B1,SPARC,CCND1,STC1,NQO1,TGFB1,LOXL2,SERPINE1
Disease	umls:C0152171	Idiopathic pulmonary hypertension	DisGeNET Curated	0.0003122	0.8811	0.00445	0.03793	11	222	HIF1A,FBXO32,ANGPT1,CYP1B1,DCN,CA9,TGFB1,THBS1,SERPINE1,HAS2,ENG
Disease	umls:C0018923	Hemangiosarcoma	DisGeNET Curated	0.0003246	0.9162	0.004581	0.03904	6	66	ANXA6,CCND1,THBS1,SERPINE1,ROS1,UBASH3B
Disease	umls:C0595936	Aqueous Humor Disorders	DisGeNET BeFree	0.0003246	0.9162	0.004581	0.03904	6	66	FBN1,VIM,CTGF,CYP1B1,TGFB2,THBS1
Disease	umls:C0024299	Lymphoma	DisGeNET Curated	0.0003529	0.9959	0.004955	0.04223	33	1255	HIF1A,RRBP1,EHD2,FBN1,MKI67,ANTXR1,KMT2A,MME,VIM,ABCC1,FN1,ANPEP,IDH2,CREBBP,ZFP36,STS,CTGF,CYP1B1,RAPH1,AXL,CCND1,NRP1,PTPRJ,NQO1,MAFB,NOTCH2,NUP214,EBF1,TGFB1,TGFB2,THBS1,KMT2D,SRRM2
Disease	umls:C0003504	Aortic Valve Insufficiency	DisGeNET Curated	0.0003648	1	0.005072	0.04323	5	44	FN1,CTGF,TGFB1,TGFB2,FSTL1
Disease	umls:C0029434	Osteogenesis Imperfecta	DisGeNET Curated	0.0003648	1	0.005072	0.04323	5	44	PLOD2,FN1,SPARC,DCN,SEC24D
Disease	umls:C0345967	Malignant mesothelioma	DisGeNET Curated	0.000382	1	0.00526	0.04483	12	265	F3,TXNRD1,FOXM1,ABCC1,IGFBP3,CTGF,CCND1,NRP1,NF2,NOTCH2,EPHA2,SERPINE1
Disease	umls:C0206638	Giant Cell Tumor of Bone	DisGeNET Curated	0.0003821	1	0.00526	0.04483	6	68	HIF1A,IDH2,SPARC,CCND1,DCN,TGFB1
Disease	umls:C1134719	Invasive Ductal Breast Carcinoma	DisGeNET Curated	0.0003917	1	0.005366	0.04573	11	228	HIF1A,MKI67,FN1,CYR61,CCND1,NOTCH2,ADAM12,TGFB1,THBS1,SERPINE1,HAS2
Disease	umls:C0036646	Age-related cataract	DisGeNET Curated	0.0004058	1	0.005532	0.04715	5	45	HIF1A,FTL,EFNA5,EPHA2,SERPINE1
Disease	umls:C0024115	Lung diseases	DisGeNET Curated	0.0004181	1	0.005667	0.0483	13	307	HIF1A,MCAM,EHD2,FLNA,FN1,AREG,CTGF,STC1,NQO1,CRISPLD2,TGFB1,SERPINE1,ENG
Disease	umls:C0007112	Adenocarcinoma of prostate	DisGeNET BeFree	0.0004197	1	0.005667	0.0483	9	159	HIF1A,SERPINE2,MKI67,AREG,IGFBP3,NQO1,TGFB1,TGM2,SERPINE1
Disease	umls:C0240035	Interstitial fibrosis	DisGeNET BeFree	0.0004347	1	0.005841	0.04978	7	97	HIF1A,FN1,CTGF,DCN,TGFB1,SERPINE1,ENG
Disease	umls:C0020507	Hyperplasia	DisGeNET Curated	0.0004458	1	0.005962	0.05081	4	26	HIF1A,ZFP36,CCND1,TGFB1
Disease	umls:C0024796	Marfan Syndrome	DisGeNET Curated	0.0004501	1	0.005964	0.05083	5	46	FBN1,FBN2,DCN,TGFB1,TGFB2
Disease	umls:C0013238	Dry Eye Syndromes	DisGeNET Curated	0.0004501	1	0.005964	0.05083	5	46	TGFB1,TGFB2,TGM2,THBS1,EFNA5
Disease	umls:C0282612	Prostatic Intraepithelial Neoplasias	DisGeNET Curated	0.0004537	1	0.005982	0.05098	8	128	NDRG1,MKI67,MME,VIM,AREG,CCND1,GLIPR1,TGFB2
Disease	umls:C0036420	Localized scleroderma	DisGeNET Curated	0.0005175	1	0.006793	0.0579	4	27	CTGF,SPARC,DCN,TGFB1
Disease	umls:C0030354	Papilloma	DisGeNET Curated	0.0005259	1	0.006871	0.05856	9	164	FOXM1,IGFBP3,PEA15,IL7R,CCND1,DCN,NQO1,TGFB1,THBS1
Disease	umls:C2745900	Promyelocytic leukemia	DisGeNET BeFree	0.0005618	1	0.007306	0.06227	11	238	TXNRD1,KMT2A,VIM,HIPK2,CREBBP,ZFP36,IGFBP3,SRGN,CCND1,NUP214,THBS1
Disease	umls:C0334634	Malignant lymphoma, lymphocytic, intermediate differentiation, diffuse	DisGeNET Curated	0.0005655	1	0.00732	0.06238	13	317	MAP2,TXNRD1,MKI67,ANTXR1,MME,FOXO1,PDE7B,RAPH1,CCND1,NOTCH2,ROR1,TGFB2,TGM2
Disease	umls:C0031511	Pheochromocytoma	DisGeNET Curated	0.0005818	1	0.0074	0.06307	11	239	HIF1A,MKI67,FOXM1,FN1,IDH2,CCND1,NRP1,NF2,TGM2,ANGPTL4,SERPINE1
Disease	umls:C2825306	Treatment related leukaemia	DisGeNET BeFree	0.0005972	1	0.007524	0.06412	4	28	KMT2A,FN1,CREBBP,NQO1
Disease	umls:C0812413	Malignant Pleural Mesothelioma	DisGeNET BeFree	0.0006023	1	0.007554	0.06438	11	240	HIF1A,F3,VIM,ANGPT1,PRKAA2,IRS1,THBS1,EFNB2,EPHA2,PAPPA,CDH2
Disease	umls:C0003857	Congenital arteriovenous malformation	DisGeNET Curated	0.0006052	1	0.007557	0.0644	5	49	ABCC1,FN1,THBS1,ANGPTL4,ENG
Disease	umls:C1136249	Mental Retardation, X-Linked	DisGeNET Curated	0.0006154	1	0.00765	0.0652	8	134	ANTXR1,SLC6A8,SLC16A2,SMARCA1,L1CAM,NCS1,SRRM2,HCFC1
Disease	umls:C1956346	Coronary Artery Disease	DisGeNET Curated	0.0006299	1	0.007768	0.0662	22	729	HIF1A,F3,FBN1,FBN2,ATXN2,ANTXR1,MME,FN1,SLC22A5,SMPD1,ATP2B1,IRS1,CCND1,NQO1,EBF1,CXCL1,TGFB1,THBS1,ANGPTL4,SERPINE1,PAPPA,CDH2
Disease	umls:C0002895	Anemia, Sickle Cell	DisGeNET Curated	0.0006336	1	0.007768	0.0662	10	204	HIF1A,F3,FN1,IGFBP3,SLC22A5,SMPD1,MYH9,CXCL1,TGFB1,SERPINE1
Disease	umls:C0151786	Muscle Weakness	DisGeNET Curated	0.0006336	1	0.007768	0.0662	10	204	SCAF4,TXNRD1,FBN1,FBN2,NDRG1,TNS3,PRKAA2,GFPT1,SEPN1,SRRM2
Disease	umls:C0027051	Myocardial Infarction	DisGeNET Curated	0.0006358	1	0.007768	0.0662	21	681	HIF1A,F3,ANTXR1,KMT2A,FOXO1,ANGPT1,FN1,CTGF,CCND1,NRP1,GFPT2,GOLGA4,NPR3,TGFB1,THBS1,FSTL1,GYS1,SERPINE1,PAPPA,ROS1,ENG
Disease	umls:C0002940	Aneurysm	DisGeNET Curated	0.0006464	1	0.007847	0.06688	8	135	SERPINE2,FBN1,ANGPT1,FN1,DCN,TGFB1,SERPINE1,ENG
Disease	umls:C0005967	Bone neoplasms	DisGeNET Curated	0.0006479	1	0.007847	0.06688	6	75	HIF1A,EHD2,PLOD2,VIM,IDH2,SPARC
Disease	umls:C0010701	Phyllodes Tumor	DisGeNET Curated	0.0006648	1	0.008017	0.06833	5	50	HIF1A,FLNA,CCND1,DCN,KMT2D
Disease	umls:C0333516	Tumor necrosis	DisGeNET BeFree	0.0006814	1	0.008183	0.06974	9	170	F3,ANTXR1,FOXM1,SLC22A5,SPARC,CA9,CALU,EPHA2,SERPINE1
Disease	umls:C2350236	Idiopathic Interstitial Pneumonias	DisGeNET BeFree	0.0007064	1	0.008411	0.07168	3	13	CTGF,TGFB1,SERPINE1
Disease	umls:C1709656	Primary Cutaneous Diffuse Large B-Cell Lymphoma, Leg Type	DisGeNET BeFree	0.0007064	1	0.008411	0.07168	3	13	MME,RAPH1,CCND1
Disease	umls:C2936349	Plaque, Amyloid	DisGeNET Curated	0.0007094	1	0.008411	0.07168	10	207	MAPT,MME,VIM,WNT5A,DKK1,DCN,NUP214,TGFB1,TGFBI,SERPINE1
Disease	umls:C0023652	Lichen Sclerosus et Atrophicus	DisGeNET BeFree	0.0007819	1	0.009233	0.07869	4	30	MKI67,CTGF,CCND1,THBS1
Disease	umls:C0278504	Non-small cell lung cancer stage I	DisGeNET BeFree	0.0007981	1	0.009385	0.07998	6	78	HIF1A,HIST1H4H,STS,IGFBP3,EPHA2,ROS1
Domain	IPR008957	Fibronectin_III_dom	InterPro	8.061e-08	0.0001069	0.0001069	0.0008303	16	218	F3,FNDC3B,COL12A1,FN1,VASN,IL7R,AXL,PTPRJ,CDON,NRCAM,L1CAM,TGM2,EPHA2,PAPPA,ROS1,HCFC1
Domain	PF00041	fn3	Pfam	2.976e-06	0.003947	0.0007501	0.005827	12	161	FNDC3B,COL12A1,FN1,VASN,IL7R,AXL,PTPRJ,CDON,NRCAM,L1CAM,EPHA2,ROS1
Domain	IPR003961	FN_III	InterPro	2.985e-06	0.003958	0.0007501	0.005827	13	190	FNDC3B,COL12A1,FN1,VASN,IL7R,AXL,PTPRJ,CDON,NRCAM,L1CAM,EPHA2,ROS1,HCFC1
Domain	PF07645	EGF_CA	Pfam	3.008e-06	0.003988	0.0007501	0.005827	9	85	SVEP1,FAT1,HEG1,FBN1,FBN2,EFEMP1,NOTCH2,THBS1,CCBE1
Domain	IPR013091	EGF_Ca-bd_2	InterPro	3.008e-06	0.003988	0.0007501	0.005827	9	85	SVEP1,FAT1,HEG1,FBN1,FBN2,EFEMP1,NOTCH2,THBS1,CCBE1
Domain	IPR013032	EGF-like_reg_CS	InterPro	3.394e-06	0.004501	0.0007501	0.005827	15	255	SVEP1,FAT1,HEG1,FBN1,FBN2,EFEMP1,FN1,VASN,AREG,TENM3,NOTCH2,ADAM12,THBS1,CCBE1,EPHA2
Domain	SM00060	FN3	SMART	1.051e-05	0.01393	0.001991	0.01546	12	182	FNDC3B,COL12A1,FN1,VASN,AXL,PTPRJ,CDON,NRCAM,L1CAM,EPHA2,ROS1,HCFC1
Domain	PS00022	EGF_1	PROSITE	1.323e-05	0.01754	0.002035	0.01581	14	251	SVEP1,FAT1,HEG1,FBN1,FBN2,EFEMP1,FN1,VASN,AREG,TENM3,NOTCH2,ADAM12,THBS1,CCBE1
Domain	PS50853	FN3	PROSITE	1.382e-05	0.01832	0.002035	0.01581	12	187	FNDC3B,COL12A1,FN1,VASN,IL7R,AXL,PTPRJ,CDON,NRCAM,L1CAM,EPHA2,ROS1
Domain	IPR000742	EGF_3	InterPro	1.777e-05	0.02357	0.002357	0.01831	13	224	SVEP1,FAT1,HEG1,FBN1,FBN2,EFEMP1,VASN,AREG,TENM3,NOTCH2,ADAM12,THBS1,CCBE1
Domain	PS01186	EGF_2	PROSITE	2.049e-05	0.02717	0.00247	0.01918	14	261	SVEP1,FAT1,HEG1,FBN1,FBN2,EFEMP1,VASN,AREG,TENM3,NOTCH2,ADAM12,THBS1,CCBE1,EPHA2
Domain	PS50026	EGF_3	PROSITE	2.459e-05	0.0326	0.002717	0.0211	13	231	SVEP1,FAT1,HEG1,FBN1,FBN2,EFEMP1,VASN,AREG,TENM3,NOTCH2,ADAM12,THBS1,CCBE1
Domain	IPR018097	EGF_Ca-bd_CS	InterPro	6.219e-05	0.08247	0.006343	0.04927	8	96	SVEP1,FAT1,HEG1,FBN1,FBN2,EFEMP1,NOTCH2,CCBE1
Domain	SM00179	EGF_CA	SMART	6.697e-05	0.08881	0.006343	0.04927	8	97	SVEP1,FAT1,HEG1,FBN1,FBN2,EFEMP1,NOTCH2,CCBE1
Domain	PS01187	EGF_CA	PROSITE	7.205e-05	0.09554	0.00637	0.04948	8	98	SVEP1,FAT1,HEG1,FBN1,FBN2,EFEMP1,NOTCH2,CCBE1
Domain	PS00010	ASX_HYDROXYL	PROSITE	7.745e-05	0.1027	0.006419	0.04986	8	99	SVEP1,FAT1,HEG1,FBN1,FBN2,EFEMP1,NOTCH2,CCBE1
Domain	IPR001881	EGF_Ca-bd	InterPro	8.925e-05	0.1184	0.006962	0.05408	8	101	SVEP1,FAT1,HEG1,FBN1,FBN2,EFEMP1,NOTCH2,CCBE1
Domain	IPR000152	EGF-type_Asp/Asn_hydroxyl_site	InterPro	0.0001174	0.1556	0.008305	0.06451	8	105	SVEP1,FAT1,HEG1,FBN1,FBN2,EFEMP1,NOTCH2,CCBE1
Domain	G3DSA:2.60.40.10	Ig-like_fold	Gene3D	0.000119	0.1578	0.008305	0.06451	22	645	MCAM,F3,FNDC3B,FLNA,SEMA3C,COL12A1,FN1,VASN,IL7R,AXL,GBE1,PTPRJ,MYPN,CDON,NRCAM,ROR1,L1CAM,EBF1,TGM2,EPHA2,ROS1,HCFC1
Domain	IPR006210	EGF-like	InterPro	0.0001516	0.2011	0.009574	0.07437	11	204	SVEP1,FAT1,HEG1,FBN1,FBN2,VASN,AREG,TENM3,NOTCH2,THBS1,CCBE1
Domain	SM00181	EGF	SMART	0.0001516	0.2011	0.009574	0.07437	11	204	SVEP1,FAT1,HEG1,FBN1,FBN2,VASN,AREG,TENM3,NOTCH2,THBS1,CCBE1
Interaction	int:ITGB1	ITGB1 interactions		8.16e-09	3.98e-05	2.646e-05	0.00024	13	109	ACTN1,FLNA,FN1,PRKCA,RAB8B,ITGA1,ITGA5,NF2,FERMT2,TGM2,THBS1,EPHA2,TLN1
Interaction	int:ELAVL1	ELAVL1 interactions		1.085e-08	5.291e-05	2.646e-05	0.00024	57	1769	STX2,F3,PLAC8,TMEM2,SCAF4,TXNRD1,SERPINE2,SRGAP1,ANTXR1,CREB3L2,FNDC3B,FN1,POLR2A,TTPAL,SEC22B,MOB3A,CREBBP,KIF20B,ARF4,PPP1R3C,SLC22A5,PRKCA,ZFHX3,SMPD1,CTGF,LIMCH1,ZNF91,TRAM2,PDE7B,IL7R,MYADM,MLEC,RAPH1,AXL,TM9SF4,GBE1,CCND1,CCNK,GFPT1,ASAP1,ZCCHC14,ZFP36L1,NFIC,PRRC2C,NAV1,TBL1X,MGRN1,KDELR2,SEPN1,NCS1,THBS1,P4HA1,EPHA2,PAPPA,UBASH3B,SRRM2,HCFC1
Interaction	int:LTBP1	LTBP1 interactions		1.607e-07	0.000784	0.0002079	0.001886	6	18	FBN1,FBN2,FN1,IGFBP3,TGFB1,TGM2
Interaction	int:COL1A1	COL1A1 interactions		1.705e-07	0.0008317	0.0002079	0.001886	9	58	FBXO32,FN1,IGFBP3,SPARC,ITGA5,DCN,TGFB1,TGFBI,THBS1
Interaction	int:TGFB2	TGFB2 interactions		2.32e-07	0.001132	0.0002263	0.002053	6	19	VASN,CTGF,DCN,TGFB1,TGFB2,ENG
Interaction	int:ITGB3	ITGB3 interactions		4.006e-07	0.001954	0.0003257	0.002954	8	47	FLNA,FN1,PRKCA,ITGA5,TGM2,THBS1,EPHA2,TLN1
Interaction	int:SIRT7	SIRT7 interactions		6.622e-07	0.00323	0.0004614	0.004185	28	664	ATXN2L,MAP1B,CENPF,SF3A1,ACTN1,MKI67,KMT2A,PLEC,PLOD1,FLNA,MAGED1,HYOU1,FN1,ANXA6,POLR2A,ESF1,SPEN,MYH9,GFPT1,PRRC2C,SEC16A,ANKRD52,PRRC2A,UBR4,NUP214,TLN1,SRRM2,HCFC1
Interaction	int:DCN	DCN interactions		8.419e-07	0.004107	0.0005133	0.004656	7	36	FBN1,FLNA,FN1,DCN,TGFB1,TGFB2,THBS1
Interaction	int:TGFB1	TGFB1 interactions		2.514e-06	0.01226	0.001362	0.01236	9	79	VASN,CTGF,SPARC,DCN,TGFB1,TGFB2,THBS1,ANGPTL4,ENG
Interaction	int:VASN	VASN interactions		5.423e-06	0.02645	0.002645	0.02399	6	31	SF3A1,UGP2,PLOD2,VASN,TGFB1,TGFB2
Interaction	int:SMAD3	SMAD3 interactions		1.179e-05	0.05749	0.005227	0.04741	18	372	ATXN2L,HIF1A,SF3A1,SVEP1,FOXM1,FOXO1,VIM,FLNA,HIPK2,CREBBP,NCOA6,IRS1,ZCCHC14,NF2,NFIC,NUP214,TGM2,PAPPA
Interaction	int:SH3KBP1	SH3KBP1 interactions		1.425e-05	0.06949	0.005791	0.05252	13	208	SYNPO,ATXN2,SRGAP1,ZFP36,LIMCH1,RAPH1,ASAP1,SEC24D,POM121,PRRC2A,ARHGAP17,SH3PXD2B,SRRM2
Interaction	int:CTNNB1	CTNNB1 interactions		1.579e-05	0.07705	0.005927	0.05375	17	344	HIF1A,NDRG1,KMT2A,FOXO1,EP400,CREBBP,DKK1,PRKCA,RAB8B,CCND1,PTPRJ,NF2,CDON,TBL1X,CA9,KMT2D,CDH2
Interaction	int:SRC	SRC interactions		1.832e-05	0.08939	0.006385	0.05791	17	348	HIF1A,MAP2,MAPT,ACTN1,ATXN2,FOXO1,FLNA,POLR2A,CREBBP,PRKCA,NCOA6,AXL,ASAP1,ARHGAP17,ADAM12,EFNA5,EFNB2
Interaction	int:ACTB	ACTB interactions		2.352e-05	0.1147	0.007418	0.06728	16	319	MAP1B,MAP2,MAPT,SYNPO,MME,FBXO32,FLNA,FN1,FPR1,POLR2A,CTGF,MYH9,RAB8B,TGM2,ANGPTL4,UBASH3B
Interaction	int:SVIL	SVIL interactions		2.433e-05	0.1187	0.007418	0.06728	9	104	CENPE,CENPF,SYNPO,ACTN1,SCAF4,KMT2A,VIM,FLNA,MYH9
Interaction	int:PLEC	PLEC interactions		2.834e-05	0.1383	0.007807	0.07081	9	106	MAP2,SYNPO,PLEC,VIM,FLNA,FN1,MYH9,GBF1,SRRM2
Interaction	int:SPARC	SPARC interactions		2.881e-05	0.1405	0.007807	0.07081	5	25	FN1,SPARC,TGFB1,TGM2,THBS1
Interaction	int:COL4A4	COL4A4 interactions		3.047e-05	0.1486	0.007822	0.07094	4	13	SERPINE2,FN1,DCN,TGFBI
Interaction	int:PLD2	PLD2 interactions		3.37e-05	0.1644	0.00822	0.07456	6	42	HIF1A,ACTN1,ALDOC,PRKCA,PEA15,STXBP1
Gene Family	CD	CD molecules	genenames.org	7.857e-05	0.001807	0.001807	0.006749	8	276	MCAM,F3,MME,ITGA1,NRP1,PTPRJ,L1CAM,CDH2
Coexpression	M5930	Genes defining epithelial-mesenchymal transition, as in wound healing, fibrosis and metastasis.	MSigDB H: Hallmark Gene Sets (v5.1)	1.787e-34	1.725e-30	1.725e-30	1.682e-29	37	200	SERPINE2,FBN1,FBN2,MYL9,PLOD1,PLOD2,VIM,FLNA,COL12A1,FN1,ANPEP,WNT5A,AREG,SLC6A8,IGFBP3,DKK1,CYR61,CTGF,GADD45B,SPARC,ITGA5,DCN,QSOX1,FERMT2,NOTCH2,GLIPR1,CALU,ADAM12,CXCL1,TGFB1,TGFBI,TGM2,THBS1,FSTL1,LOXL2,SERPINE1,CDH2
Coexpression	M19541	Genes commonly down-regulated in human alveolar rhabdomyosarcoma (ARMS) and its mouse model overexpressing PAX3-FOXO1 [GeneID=5077;2308] fusion.	MSigDB C2: CGP Curated Gene Sets (v5.1)	9.209e-33	8.888e-29	4.444e-29	4.334e-28	46	408	ACTN1,RRBP1,SERPINE2,FBN1,EFEMP1,PLOD1,CREB3L2,FNDC3B,COL8A1,SEMA3C,FN1,ARF4,ELL2,IGFBP3,CYR61,PRKCA,CTGF,TRAM2,PEA15,MYH9,AXL,SEC24A,CCND1,ITGA5,GFPT1,ASAP1,NRP1,QSOX1,SEC24D,NQO1,GLIPR1,KDELR3,TMEM45A,CALU,PAPSS2,LPAR1,TGFB1,TGFBI,THBS1,FSTL1,P4HA1,LOXL2,TLN1,PAM,PRAF2,ENG
Coexpression	M13867	Genes up-regulated in HMLE cells (immortalized nontransformed mammary epithelium) after E-cadhedrin (CDH1) [GeneID=999] knockdown by RNAi.	MSigDB C2: CGP Curated Gene Sets (v5.1)	1.236e-31	1.193e-27	3.978e-28	3.88e-27	38	256	MAP1B,FBN1,MYL9,MME,PLOD2,BICC1,COL8A1,MAGED1,FN1,ANPEP,WNT5A,ANXA6,AOX1,FLVCR2,ABLIM3,PPP1R3C,IGFBP3,SRGN,PRKCA,FTL,CTGF,TRAM2,GADD45B,CYP1B1,SPARC,DCN,NRP1,RGL1,FERMT2,TBL1X,KDELR3,ROR1,ADAM12,LPAR1,SERPINE1,HAS2,PRAF2,CDH2
Coexpression	18435859-ShorterGeneList	Mouse Breast_Piechocki08_558genes	GeneSigDB	2.681e-24	2.588e-20	6.469e-21	6.309e-20	37	376	MAPT,MCAM,ACTN1,CHML,SVEP1,FBN1,EFEMP1,NDRG1,TNS3,VIM,COL12A1,ANGPT1,FN1,WNT5A,XIST,ABLIM3,IGFBP3,CTGF,CYP1B1,MYH9,SPARC,ITGA5,ASAP1,STC1,NRP1,ADAM12,LPAR1,S1PR3,TGFBI,THBS1,FSTL1,P4HA1,CCBE1,LOXL2,SERPINE1,HAS2,CDH2
Coexpression	19843711-TableS1	Human Kidney_Sallustio10_2134genes_DiscriminatedARPCsFromRPTEC/MSC	GeneSigDB	2e-23	1.93e-19	3.86e-20	3.765e-19	71	1688	CPA4,VGLL3,MAP1B,MAPT,ACTN1,FTLP3,RRBP1,HEG1,SERPINE2,FBN1,EFEMP1,MYL9,PLCB4,PLEC,PLOD1,BICC1,VIM,COL8A1,FN1,PPP1R3C,SLC6A6,SLC6A8,ELL2,STS,IGFBP3,DKK1,SRGN,SLC22A5,SMPD1,CTGF,ZNF91,TRAM2,ATP2B1,PEA15,SERPINB7,GADD45B,CYP1B1,FAM114A1,SPARC,AXL,SRM,CCND1,ITGA5,DCN,QSOX1,SEC24D,ZFP36L1,PRRC2C,NFIX,NQO1,MAFB,FERMT2,NOTCH2,TBL1X,GLIPR1,KDELR2,KDELR3,NPR3,NRCAM,CALU,KRT34,L1CAM,ADAM12,CXCL1,LPAR1,TGFB…
Coexpression	19843711-TableS2	Human Kidney_Sallustio10_2134genes_CompleteListAnalysis	GeneSigDB	6.263e-23	6.045e-19	1.008e-19	9.826e-19	70	1674	VGLL3,MAP1B,MAPT,ACTN1,FTLP3,RRBP1,HEG1,SERPINE2,FBN1,EFEMP1,MYL9,PLCB4,PLEC,PLOD1,BICC1,VIM,COL8A1,FN1,PPP1R3C,SLC6A6,SLC6A8,ELL2,STS,IGFBP3,DKK1,SRGN,SLC22A5,SMPD1,CTGF,ZNF91,TRAM2,ATP2B1,PEA15,SERPINB7,GADD45B,CYP1B1,FAM114A1,SPARC,AXL,SRM,CCND1,ITGA5,DCN,QSOX1,SEC24D,ZFP36L1,PRRC2C,NFIX,NQO1,MAFB,FERMT2,NOTCH2,TBL1X,GLIPR1,KDELR2,KDELR3,NPR3,NRCAM,CALU,KRT34,L1CAM,ADAM12,CXCL1,LPAR1,TGFB2,USP…
Coexpression	M2256	Genes commonly down-regulated in UET-13 cells (mesenchymal progenitor) by expression of EWSR1 [GeneID=2130] fusions with ETS transcription factors FLI1 and ERG [GeneID=2313 ,2078].	MSigDB C2: CGP Curated Gene Sets (v5.1)	2.054e-22	1.983e-18	2.833e-19	2.762e-18	29	227	VGLL3,MAP2,ACTN1,F3,MME,PLOD2,COL8A1,SEMA3C,ANGPT1,VASN,CCDC80,ELL2,IGFBP3,DKK1,TENM3,SERPINB7,SPARC,IRS1,STC1,NRP1,QSOX1,SEC24D,BNIP3,GFPT2,CA9,ADAM12,LOXL2,SERPINE1,HAS2
Coexpression	M9192	Genes down-regulated in luminal-like breast cancer cell lines compared to the mesenchymal-like ones.	MSigDB C2: CGP Curated Gene Sets (v5.1)	2.983e-21	2.88e-17	3.599e-18	3.51e-17	37	460	STX2,MAP1B,MCAM,ACTN1,HEG1,SERPINE2,FBN1,ANTXR1,BICC1,VIM,SRGN,PRKCA,TRAM2,PDE7B,IL7R,SPARC,AXL,RAB8B,ASAP1,NRP1,NAV1,GFPT2,GLIPR1,LPAR1,TGFB1,TGFB2,TGFBI,GXYLT2,FSTL1,CCBE1,LOXL2,EPHA2,SERPINE1,PAPPA,HAS2,UBASH3B,ENG
Coexpression	M4500	Genes down-regulated in fibroblasts expressing mutant forms of ERCC3 [GeneID=2071] after UV irradiation.	MSigDB C2: CGP Curated Gene Sets (v5.1)	9.332e-21	9.007e-17	1.001e-17	9.76e-17	48	854	HIF1A,MAP1B,CENPE,CENPF,F3,TXNRD1,FAT1,HEG1,ATXN2,PLCB4,PLOD2,CREB3L2,ABCC1,COL8A1,SEMA3C,WNT5A,ABLIM3,CREBBP,KIF20B,ELL2,DKK1,CYR61,SMARCA1,PRKCA,ZFHX3,CTGF,LIMCH1,TRAM2,SPEN,ATP2B1,IL7R,GBF1,SEC24A,GBE1,IRS1,CCND1,RGL1,SEC24D,PRRC2C,FERMT2,GOLGA4,TBL1X,ROR1,LPAR1,TGFB2,EFNA5,SERPINE1,CDH2
Coexpression	M14072	Genes regulated by hypoxia, based on literature searches.	MSigDB C2: CGP Curated Gene Sets (v5.1)	1.735e-20	1.674e-16	1.579e-17	1.54e-16	28	242	HIF1A,F3,NDRG1,ALDOC,PLOD2,VIM,HYOU1,FN1,SLC6A6,SLC6A8,ELL2,IGFBP3,SLC16A2,FTL,GBE1,ITGA5,QSOX1,BNIP3,SLC6A10P,CA9,TGFB1,TGFBI,TGM2,THBS1,P4HA1,ANGPTL4,SERPINE1,ENG
Coexpression	M17923	Genes up-regulated in cultured stromal stem cells from adipose tissue, compared to the freshly isolated cells.	MSigDB C2: CGP Curated Gene Sets (v5.1)	1.8e-20	1.737e-16	1.579e-17	1.54e-16	35	425	SYNPO,TXNRD1,SERPINE2,FOXO1,FN1,WNT5A,SLC1A1,ZFP36,PPP1R3C,DKK1,TENM3,SRGN,LIMCH1,GADD45B,CYP1B1,DCN,GFPT1,NQO1,MAFB,GLIPR1,NPR3,CALU,STEAP4,PAPSS2,ADAM12,CXCL1,TGFB2,TGM2,THBS1,LOXL2,ANGPTL4,SERPINE1,PAPPA,ENG,CDH2
Coexpression	M2469	Genes induced under hypoxia independently of KDM3A [GeneID=55818] in RCC4 cells (renal carcinoma) expressing VHL [GeneID=7428].	MSigDB C2: CGP Curated Gene Sets (v5.1)	9.294e-20	8.971e-16	7.476e-17	7.291e-16	44	750	CENPF,EHD2,SERPINE2,NDRG1,ANTXR1,FBXO32,ALDOC,PLOD2,FOXM1,VIM,FLNA,CCDC80,MOB3A,SLC1A1,PPP1R3C,SLC6A8,PACS1,ELL2,IGFBP3,SLC22A5,PRKAA2,CTGF,PEA15,MYBL2,MYADM,MYH9,RAPH1,GBE1,CCND1,ASAP1,QSOX1,BNIP3,SLC6A10P,CA9,TMEM45A,CXCL1,TGFB1,P4HA1,LOXL2,EPHA2,GYS1,ANGPTL4,PAM,RNF24
Coexpression	M5891	Genes up-regulated in response to low oxygen levels (hypoxia).	MSigDB H: Hallmark Gene Sets (v5.1)	3.164e-19	3.054e-15	2.349e-16	2.291e-15	25	200	F3,PLAC8,NDRG1,UGP2,ALDOC,ZFP36,PPP1R3C,SLC6A6,IGFBP3,CYR61,PRKCA,CTGF,MYH9,GBE1,DCN,STC1,KDELR3,TMEM45A,TGFBI,TGM2,P4HA1,GYS1,ANGPTL4,SERPINE1,PAM
Coexpression	M17471	Genes up-regulated in invasive ductal carcinoma (IDC) relative to ductal carcinoma in situ (DCIS, non-invasive).	MSigDB C2: CGP Curated Gene Sets (v5.1)	4.21e-19	4.064e-15	2.903e-16	2.831e-15	31	351	MAP1B,HEG1,SERPINE2,FBN1,FBN2,MYL9,MME,BICC1,TNS3,FN1,IGFBP3,CYR61,SRGN,FTL,CTGF,SPARC,AXL,DCN,NRP1,MAFB,GFPT2,FERMT2,GLIPR1,CRISPLD2,ROR1,ADAM12,TGFBI,TGM2,FSTL1,LOXL2,PAM
Coexpression	M2157	Genes down-regulated in MCF7 cells (breast cancer) at 24 h of estradiol [PubChemID=5757] treatment.	MSigDB C2: CGP Curated Gene Sets (v5.1)	5.706e-19	5.507e-15	3.671e-16	3.58e-15	36	505	MAP2,SYNPO,FBN1,FBN2,HIST1H4H,UGP2,MME,FBXO32,TNS3,CREB3L2,FN1,ABLIM3,PPP1R3C,PACS1,IGFBP3,DKK1,CTGF,LIMCH1,TRAM2,ATP2B1,MYADM,MYH9,RGL1,ZFP36L1,FERMT2,GOLGA4,CRISPLD2,L1CAM,S1PR3,TGFB2,TGFBI,USP2,EFNB2,LOXL2,PAM,CDH2
Coexpression	M7363	Genes up-regulated in MCF7 cells (breast cancer) under hypoxia conditions.	MSigDB C2: CGP Curated Gene Sets (v5.1)	1.675e-18	1.616e-14	9.577e-16	9.34e-15	23	171	PLAC8,NDRG1,ALDOC,IGFBP3,CYR61,PRKCA,LIMCH1,GADD45B,CYP1B1,GBE1,SRCAP,STC1,QSOX1,BNIP3,CA9,TMEM45A,TGFBI,P4HA1,LOXL2,GYS1,ANGPTL4,SERPINE1,PAM
Coexpression	20713713-TableS1b	Human Breast_Taube10_91genes_EMTsignature_up	GeneSigDB	1.687e-18	1.628e-14	9.577e-16	9.34e-15	18	84	FBN1,MYL9,MME,TNS3,VIM,WNT5A,IGFBP3,SRGN,CTGF,TRAM2,DCN,STC1,NRP1,RGL1,ROR1,FSTL1,HAS2,CDH2
Coexpression	M2129	Genes up-regulated in confluent IMR90 cells (fibroblast) after knockdown of RB1 [GeneID=5925] by RNAi.	MSigDB C2: CGP Curated Gene Sets (v5.1)	3.136e-18	3.027e-14	1.681e-15	1.64e-14	37	566	CPA4,VGLL3,MAP1B,SYNPO,CHML,EHD2,HEG1,FBN1,FBN2,MYL9,SIPA1L2,TNS3,VIM,FLNA,SEMA3C,FN1,ANPEP,ANXA6,CCDC80,IDH2,SMPD1,TRAM2,PEA15,MYH9,SPARC,AXL,ITGA5,DCN,NRP1,NFIX,NOTCH2,ROR1,TGM2,THBS1,LOXL2,TLN1,SERPINE1
Coexpression	M15491	Genes down-regulated in MDA-MB-231 cells (breast cancer) after knockdown of SATB1 [GeneID=6304] by RNAi.	MSigDB C2: CGP Curated Gene Sets (v5.1)	4.695e-18	4.532e-14	2.385e-15	2.326e-14	33	442	MCAM,F3,TMEM2,EFEMP1,NDRG1,MYL9,ANTXR1,ALDOC,PLOD2,FNDC3B,WNT5A,TTPAL,SLC1A1,TENM3,SRGN,ANKRD1,LIMCH1,IL7R,RAB8B,STC1,BNIP3,STXBP1,TBL1X,TMEM45A,CALU,PAPSS2,CXCL1,LPAR1,TGFB2,TGFBI,FSTL1,P4HA1,ENG
Coexpression	M259	Genes up-regulated in response to both hypoxia and overexpression of an active form of HIF1A [GeneID=3091].	MSigDB C2: CGP Curated Gene Sets (v5.1)	9.903e-18	9.558e-14	4.779e-15	4.661e-14	24	207	SYNPO,NDRG1,PLOD1,PLOD2,CREB3L2,FNDC3B,IDH2,SLC6A8,IGFBP3,LIMCH1,GADD45B,AXL,SEC24A,GBE1,STC1,BNIP3,TMEM45A,TGFBI,P4HA1,LOXL2,ANGPTL4,SERPINE1,PAM,CDH2
Coexpression	M4196	Genes up-regulated in PC3 cells (prostate cancer) after knockdown of EZH2 [GeneID=2146] by RNAi.	MSigDB C2: CGP Curated Gene Sets (v5.1)	2.47e-17	2.384e-13	1.135e-14	1.107e-13	48	1037	CPA4,MAP1B,MAP2,RRBP1,TMEM2,SERPINE2,EFEMP1,NDRG1,PLOD2,FOXO1,FNDC3B,FN1,ANPEP,VASN,FLVCR2,IGFBP3,SLC16A2,SLC22A5,ZFHX3,CTGF,PEA15,SERPINB7,MYADM,RAB8B,PAQR5,NRP1,QSOX1,RGL1,SEC24D,BNIP3,ZFP36L1,GFPT2,FERMT2,TMEM45A,CALU,KRT34,ROR1,ARHGAP17,CXCL1,NCS1,TGFBI,TGM2,THBS1,EFNA5,P4HA1,ANGPTL4,SERPINE1,PAM
Coexpression	17699763-SuppTable1	Human Pancreas_Nakamura07_1222genes	GeneSigDB	3.911e-17	3.775e-13	1.716e-14	1.673e-13	43	840	MAP1B,F3,EFEMP1,NDRG1,UGP2,PLOD2,CREB3L2,FNDC3B,COL12A1,FN1,CCDC80,MOB3A,SLC1A1,SLC6A6,SLC6A8,IGFBP3,SRGN,LY6K,ZNF91,PEA15,IL7R,MYH9,AXL,STC1,SEC24D,BNIP3,POM121,SEC16A,TBL1X,CA9,GLIPR1,KDELR2,KDELR3,TMEM45A,STEAP4,PAPSS2,TGFBI,THBS1,P4HA1,LOXL2,SLC16A14,GYS1,PAM
Coexpression	M2871	YAP conserved signature.	MSigDB C6: Oncogenic Signatures (v5.1)	4.42e-17	4.267e-13	1.855e-14	1.809e-13	15	57	CENPF,NDRG1,BICC1,FLNA,CYR61,ANKRD1,CTGF,GADD45B,AXL,ASAP1,TGFB2,TGM2,THBS1,FSTL1,SERPINE1
Coexpression	17683608-TableS3	Mouse StemCell_Ulloa-Montoya07_800genes	GeneSigDB	5.568e-17	5.374e-13	2.239e-14	2.184e-13	39	692	STX2,RRBP1,FBN1,PLOD2,CREB3L2,VIM,FNDC3B,MAGED1,ANXA6,SEC22B,IDH2,ARF4,CYR61,ANKRD1,PRKCA,ZFHX3,CTGF,TRAM2,NCOA6,FAM114A1,MYH9,SPARC,GBF1,MLEC,GFPT1,QSOX1,RGL1,SEC24D,KDELR2,KDELR3,CALU,PAPSS2,SEPN1,SH3PXD2B,P4HA1,TLN1,UBASH3B,PRAF2,RNF24
Coexpression	M1834	Genes up-regulated in freshly isolated CD31- [GeneID=5175] (stromal stem cells from adipose tissue) versus the CD31+ (non-stem) counterparts.	MSigDB C2: CGP Curated Gene Sets (v5.1)	1.811e-16	1.748e-12	6.992e-14	6.819e-13	25	260	F3,SVEP1,FAT1,SERPINE2,FBN1,EFEMP1,MME,BICC1,SEMA3C,ANGPT1,ANPEP,WNT5A,AOX1,IGFBP3,AXL,IRS1,DCN,MAFB,GFPT2,NOTCH2,CRISPLD2,TMEM45A,ROR1,LPAR1,TGFB2
Coexpression	M1999	The 'adult tissue stem' module: genes coordinately up-regulated in a compendium of adult tissue stem cells.	MSigDB C2: CGP Curated Gene Sets (v5.1)	2.196e-16	2.12e-12	7.881e-14	7.685e-13	39	721	MAP2,SYNPO,ACTN1,RRBP1,F3,MYL9,KMT2A,ALDOC,ABCC1,MAGED1,FN1,WNT5A,SLC1A1,SLC6A6,ELL2,IGFBP3,TENM3,CYR61,CTGF,LIMCH1,CYP1B1,MYADM,SPARC,CCND1,STXBP1,NFIX,NAV1,FERMT2,KDELR3,NRCAM,L1CAM,USP2,TGM2,THBS1,EFNB2,FSTL1,SERPINE1,ENG,CDH2
Coexpression	19286929-SuppTable1	Mouse Lung_Rangasamy09_2003genes	GeneSigDB	2.205e-16	2.128e-12	7.881e-14	7.685e-13	59	1621	MAPT,ACTN1,F3,TMEM2,EHD2,TXNRD1,ALAS1,PLCB4,FBXO32,PLEC,ABCC1,FLNA,FN1,VASN,WNT5A,ANXA6,AOX1,SEC22B,IDH2,MLXIP,SLC1A1,CREBBP,ZFP36,AREG,SLC6A6,ELL2,CYR61,SLC22A5,PRKCA,CTGF,ATP2B1,GADD45B,CYP1B1,MYH9,AXL,GBE1,QSOX1,BNIP3,PTPRJ,NFIC,NQO1,GLIPR1,CRISPLD2,KDELR2,NPR3,PAPSS2,CXCL1,LPAR1,S1PR3,USP2,TGM2,THBS1,SH3PXD2B,EFNB2,EPHA2,TLN1,ANGPTL4,SERPINE1,ENG
Coexpression	17295094-GeneList	Human Breast_VandenEynden07_269genes-hypoxia_angiogenesis	GeneSigDB	2.376e-16	2.294e-12	8.192e-14	7.989e-13	25	263	HIF1A,NDRG1,ANGPT1,HYOU1,FN1,ANPEP,CREBBP,CTGF,PEA15,MYBL2,SPARC,CCND1,ITGA5,NRP1,CA9,CXCL1,TGFB1,TGFB2,THBS1,EFNA5,EFNB2,P4HA1,GYS1,ANGPTL4,ENG
Coexpression	M9197	Genes up-regulated in MCF7 cells (breast cancer) treated with hypoxia mimetic DMOG [PubChem=3080614].	MSigDB C2: CGP Curated Gene Sets (v5.1)	3.546e-16	3.423e-12	1.18e-13	1.151e-12	19	130	PLAC8,NDRG1,ALDOC,IGFBP3,PRKCA,LIMCH1,GBE1,STC1,QSOX1,BNIP3,CA9,TMEM45A,TGFBI,P4HA1,LOXL2,GYS1,ANGPTL4,SERPINE1,PAM
Coexpression	18787218-tableS1	Human Liver_Chao09_1031genes	GeneSigDB	1.399e-15	1.35e-11	4.5e-13	4.389e-12	37	684	CHML,HEG1,FBN2,ANTXR1,MME,FBXO32,MAGED1,FN1,ABLIM3,PPP1R3C,CYR61,SRGN,PRKAA2,PRKCA,CTGF,LY6K,TRAM2,GADD45B,SPARC,AXL,PAQR5,GFPT1,NRP1,NAV1,NRCAM,TMEM45A,L1CAM,ARHGAP17,CXCL1,THBS1,KMT2D,SERPINE1,PAM,PAPPA,UBASH3B,CDH2,FRMD3
Coexpression	M2001	Genes associated with migration rate of 40 human bladder cancer cells.	MSigDB C2: CGP Curated Gene Sets (v5.1)	1.617e-15	1.561e-11	5.035e-13	4.911e-12	21	184	MAP1B,PLAC8,EFEMP1,BICC1,VIM,FN1,WNT5A,IGFBP3,CYR61,SRGN,LIMCH1,AXL,GLIPR1,CXCL1,LPAR1,TGFBI,TGM2,THBS1,EFNB2,LOXL2,SERPINE1
Coexpression	M1459	Genes up-regulated in BEC (blood endothelial cells) compared to LEC (lymphatic endothelial cells).	MSigDB C2: CGP Curated Gene Sets (v5.1)	1.672e-15	1.614e-11	5.043e-13	4.918e-12	20	162	EFEMP1,PLOD1,PLOD2,COL8A1,ANPEP,ANXA6,SLC1A1,SLC6A8,DKK1,SRGN,TRAM2,AXL,ITGA5,NRCAM,CXCL1,TGFBI,TGM2,LOXL2,SERPINE1,CDH2
Coexpression	M6189	Genes down-regulated in MCF7 cells (breast cancer) after knockdown of both HIF1A and HIF2A [GeneID=3091;2034] by RNAi.	MSigDB C2: CGP Curated Gene Sets (v5.1)	1.916e-15	1.85e-11	5.605e-13	5.466e-12	17	104	PLAC8,NDRG1,ALDOC,IGFBP3,LIMCH1,GBE1,STC1,QSOX1,BNIP3,CA9,TMEM45A,P4HA1,LOXL2,GYS1,ANGPTL4,SERPINE1,PAM
Coexpression	M10961	Genes down-regulated in TMX2-28 cells (breast cancer) which do not express ESR1 [GeneID=2099]) compared to the parental MCF7 cells which do.	MSigDB C2: CGP Curated Gene Sets (v5.1)	2.006e-15	1.936e-11	5.695e-13	5.553e-12	39	771	MAP2,FAT1,EFEMP1,HIST1H4H,SRGAP1,FBXO32,SIPA1L2,CREB3L2,ABCC1,SEMA3C,MAGED1,AOX1,HIPK2,XIST,SLC1A1,AREG,PPP1R3C,SLC6A8,DKK1,PRKCA,CYP1B1,FAM114A1,IRS1,ASAP1,STC1,NRP1,SEC24D,NF2,IFI44L,KDELR3,NRCAM,PAPSS2,TGFB2,TGFBI,TGM2,THBS1,EFNB2,SLC16A14,SRRM2
Coexpression	19038878-SuppTable3	Human Leukemia_Lenz08_385genes	GeneSigDB	2.515e-15	2.427e-11	6.935e-13	6.763e-12	27	349	VGLL3,ACTN1,EHD2,FAT1,HEG1,FBN1,ANTXR1,MME,PLOD2,BICC1,FN1,CCDC80,CYR61,CTGF,IL7R,FAM114A1,SPARC,DCN,GFPT2,FERMT2,KDELR3,PAPSS2,ADAM12,LPAR1,GXYLT2,THBS1,FSTL1
Coexpression	17724462-TableS2	Human StemCell_Nuytten08_2072genes	GeneSigDB	7.379e-15	7.123e-11	1.979e-12	1.929e-11	59	1753	MAP1B,MAP2,CENPE,CENPF,ERGIC2,RRBP1,SVEP1,TMEM2,SERPINE2,EFEMP1,NDRG1,PLOD2,CREB3L2,FOXM1,FOXO1,FNDC3B,FN1,ANPEP,VASN,FLVCR2,STS,IGFBP3,SLC16A2,SLC22A5,FTL,CTGF,PEA15,SERPINB7,CYP1B1,MYADM,MYH9,RAB8B,PAQR5,CCND1,ITGA1,CCNK,NRP1,QSOX1,RGL1,SEC24D,BNIP3,ZFP36L1,GFPT2,TBL1X,TMEM45A,CALU,KRT34,ROR1,ARHGAP17,CXCL1,TGFBI,TGM2,THBS1,EFNA5,P4HA1,EPHA2,ANGPTL4,SERPINE1,PAM
Coexpression	20937356-TableS1	Rat Hypothalamic_Mansuy10_1270genes	GeneSigDB	9.774e-15	9.434e-11	2.55e-12	2.486e-11	41	894	SVEP1,PLAC8,NDRG1,ANTXR1,MME,FBXO32,ALDOC,BICC1,TNS3,FOXO1,ANGPT1,MAGED1,ANPEP,HIPK2,CCDC80,ZFP36,PPP1R3C,SLC16A2,SRGN,SLC22A5,PDE7B,GADD45B,CYP1B1,SPARC,STC1,NRP1,QSOX1,NF2,MAFB,CDON,ROR1,STEAP4,EBF1,PAPSS2,CXCL1,PLBD2,LPAR1,TGFB2,TGM2,CCBE1,ANGPTL4
Coexpression	19036130-TableS1a	Mouse Viral_Mendoza-Villanueva08_1830genes	GeneSigDB	1.131e-14	1.092e-10	2.873e-12	2.802e-11	55	1561	CENPF,DCBLD1,RRBP1,SVEP1,PLAC8,EHD2,TXNRD1,S100A3,SERPINE2,FBN1,EFEMP1,HIST1H4H,UGP2,MKI67,ANTXR1,ALDOC,PLOD1,BICC1,FOXM1,VIM,SEMA3C,FN1,WNT5A,AOX1,CCDC80,IDH2,AREG,PPP1R3C,ELL2,IGFBP3,TENM3,SMPD1,MYBL2,SERPINB7,SPARC,AXL,GBE1,IRS1,NRP1,SEC24D,BNIP3,NFIX,GFPT2,KDELR3,NPR3,KRT34,EBF1,PAPSS2,ADAM12,TGFB2,TGFBI,TGM2,FSTL1,ANGPTL4,CDH2
Coexpression	M13522	Common down-regulated transcripts in fibroblasts expressing either XP/CS or TDD mutant forms of ERCC3 [GeneID=2071], after UVC irradiation.	MSigDB C2: CGP Curated Gene Sets (v5.1)	2.356e-14	2.274e-10	5.831e-12	5.686e-11	30	483	MAP1B,CENPE,CENPF,F3,FAT1,HEG1,ATXN2,CREB3L2,SEMA3C,WNT5A,CREBBP,KIF20B,CYR61,PRKCA,CTGF,LIMCH1,TRAM2,SPEN,ATP2B1,IL7R,SEC24A,GBE1,NPIPB3,IRS1,PRRC2C,FERMT2,GOLGA4,TBL1X,TGFB2,SERPINE1
Coexpression	15489886-TableS1b	Human Sarcoma_Mason04_549genes	GeneSigDB	5.606e-14	5.411e-10	1.353e-11	1.319e-10	29	464	CENPE,CENPF,MCAM,EHD2,FBN1,FBN2,EFEMP1,PLCB4,FOXM1,FLNA,XIST,IDH2,IGFBP3,DKK1,TENM3,CYR61,CTGF,MYBL2,GADD45B,SPARC,AXL,DCN,SEC24D,NQO1,KDELR2,NPR3,TGFB1,SERPINE1,CDH2
Coexpression	16288205-GeneTable3	Human Breast_Charafe-Jauffret06_1309genes	GeneSigDB	1.619e-13	1.563e-09	3.812e-11	3.718e-10	39	884	STX2,MAP1B,MCAM,ACTN1,HEG1,SERPINE2,FBN1,ANTXR1,BICC1,VIM,IDH2,SRGN,PRKCA,TRAM2,PDE7B,IL7R,SPARC,AXL,RAB8B,ITGA1,ASAP1,NRP1,NAV1,GFPT2,GLIPR1,LPAR1,TGFB1,TGFB2,TGFBI,GXYLT2,FSTL1,LOXL2,EPHA2,SLC16A14,SERPINE1,PAPPA,HAS2,UBASH3B,ENG
Coexpression	M1561	Genes down-regulated in BJ cells (foreskin fibroblasts) immortalized by expression of TERT [GeneID=7015].	MSigDB C2: CGP Curated Gene Sets (v5.1)	2.282e-13	2.202e-09	5.243e-11	5.113e-10	14	80	MAP1B,ANTXR1,FBXO32,PLOD2,FN1,CCDC80,CYR61,CDON,KRT34,ADAM12,CXCL1,SH3PXD2B,CCBE1,PAPPA
Coexpression	16293578-SuppTable2	Human StemCell_Cai06_1370genes	GeneSigDB	4.036e-13	3.895e-09	9.017e-11	8.794e-10	45	1190	EHD2,FBN1,FBN2,NDRG1,MYL9,UGP2,MME,SIPA1L2,TNS3,FOXO1,VIM,COL8A1,MAGED1,FN1,ANPEP,VASN,WNT5A,ANXA6,AOX1,IDH2,SLC1A1,PPP1R3C,ELL2,IGFBP3,DKK1,SLC22A5,GADD45B,CYP1B1,NCOA6,SPARC,GBF1,AXL,RGL1,NAV1,MAFB,GLIPR1,KDELR2,KDELR3,TMEM45A,TGFBI,TGM2,EFNB2,LOXL2,PAPPA,PRAF2
Coexpression	16100004-Table3	Human StemCell_Skottman06_82genes	GeneSigDB	4.111e-13	3.968e-09	9.017e-11	8.794e-10	13	67	VGLL3,FBN2,SIPA1L2,COL8A1,COL12A1,WNT5A,IGFBP3,CYR61,CTGF,NQO1,TGFBI,THBS1,PAPPA
Coexpression	16166618-SuppTable3	Mouse Lung_not_cancer_Woodruff05_2037genes	GeneSigDB	5.742e-13	5.542e-09	1.232e-10	1.201e-09	47	1301	PRR5L,SYNPO,RRBP1,PLAC8,NDRG1,FBXO32,ALDOC,TNS3,FLNA,HYOU1,FN1,ANPEP,VASN,FPR1,HIPK2,MOB3A,SLC6A8,SRGN,PRKCA,SMPD1,PDE7B,IL7R,MYH9,AXL,CCND1,RGL1,STAC2,SEC24D,POM121,ZFP36L1,NFIX,NAV1,MAFB,CDON,CRISPLD2,KDELR3,NRCAM,CALU,L1CAM,STEAP4,PAPSS2,SEPN1,TGFB2,TGM2,THBS1,FSTL1,UBASH3B
Coexpression	M3955	Integrin, VEGF, Wnt and TGFbeta signaling pathway genes up-regulated in PC-3 cells (prostate cancer) after knockdown of PDEF [GeneID=25803] by RNAi.	MSigDB C2: CGP Curated Gene Sets (v5.1)	9.052e-13	8.737e-09	1.899e-10	1.852e-09	13	71	HIF1A,PLCB4,VIM,FN1,WNT5A,PRKCA,CTGF,SERPINB7,ITGA5,TGFB1,TGFBI,SERPINE1,CDH2
Coexpression	M2293	Genes down-regulated in ES (embryonic stem cells) with defficient SUZ12 [GeneID=23512].	MSigDB C2: CGP Curated Gene Sets (v5.1)	1.074e-12	1.037e-08	2.152e-10	2.098e-09	23	315	VGLL3,ACTN1,F3,EFEMP1,PLOD2,VIM,FLNA,SEMA3C,FN1,IGFBP3,TENM3,CYR61,PEA15,CYP1B1,MYADM,AXL,IRS1,NCS1,TGFB2,THBS1,EFNA5,LOXL2,CDH2
Coexpression	M17079	Up-regulated genes distinguishing between two subtypes of gastric cancer: advanced (AGC) and early (EGC).	MSigDB C2: CGP Curated Gene Sets (v5.1)	1.087e-12	1.049e-08	2.152e-10	2.098e-09	18	175	FBN1,EFEMP1,ANTXR1,PLOD2,COL8A1,COL12A1,FN1,IGFBP3,CYP1B1,SPARC,AXL,MAFB,GFPT2,TMEM45A,ADAM12,GXYLT2,THBS1,FSTL1
Coexpression	17284527-TableS2	Human Lypmhoma_Leval07_832genes	GeneSigDB	1.092e-12	1.054e-08	2.152e-10	2.098e-09	32	639	RRBP1,HEG1,MYL9,ANTXR1,MME,CREB3L2,MAGED1,HYOU1,ARF4,TRAM2,PEA15,MYADM,FAM114A1,SEC24A,TMEM214,ITGA5,PRRC2C,IFI44L,GFPT2,FERMT2,KDELR2,KDELR3,TMEM45A,CALU,L1CAM,PAPSS2,LPAR1,S1PR3,EFNB2,LOXL2,EPHA2,ENG
Coexpression	M2573	Genes consistently up-regulated in mammary stem cells both in mouse and human species.	MSigDB C2: CGP Curated Gene Sets (v5.1)	1.316e-12	1.27e-08	2.541e-10	2.478e-09	28	489	VGLL3,MCAM,SVEP1,HEG1,MYL9,ANTXR1,MME,VIM,SEMA3C,COL12A1,PPP1R3C,SLC6A8,IGFBP3,TENM3,SRGN,ANKRD1,CTGF,SPARC,AXL,ITGA1,NRP1,STAC2,SEC24D,FERMT2,NRCAM,CALU,THBS1,HAS2
Coexpression	M2513	Genes down-regulated in MCF7 cells (breast cancer) after knockdown of HIF1A [GeneID=3091] by RNAi.	MSigDB C2: CGP Curated Gene Sets (v5.1)	1.451e-12	1.4e-08	2.745e-10	2.677e-09	14	91	NDRG1,ALDOC,IGFBP3,GBE1,STC1,QSOX1,BNIP3,CA9,TMEM45A,P4HA1,LOXL2,GYS1,ANGPTL4,PAM
Coexpression	17952126-SuppTable2	Human Bladder_Buytaert08_651genes	GeneSigDB	1.594e-12	1.539e-08	2.923e-10	2.851e-09	31	608	SYNPO,FBN1,EFEMP1,MYL9,MKI67,ANTXR1,TNS3,FN1,WNT5A,TTPAL,MLXIP,PPP1R3C,CYR61,SRGN,CTGF,TRAM2,SPARC,IRS1,CCND1,NF2,TBL1X,GLIPR1,ROR1,ADAM12,TGFB2,TGFBI,TGM2,THBS1,LOXL2,EPHA2,SERPINE1
Coexpression	19139136-TableS3	Human Prostate_John-Aryankalayil09_2212genes	GeneSigDB	1.605e-12	1.549e-08	2.923e-10	2.851e-09	51	1547	PRR5L,MAP1B,MAP2,CENPE,CENPF,SF3A1,SYNPO,FAT1,MYL9,HIST1H4H,SIPA1L2,TNS3,CREB3L2,FOXM1,MAGED1,ANPEP,TTPAL,SEC22B,ZFP36,AREG,ELL2,STS,DKK1,PRKAA2,ATP2B1,IL7R,MYBL2,GADD45B,RAPH1,RAB8B,SRCAP,GFPT1,STC1,NRP1,PTPRJ,ZFP36L1,NAV1,FERMT2,CDON,CA9,GLIPR1,TMEM45A,STEAP4,S1PR3,TGFB2,TGM2,THBS1,FSTL1,LOXL2,SERPINE1,HAS2
Coexpression	20165955-Table2	Human Liver_Simon10_81genes	GeneSigDB	1.842e-12	1.778e-08	3.293e-10	3.211e-09	12	59	HIF1A,NDRG1,VIM,FN1,PRKCA,ITGA5,BNIP3,TGFB1,TGM2,LOXL2,SERPINE1,ENG
Coexpression	M16859	Genes down-regulated in U2OS cells (osteosarcoma) upon knockdown of HDAC3 [GeneID=8841] by RNAi.	MSigDB C2: CGP Curated Gene Sets (v5.1)	1.977e-12	1.908e-08	3.469e-10	3.383e-09	29	535	VGLL3,CENPE,MCAM,SYNPO,PLAC8,HEG1,MYL9,ANTXR1,TNS3,COL8A1,MLXIP,CYR61,PRKCA,CTGF,LIMCH1,TRAM2,MYBL2,GADD45B,SPARC,RAPH1,GFPT1,NF2,ANKRD52,TMEM45A,KRT34,TGFB2,KMT2D,CCBE1,MTSS1L
Coexpression	M13206	Genes down-regulated in TC71 and EWS502 cells (Ewing's sarcoma) by EWSR1-FLI1 [GeneID=2130;2314] as inferred from RNAi knockdown of this fusion protein.	MSigDB C2: CGP Curated Gene Sets (v5.1)	2.186e-12	2.11e-08	3.768e-10	3.674e-09	23	326	MAP2,FBN1,SRGAP1,SIPA1L2,FOXO1,VIM,FNDC3B,ANGPT1,MAGED1,FN1,CCDC80,DKK1,CYR61,LIMCH1,ATP2B1,SPARC,QSOX1,CDON,EBF1,PAPSS2,TGFB2,FSTL1,SRRM2
Coexpression	16135788-Table13	Human Breast_Wang05_410genes_up_BT-BAF57cells	GeneSigDB	3.229e-12	3.116e-08	5.467e-10	5.331e-09	21	270	PRR5L,MAP1B,TMEM2,HEG1,MYL9,ANTXR1,FBXO32,SIPA1L2,FOXO1,COL8A1,COL12A1,FN1,SERPINB7,IRS1,DCN,MAFB,ROR1,S1PR3,TGFB1,TGFB2,TGFBI
Coexpression	M1941	Genes with high-CpG-density promoters (HCP) bearing histone H3 dimethylation at K4 (H3K4me2) and trimethylation at K27 (H3K27me3) in brain.	MSigDB C2: CGP Curated Gene Sets (v5.1)	3.329e-12	3.213e-08	5.54e-10	5.403e-09	41	1069	PRR5L,MCAM,F3,SVEP1,SERPINE2,NDRG1,PLOD2,TNS3,VIM,SEMA3C,COL12A1,FN1,WNT5A,FLVCR2,ABLIM3,ZFP36,AREG,CYR61,CTGF,PLD5,MYBL2,GADD45B,PAQR5,CCND1,ITGA5,STAC2,NFIX,MAFB,CRISPLD2,KDELR3,NPR3,ROR1,EBF1,S1PR3,TGFB1,TGFB2,GXYLT2,EFNA5,CCBE1,EPHA2,PAPPA
Coexpression	17952122-GeneList	Human Breast_Vecchi08_792genes	GeneSigDB	4.07e-12	3.929e-08	6.659e-10	6.494e-09	29	551	SF3A1,PLAC8,FAT1,EFEMP1,ANTXR1,MME,FBXO32,COL8A1,COL12A1,FN1,XIST,IGFBP3,CYR61,CTGF,IL7R,CYP1B1,SPARC,RAB8B,DCN,SEC16A,NQO1,IFI44L,FERMT2,TBL1X,CRISPLD2,TMEM45A,ADAM12,FSTL1,PAM
Coexpression	M2784	Genes up-regulated in DAOY cells (medulloblastoma) upon knockdown of PCGF2 [Gene ID=7703] gene by RNAi.	MSigDB C6: Oncogenic Signatures (v5.1)	4.455e-12	4.3e-08	7.166e-10	6.989e-09	16	141	CPA4,F3,KMT2A,ABLIM3,IL7R,CCND1,ITGA5,NRP1,GFPT2,CRISPLD2,ADAM12,CXCL1,TGFB2,EPHA2,PAPPA,HAS2
Coexpression	16288205-GeneTable2	Human Breast_Charafe-Jauffret06_1233genes	GeneSigDB	5.261e-12	5.078e-08	8.243e-10	8.039e-09	35	807	HIF1A,MAPT,DCBLD1,ACTN1,F3,SERPINE2,ANTXR1,MME,BICC1,FNDC3B,COL8A1,ANXA6,CCDC80,ELL2,LY6K,IL7R,AXL,CCND1,ITGA1,NRP1,RGL1,PRRC2C,SEC16A,TBL1X,MGRN1,GLIPR1,KDELR2,CXCL1,TGFBI,KMT2D,FSTL1,LOXL2,EPHA2,UBASH3B,SRRM2
Coexpression	M10351	Genes down-regulated in T24 (bladder cancer) cells in response to the photodynamic therapy (PDT) stress.	MSigDB C2: CGP Curated Gene Sets (v5.1)	5.295e-12	5.111e-08	8.243e-10	8.039e-09	31	637	SYNPO,FBN1,EFEMP1,MYL9,MKI67,ANTXR1,TNS3,FN1,WNT5A,TTPAL,MLXIP,PPP1R3C,CYR61,SRGN,CTGF,TRAM2,SPARC,IRS1,CCND1,NF2,TBL1X,GLIPR1,ROR1,ADAM12,TGFB2,TGFBI,TGM2,THBS1,LOXL2,EPHA2,SERPINE1
Coexpression	15994966-Table2	Human Sarcoma_Detwiller05_33genes	GeneSigDB	5.739e-12	5.539e-08	8.792e-10	8.574e-09	9	26	HIF1A,SERPINE2,PLOD2,VIM,IGFBP3,ITGA5,TGFBI,THBS1,SERPINE1
Coexpression	15735721-SuppTable1a	Human Lung_Dauer05_200genes	GeneSigDB	6.32e-12	6.1e-08	9.531e-10	9.295e-09	18	194	TMEM2,HEG1,SERPINE2,NDRG1,PLEC,PLOD2,ZFP36,ELL2,ZFHX3,GADD45B,PRRC2C,GFPT2,FERMT2,THBS1,EFNB2,LOXL2,ANGPTL4,SERPINE1
Coexpression	M1804	Genes up-regulated in BT549 cells (breast cancer) by expression of SMARCE1 [GeneID=6605] off a retroviral vector.	MSigDB C2: CGP Curated Gene Sets (v5.1)	6.469e-12	6.244e-08	9.606e-10	9.368e-09	21	280	PRR5L,MAP1B,TMEM2,HEG1,MYL9,ANTXR1,FBXO32,SIPA1L2,FOXO1,COL8A1,COL12A1,FN1,SERPINB7,IRS1,DCN,MAFB,ROR1,S1PR3,TGFB1,TGFB2,TGFBI
Coexpression	M17788	Down-regulated genes whose expression profile is specific to Custer I of urothelial cell carcinoma (UCC) tumors.	MSigDB C2: CGP Curated Gene Sets (v5.1)	6.71e-12	6.477e-08	9.813e-10	9.57e-09	24	378	CENPE,CENPF,MCAM,ACTN1,PLAC8,MYL9,ALAS1,CREB3L2,VASN,ANXA6,FLVCR2,IDH2,CYR61,PEA15,MYBL2,SEC24A,ASAP1,RGL1,TOMM34,KDELR2,EBF1,CXCL1,LOXL2,PAPPA
Coexpression	M16774	Genes down-regulated in primary cultures of ovarian surface epithlium cells exposed to progesterone [PubChem=5994] for 5 days.	MSigDB C2: CGP Curated Gene Sets (v5.1)	7.566e-12	7.302e-08	1.09e-09	1.063e-08	12	66	MYL9,MME,PLEC,FN1,HIPK2,XIST,IGFBP3,CCND1,PRRC2A,L1CAM,THBS1,LOXL2
Coexpression	M2782	Genes up-regulated in DAOY cells (medulloblastoma) upon knockdown of BMI1 [Gene ID=648] gene by RNAi.	MSigDB C6: Oncogenic Signatures (v5.1)	8.493e-12	8.198e-08	1.206e-09	1.176e-08	16	147	CPA4,F3,KMT2A,ANPEP,DKK1,IL7R,CCND1,ITGA5,GFPT2,CRISPLD2,ADAM12,CXCL1,TGFB2,EPHA2,PAPPA,HAS2
Coexpression	16585153-Table1	Mouse Skin_Hagendoorn06_54genes	GeneSigDB	9.961e-12	9.614e-08	1.384e-09	1.349e-08	11	52	HIF1A,FN1,CTGF,SPARC,TGFB1,TGFB2,THBS1,EFNA5,EFNB2,SERPINE1,ENG
Coexpression	15282325-Table1	Human Bone_Prieur04_86genes	GeneSigDB	1.003e-11	9.685e-08	1.384e-09	1.349e-08	13	85	CPA4,SYNPO,FBN1,IGFBP3,DKK1,TRAM2,CYP1B1,NRP1,GLIPR1,L1CAM,CXCL1,TGFBI,LOXL2
Coexpression	15793299-TableC	Mouse Breast_Astolfi05_1104genes_TumorGenes	GeneSigDB	1.036e-11	1e-07	1.409e-09	1.374e-08	36	872	MCAM,F3,SERPINE2,FBN1,ALDOC,COL8A1,SEMA3C,AOX1,HIPK2,CCDC80,SLC1A1,CYR61,SLC16A2,PRKCA,LIMCH1,IL7R,CYP1B1,SPARC,GBE1,CCND1,DCN,ASAP1,NRP1,BNIP3,NQO1,KDELR3,NPR3,TMEM45A,EBF1,PAPSS2,CXCL1,TGFBI,THBS1,FSTL1,GYS1,CDH2
Coexpression	M3450	Genes down-regulated in comparison of intrathymic T progenitor cells (ITTP) versus thymic stromal cells.	MSigDB C7: Immunologic Signatures (v5.1)	1.057e-11	1.02e-07	1.417e-09	1.382e-08	18	200	HIF1A,RRBP1,F3,VIM,SLC6A8,DKK1,SMARCA1,PEA15,MYH9,C11orf24,ITGA5,GFPT1,RGL1,CRISPLD2,CALU,THBS1,PAPPA,CDH2
Coexpression	19505326-SuppTable3	Human Ovarian_Li09_2322genes_cisplatinresistance	GeneSigDB	1.317e-11	1.271e-07	1.741e-09	1.698e-08	54	1804	CENPE,MCAM,ACTN1,RRBP1,CHML,TXNRD1,SERPINE2,FBN2,MYL9,ANTXR1,KMT2A,ALAS1,MME,ALDOC,PLOD1,TNS3,CREB3L2,FOXM1,FLNA,SEMA3C,ANXA6,CCDC80,XIST,IDH2,SLC1A1,AREG,SLC6A8,IGFBP3,PRKCA,FTL,SMPD1,MYBL2,GADD45B,GBF1,SEC24A,GBE1,DCN,STC1,SEC24D,BNIP3,NF2,NQO1,IFI44L,CDON,GLIPR1,KDELR2,KDELR3,ROR1,EFNA5,LOXL2,EPHA2,PAM,CDH2,FRMD3
Coexpression	15885264-Table1	Mouse Lung_not_cancer_Lee05_127genes	GeneSigDB	1.412e-11	1.363e-07	1.841e-09	1.796e-08	14	107	F3,TXNRD1,MKI67,MME,COL8A1,FPR1,AREG,CYR61,ANKRD1,CTGF,CXCL1,THBS1,ANGPTL4,SERPINE1
Coexpression	18689800-TableS7	Human EmbryonicStemCell_Thomas08_1088genes	GeneSigDB	1.445e-11	1.394e-07	1.859e-09	1.813e-08	39	1023	HIF1A,CENPF,MCAM,ACTN1,TXNRD1,FBN2,MYL9,MKI67,KMT2A,FOXM1,VIM,MAGED1,FN1,WNT5A,HIPK2,CREBBP,IGFBP3,CYR61,PRKCA,FTL,CTGF,PEA15,MYBL2,NCOA6,SPARC,GBF1,AXL,IRS1,CCND1,ITGA5,NF2,ZFP36L1,NOTCH2,TGFB1,THBS1,EPHA2,SERPINE1,PAPPA,CDH2
Coexpression	16288009-SuppTable2	Human StemCell_Moreno05_297genes	GeneSigDB	1.999e-11	1.929e-07	2.538e-09	2.475e-08	20	266	MAP1B,RRBP1,F3,FBN1,CREB3L2,FOXO1,ANGPT1,SEC22B,ABLIM3,ZFP36,IGFBP3,ATP2B1,GADD45B,FAM114A1,STC1,BNIP3,ZFP36L1,KDELR3,TLN1,CDH2
Coexpression	18381423-SuppTable1a	Human StemCell_Riggi08_262genes	GeneSigDB	2.224e-11	2.146e-07	2.788e-09	2.719e-08	17	182	SVEP1,HEG1,SRGAP1,MME,BICC1,PPP1R3C,DKK1,PDE7B,DCN,STC1,NRP1,GFPT2,EBF1,ADAM12,GXYLT2,CCBE1,HAS2
Coexpression	15374961-TableS2	Human Brain_Freije04_595genes	GeneSigDB	2.273e-11	2.194e-07	2.813e-09	2.743e-08	26	474	CENPF,MAPT,SYNPO,ACTN1,TMEM2,MYL9,FOXM1,FNDC3B,COL8A1,SEMA3C,COL12A1,FN1,SRGN,IL7R,CYP1B1,ITGA1,DCN,NRP1,ADAM12,TGFBI,TGM2,THBS1,FSTL1,LOXL2,ANGPTL4,SERPINE1
Coexpression	20077526-TableS3	Human StemCell_Hao09_612genes	GeneSigDB	2.41e-11	2.326e-07	2.945e-09	2.872e-08	25	438	CPA4,MCAM,PLCB4,FOXO1,SEMA3C,COL12A1,ANXA6,SEC22B,IDH2,DKK1,ANKRD1,PRKCA,CTGF,SEC24A,SRCAP,KDELR3,L1CAM,TGFB2,TGM2,THBS1,EFNA5,FSTL1,LOXL2,SLC16A14,SERPINE1
Coexpression	16166618-SuppTable4	Mouse Lung_not_cancer_Woodruff05_2371genes	GeneSigDB	2.624e-11	2.533e-07	3.166e-09	3.087e-08	48	1505	HIF1A,PRR5L,CENPE,CENPF,MCAM,ACTN1,PLAC8,NDRG1,MKI67,FBXO32,ALDOC,TNS3,MAGED1,FN1,ANPEP,VASN,FPR1,SLC6A8,SMPD1,ATP2B1,PDE7B,IL7R,MYH9,MLEC,AXL,CCND1,ZCCHC14,RGL1,STAC2,SEC24D,POM121,NFIX,NAV1,MAFB,CDON,L1CAM,PAPSS2,LPAR1,S1PR3,USP2,TGM2,THBS1,FSTL1,ANGPTL4,SERPINE1,PAM,UBASH3B,HCFC1
Coexpression	11823860-SuppTable3	Human Breast_van'tVeer02_2460genes_Ergenes	GeneSigDB	3.61e-11	3.484e-07	4.289e-09	4.183e-08	55	1910	CPA4,HIF1A,CENPF,MCAM,RRBP1,CHML,PLAC8,FAT1,NDRG1,UGP2,FBXO32,CREB3L2,FOXM1,VIM,FNDC3B,FLNA,HYOU1,WNT5A,IDH2,ABLIM3,SLC1A1,CREBBP,DKK1,CYR61,SRGN,PRKAA2,ZFHX3,FTL,LY6K,ZNF91,IL7R,MYBL2,CYP1B1,IRS1,CCND1,FAM111B,QSOX1,RGL1,BNIP3,STXBP1,NF2,SEC16A,NAV1,CA9,GLIPR1,KDELR3,NPR3,TMEM45A,CALU,ROR1,CXCL1,TGFBI,EPHA2,UBASH3B,FRMD3
Coexpression	16489042-SuppTable1b	Human HeadandNeck_Roepman06_429genes	GeneSigDB	3.644e-11	3.517e-07	4.289e-09	4.183e-08	22	340	ACTN1,UGP2,FBXO32,PLEC,SEMA3C,FN1,FTL,CTGF,SPARC,SRM,PAQR5,CCND1,DCN,CRISPLD2,KDELR2,ADAM12,TGFB1,TGFBI,FSTL1,SERPINE1,PAM,CDH2
Coexpression	19306436-TableS2a	Human Stomach_Zhao09_324genes	GeneSigDB	4.41e-11	4.257e-07	5.128e-09	5.001e-08	21	310	HIF1A,PRR5L,CENPF,ACTN1,ANTXR1,FNDC3B,COL8A1,COL12A1,FN1,WNT5A,IGFBP3,SPARC,ASAP1,CALU,ADAM12,CXCL1,TGFB2,TGFBI,TGM2,FSTL1,LOXL2
Coexpression	M9143	Genes up-regulated in senescent cells.	MSigDB C2: CGP Curated Gene Sets (v5.1)	5.072e-11	4.895e-07	5.828e-09	5.683e-08	12	77	F3,VIM,FN1,IGFBP3,SMPD1,CTGF,PEA15,CYP1B1,SPARC,CCND1,THBS1,SERPINE1
Coexpression	M2310	Genes down-regulated by MYC [GeneID=4609], according to the MYC Target Gene Database.	MSigDB C2: CGP Curated Gene Sets (v5.1)	6.598e-11	6.368e-07	7.492e-09	7.307e-08	19	253	F3,PLAC8,NDRG1,FN1,ANXA6,ARF4,FTL,CTGF,PEA15,SPARC,CCND1,POM121,ZFP36L1,TGFB1,THBS1,FSTL1,SERPINE1,PAM,CDH2
Coexpression	15220918-TableS1a	Human Viral_Wang04_1482genes	GeneSigDB	6.813e-11	6.576e-07	7.646e-09	7.456e-08	41	1178	CPA4,MAP1B,MCAM,SYNPO,ACTN1,RRBP1,TMEM2,EHD2,HEG1,PLOD1,TNS3,VIM,FLNA,SEMA3C,MAGED1,HYOU1,FN1,ANXA6,ABLIM3,STS,ZFHX3,TRAM2,PEA15,MYH9,SPARC,GBF1,MLEC,CCND1,ITGA5,NRP1,RGL1,FERMT2,MGRN1,KDELR2,NPR3,ARHGAP17,ADAM12,TGFB1,LOXL2,PAM,ENG
Coexpression	M5942	Genes down-regulated in response to ultraviolet (UV) radiation.	MSigDB H: Hallmark Gene Sets (v5.1)	7.275e-11	7.022e-07	8.072e-09	7.871e-08	15	144	MAP1B,F3,EFEMP1,PLCB4,ABCC1,CYR61,PRKCA,ATP2B1,IRS1,NRP1,NOTCH2,CDON,LPAR1,SERPINE1,HAS2
Coexpression	18504433-SuppTable1	Human Liver_Liao08_600genes	GeneSigDB	8.133e-11	7.85e-07	8.92e-09	8.699e-08	27	542	ATXN2L,MAP1B,MAP2,MCAM,CHML,EHD2,SERPINE2,NDRG1,FOXM1,FNDC3B,FLNA,SEMA3C,HYOU1,SLC6A8,DKK1,MYBL2,PAQR5,ASAP1,NRP1,NQO1,ANKRD52,PRRC2A,NRCAM,PLBD2,TGFB2,GXYLT2,PAM
Coexpression	M4995	Genes specifically up-regulated in Cluster IIb of urothelial cell carcinom (UCC) tumors.	MSigDB C2: CGP Curated Gene Sets (v5.1)	8.241e-11	7.955e-07	8.938e-09	8.716e-08	23	390	MCAM,SYNPO,SVEP1,EFEMP1,MYL9,ANPEP,ANXA6,CCDC80,FLVCR2,CYR61,SLC16A2,SRGN,CTGF,IL7R,GADD45B,MYADM,SPARC,RGL1,MAFB,GLIPR1,CRISPLD2,EBF1,PAPPA
Coexpression	M10508	Genes known to be induced by hypoxia	MSigDB C2: CGP Curated Gene Sets (v5.1)	9.387e-11	9.06e-07	1.007e-08	9.817e-08	12	81	HIF1A,F3,VIM,IGFBP3,FTL,STC1,BNIP3,CA9,L1CAM,TGFB1,TGM2,P4HA1
Coexpression	M15193	Genes up-regulated in pancreatic ductal adenocarcinoma (PDAC) identified in a meta analysis across four independent studies.	MSigDB C2: CGP Curated Gene Sets (v5.1)	9.848e-11	9.506e-07	1.045e-08	1.019e-07	22	358	CENPF,TXNRD1,FBN1,NDRG1,MYL9,MKI67,ALAS1,PLEC,ALDOC,PLOD2,FN1,WNT5A,AREG,SRGN,MYH9,SPARC,TM9SF4,IRS1,IFI44L,P4HA1,LOXL2,SERPINE1
Coexpression	17724462-TableS1	Human StemCell_Nuytten08_1622genes	GeneSigDB	9.985e-11	9.637e-07	1.048e-08	1.022e-07	45	1402	CENPF,MCAM,ERGIC2,EFEMP1,UGP2,MKI67,PLOD2,FOXM1,MAGED1,ANPEP,VASN,SLC1A1,ARF4,SLC6A8,SLC16A2,SLC22A5,FTL,SMPD1,CTGF,SERPINB7,CYP1B1,FAM114A1,CCND1,FAM111B,ZCCHC14,QSOX1,SEC24D,BNIP3,NF2,IFI44L,GOLGA4,TBL1X,KDELR2,TMEM45A,KRT34,ROR1,CXCL1,TGFB1,TGFB2,TGM2,P4HA1,EPHA2,SERPINE1,PAM,HAS2
Coexpression	M14371	Down-regulated genes in peripheral zone of human pancreatic cancer growing in the pancreas of nude mice compared to that of the tumor from the central zone.	MSigDB C2: CGP Curated Gene Sets (v5.1)	1.092e-10	1.054e-06	1.133e-08	1.105e-07	29	632	NDRG1,UGP2,PLOD2,CREB3L2,FNDC3B,MOB3A,SLC1A1,SLC6A6,SLC6A8,IGFBP3,SRGN,FAM222B,ZNF91,LINC00473,STC1,SEC24D,BNIP3,SEC16A,TBL1X,CA9,KDELR3,TMEM45A,STEAP4,PAPSS2,P4HA1,LOXL2,SLC16A14,GYS1,PAM
Coexpression	M4665	Genes down-regulated in glomeruli of kidneys from patients with diabetic nephropathy (type 2 diabetes mellitus).	MSigDB C2: CGP Curated Gene Sets (v5.1)	1.179e-10	1.138e-06	1.211e-08	1.181e-07	24	434	SYNPO,F3,FAT1,NDRG1,MYL9,UGP2,MME,PLOD2,CREB3L2,VIM,FLNA,SEMA3C,CYR61,CTGF,TRAM2,CYP1B1,MYH9,AXL,IRS1,TOMM34,FERMT2,CALU,SERPINE1,PAM
Coexpression	M2899	Genes up-regulated among the high recurrence rate urothelial cell carcinoma (UCC) tumors.	MSigDB C2: CGP Curated Gene Sets (v5.1)	1.301e-10	1.256e-06	1.308e-08	1.276e-07	10	49	MCAM,MYL9,PLCB4,ANXA6,MOB3A,IL7R,MYADM,SPARC,UBR4,PAPPA
Coexpression	17122647-Table3	Human Viral_VanMeter06_56genes	GeneSigDB	1.301e-10	1.256e-06	1.308e-08	1.276e-07	10	49	HIF1A,ACTN1,FN1,ARF4,ITGA5,DCN,TGFB1,THBS1,TLN1,ENG
Coexpression	18006812-TableS1	Human Lymphoma_Piccaluga07_260genes	GeneSigDB	1.358e-10	1.311e-06	1.351e-08	1.318e-07	17	204	FBN1,MYL9,ANTXR1,TNS3,COL12A1,FN1,CCDC80,CYP1B1,FAM114A1,SPARC,RGL1,FERMT2,PAPSS2,LPAR1,S1PR3,FSTL1,ENG
Coexpression	M12225	Up-regulated genes in angioimmunoblastic lymphoma (AILT) compared to normal T lymphocytes.	MSigDB C2: CGP Curated Gene Sets (v5.1)	1.466e-10	1.415e-06	1.444e-08	1.408e-07	17	205	FBN1,MYL9,ANTXR1,TNS3,COL12A1,FN1,CCDC80,CYP1B1,FAM114A1,SPARC,RGL1,FERMT2,PAPSS2,LPAR1,S1PR3,FSTL1,ENG
Coexpression	17683608-TableS4	Mouse StemCell_Ulloa-Montoya07_775genes	GeneSigDB	1.522e-10	1.469e-06	1.484e-08	1.447e-07	29	641	ERGIC2,RRBP1,F3,TMEM2,MME,PLOD1,PLOD2,CREB3L2,FNDC3B,HYOU1,DKK1,SRGN,PRKAA2,ZFHX3,LIMCH1,FAM114A1,SPARC,SEC24A,TMEM214,GFPT1,SEC24D,GLIPR1,KDELR2,KDELR3,NRCAM,CALU,ARHGAP17,P4HA1,LOXL2
Coexpression	M14555	Down-regulated at any timepoint following infection of primary human foreskin fibroblasts with CMV	MSigDB C2: CGP Curated Gene Sets (v5.1)	1.643e-10	1.585e-06	1.585e-08	1.546e-07	14	128	EFEMP1,FLNA,ANPEP,IGFBP3,FTL,TRAM2,CYP1B1,MYH9,CCND1,ZFP36L1,NFIC,THBS1,SERPINE1,ENG
Coexpression	17297478-SuppTable6	Human Intestine_Vecchi07_369genes	GeneSigDB	1.661e-10	1.603e-06	1.587e-08	1.548e-07	19	267	FBN1,ANTXR1,FBXO32,PLOD2,COL8A1,COL12A1,FN1,XIST,IGFBP3,CYP1B1,SPARC,AXL,MAFB,GFPT2,TMEM45A,ADAM12,GXYLT2,THBS1,FSTL1
Coexpression	M17572	Genes down-regulated in the luminal B subtype of breast cancer.	MSigDB C2: CGP Curated Gene Sets (v5.1)	1.823e-10	1.76e-06	1.717e-08	1.674e-07	27	562	MAP1B,SVEP1,PLAC8,FAT1,SERPINE2,EFEMP1,NDRG1,MME,FNDC3B,FLNA,ANGPT1,IGFBP3,DKK1,CYR61,SRGN,CTGF,IL7R,CYP1B1,DCN,FERMT2,CA9,GLIPR1,TMEM45A,L1CAM,PAPSS2,CXCL1,ANGPTL4
Coexpression	15845616-SuppTable3	Mouse Uterine_Jeong05_634genes	GeneSigDB	1.832e-10	1.768e-06	1.717e-08	1.674e-07	25	482	HIF1A,F3,PLAC8,SERPINE2,NDRG1,MME,ALDOC,ANPEP,AREG,ELL2,TENM3,CYR61,CTGF,GADD45B,SPARC,CCND1,NRP1,BNIP3,PTPRJ,NFIC,KDELR3,NPR3,PAPSS2,TGFBI,EFNB2
Coexpression	M1616	Down-regulated at 48-96 h during differentiation of 3T3-L1 cells (fibroblast) into adipocytes.	MSigDB C2: CGP Curated Gene Sets (v5.1)	1.984e-10	1.915e-06	1.841e-08	1.796e-07	10	51	SYNPO,PLAC8,SERPINE2,FBN1,SLC6A8,CCND1,NQO1,TMEM45A,S1PR3,TGFBI
Coexpression	17206280-TableS1C	Mouse Breast_Park07_173genes	GeneSigDB	2.025e-10	1.954e-06	1.861e-08	1.815e-07	14	130	COL8A1,FN1,ANPEP,FPR1,IGFBP3,CYR61,CTGF,NRP1,FERMT2,ADAM12,CXCL1,THBS1,ENG,CDH2
Coexpression	17297478-SuppTable2	Human Intestine_Vecchi07_415genes	GeneSigDB	2.061e-10	1.989e-06	1.876e-08	1.83e-07	20	303	FBN1,EFEMP1,ANTXR1,FBXO32,PLOD2,COL8A1,COL12A1,FN1,XIST,IGFBP3,CYP1B1,SPARC,AXL,MAFB,GFPT2,TMEM45A,ADAM12,GXYLT2,THBS1,FSTL1
Coexpression	19605494-TableS1	Mouse Skin_Driskell09_1322genes	GeneSigDB	2.315e-10	2.235e-06	2.089e-08	2.037e-07	32	786	VGLL3,ACTN1,F3,PLAC8,S100A3,EFEMP1,FBXO32,PLOD2,COL12A1,FN1,ANPEP,WNT5A,SLC1A1,AREG,SLC6A6,IGFBP3,SLC16A2,PRKAA2,PDE7B,IL7R,DCN,STAC2,ROR1,EBF1,TGFBI,THBS1,EFNA5,CCBE1,PAM,UBASH3B,CDH2,FRMD3
Coexpression	14749371-Table2	Human Viral_Scott04_135genes	GeneSigDB	2.752e-10	2.656e-06	2.46e-08	2.399e-07	14	133	MAP1B,FAT1,FBN1,EFEMP1,COL8A1,SEMA3C,FN1,WNT5A,IGFBP3,CTGF,ROR1,THBS1,EFNB2,HAS2
Coexpression	15744745-Table2a	Human Skin_Ghosh05_107genes	GeneSigDB	2.914e-10	2.812e-06	2.58e-08	2.516e-07	12	89	NDRG1,PPP1R3C,IGFBP3,STC1,BNIP3,IFI44L,CA9,TMEM45A,CXCL1,ANGPTL4,SERPINE1,HAS2
Coexpression	M14507	Genes down-regulated in luminal-like breast cancer cell lines compared to the basal-like ones.	MSigDB C2: CGP Curated Gene Sets (v5.1)	2.943e-10	2.841e-06	2.583e-08	2.519e-07	24	454	HIF1A,DCBLD1,ACTN1,F3,SERPINE2,ANTXR1,MME,BICC1,FNDC3B,COL8A1,CCDC80,ELL2,LY6K,IL7R,AXL,NRP1,RGL1,GLIPR1,CXCL1,TGFBI,FSTL1,LOXL2,EPHA2,UBASH3B
Coexpression	18667080-TableS4	Human StemCell_Kocer08_185genes	GeneSigDB	2.988e-10	2.884e-06	2.598e-08	2.534e-07	15	159	ACTN1,FBN2,UGP2,MKI67,VIM,IGFBP3,SERPINB7,GADD45B,CYP1B1,CCND1,L1CAM,LPAR1,TGFBI,THBS1,EFNB2
Coexpression	M3996	Genes up-regulated in RPTEC cells (normal kidney) by hypoxia.	MSigDB C2: CGP Curated Gene Sets (v5.1)	3.083e-10	2.976e-06	2.657e-08	2.591e-07	20	310	HIF1A,EHD2,NDRG1,UGP2,ALDOC,PLOD2,ZFP36,PPP1R3C,ELL2,IGFBP3,PEA15,GADD45B,MYH9,BNIP3,ZFP36L1,TGM2,P4HA1,ANGPTL4,SERPINE1,SRRM2
Coexpression	M13809	Genes up-regulated in the samples with intrahepatic metastatic hepatocellular carcinoma (HCC) vs primary HCC.	MSigDB C2: CGP Curated Gene Sets (v5.1)	3.428e-10	3.309e-06	2.928e-08	2.855e-07	26	537	ATXN2L,MAP1B,MAP2,MCAM,CHML,EHD2,SERPINE2,FOXM1,FNDC3B,FLNA,SEMA3C,HYOU1,SLC6A8,DKK1,MYBL2,PAQR5,ASAP1,NRP1,NQO1,ANKRD52,PRRC2A,NRCAM,PLBD2,TGFB2,GXYLT2,PAM
Coexpression	18440302-SuppTable2	Human Lung_Ma08_708genes	GeneSigDB	3.835e-10	3.702e-06	3.247e-08	3.166e-07	24	460	CHML,SERPINE2,UGP2,VIM,SEMA3C,ANPEP,DKK1,SRGN,LY6K,SEC24A,IRS1,STC1,BNIP3,POM121,GFPT2,GOLGA4,GLIPR1,NUP214,CXCL1,S1PR3,TGFB2,TGM2,ANGPTL4,UBASH3B
Coexpression	M13256	Genes down-regulated in mesenchymal stem cells (MSC) engineered to express EWS-FLI1 [GeneID=2130;2321] fusion protein.	MSigDB C2: CGP Curated Gene Sets (v5.1)	4.113e-10	3.97e-06	3.452e-08	3.367e-07	16	190	SVEP1,HEG1,SRGAP1,MME,BICC1,PPP1R3C,PDE7B,DCN,STC1,NRP1,GFPT2,EBF1,ADAM12,GXYLT2,CCBE1,HAS2
Coexpression	15374877-Table1	Human StemCell_Manalo05_129genes	GeneSigDB	4.325e-10	4.174e-06	3.598e-08	3.509e-07	12	92	NDRG1,PLOD1,PLOD2,CREB3L2,IGFBP3,GADD45B,AXL,STC1,LOXL2,ANGPTL4,PAM,CDH2
Coexpression	M2634	Genes up-regulated in MCF-7 cells (breast cancer) positive for ESR1 [Gene ID=2099] and engineered to express ligand-activatable EGFR [Gene ID=1956].	MSigDB C6: Oncogenic Signatures (v5.1)	5.185e-10	5.005e-06	4.277e-08	4.171e-07	16	193	ALAS1,TNS3,FNDC3B,WNT5A,AOX1,ELL2,CYR61,CTGF,CYP1B1,FERMT2,CRISPLD2,TMEM45A,PAPSS2,TGFB2,LOXL2,ANGPTL4
Coexpression	M2379	Genes up-regulated in hypertrophic hearts (due to expression of constitutively active form of PPP3CA [GeneID=5530]) and predicted to be targets of miR-30 microRNA.	MSigDB C2: CGP Curated Gene Sets (v5.1)	5.516e-10	5.324e-06	4.512e-08	4.4e-07	13	116	ACTN1,SCAF4,PLCB4,FNDC3B,ARF4,SLC6A6,ATP2B1,RAPH1,IRS1,ASAP1,GFPT2,GOLGA4,P4HA1
Coexpression	M4680	Genes up-regulated in RD cells (embryonal rhabdomyosarcoma, ERMS) by expression of PAX3- or PAX7-FOXO1 [GeneID=5077;5081;2308] fusions off retroviral vectors.	MSigDB C2: CGP Curated Gene Sets (v5.1)	5.811e-10	5.609e-06	4.713e-08	4.597e-07	18	255	MCAM,HEG1,SERPINE2,FBN2,NDRG1,UGP2,MME,TNS3,FOXO1,DKK1,CYR61,PRKCA,TRAM2,PEA15,MYH9,NRCAM,THBS1,LOXL2
Coexpression	M2316	Genes up-regulated in DAOY cells (medulloblastoma) upon knockdown of both BMI1 and PCGF2 [GeneID=648, 7703] by RNAi.	MSigDB C2: CGP Curated Gene Sets (v5.1)	6.326e-10	6.106e-06	5.088e-08	4.962e-07	10	57	CPA4,MAP1B,CCDC80,ABLIM3,IL7R,AXL,CCND1,NAV1,CRISPLD2,PAPPA
Coexpression	16495925-Table3	Human Breast_Lombaerts06_43genes_TGBFb	GeneSigDB	7.018e-10	6.774e-06	5.598e-08	5.46e-07	9	42	S100A3,SERPINE2,PLOD2,FN1,SPARC,STC1,TGFB1,TGFB2,SERPINE1
Coexpression	19489030-SuppTable4	Human Prostate_Chambers09_196genes	GeneSigDB	7.246e-10	6.994e-06	5.733e-08	5.591e-07	14	143	MAP2,CHML,TXNRD1,ALAS1,PLOD2,VIM,FNDC3B,WNT5A,FTL,GADD45B,NQO1,GLIPR1,ANGPTL4,SERPINE1
Coexpression	16365179-TableA2	Human HeadandNeck_Bredel06_329genes	GeneSigDB	7.557e-10	7.294e-06	5.93e-08	5.783e-07	16	198	PLAC8,FBXO32,COL8A1,XIST,ANKRD1,SLC22A5,PRKAA2,SPEN,CYP1B1,SPARC,CCND1,STC1,NFIX,CXCL1,LPAR1,PAPPA
Coexpression	M2779	Genes up-regulated in DAOY cells (medulloblastoma) upon knockdown of BMI1 and PCGF2 [Gene ID=648, 7703] genes by RNAi.	MSigDB C6: Oncogenic Signatures (v5.1)	8.712e-10	8.409e-06	6.781e-08	6.613e-07	14	145	CPA4,F3,KMT2A,ABLIM3,IL7R,CCND1,ITGA5,GFPT2,CRISPLD2,ADAM12,CXCL1,TGFB2,PAPPA,HAS2
Coexpression	M13251	Genes down-regulated in primary fibroblast cell culture after infection with HCMV (AD169 strain) at 14 h time point that were not down-regulated at the previous time point, 12 h.	MSigDB C2: CGP Curated Gene Sets (v5.1)	1.001e-09	9.66e-06	7.728e-08	7.536e-07	19	297	CENPE,CHML,S100A3,PLEC,ABCC1,WNT5A,HIPK2,DKK1,SLC16A2,CYP1B1,AXL,IRS1,ZFP36L1,NOTCH2,PAPSS2,LPAR1,THBS1,SERPINE1,HAS2
Coexpression	16651414-Supp2	Human Breast_Bertucci06_2537genes	GeneSigDB	1.099e-09	1.06e-05	8.415e-08	8.207e-07	47	1624	CENPF,MAPT,ACTN1,FTLP3,ERGIC2,PLAC8,HEG1,FBN1,MYL9,MKI67,ANTXR1,FBXO32,FOXM1,VIM,FNDC3B,FLNA,COL8A1,SEMA3C,COL12A1,FN1,CCDC80,ABLIM3,ZFP36,AREG,PPP1R3C,CYR61,SRGN,SLC22A5,CTGF,IL7R,MYBL2,NCOA6,MYADM,SPARC,AXL,SRM,IRS1,CCND1,DCN,ASAP1,IFI44L,FERMT2,PRRC2A,CRISPLD2,ADAM12,THBS1,FSTL1
Coexpression	18535662-TableS2a	Mouse Lymphoma_Wu08_1777genes	GeneSigDB	1.422e-09	1.372e-05	1.08e-07	1.054e-06	33	894	STX2,ERGIC2,RRBP1,F3,SVEP1,SERPINE2,NDRG1,MME,CREB3L2,COL8A1,SEMA3C,MAGED1,FN1,ANXA6,CCDC80,ARF4,PACS1,LIMCH1,SPARC,IRS1,ITGA1,SEC24D,FERMT2,CRISPLD2,KDELR2,NPR3,TMEM45A,PLBD2,LPAR1,THBS1,P4HA1,SERPINE1,CDH2
Coexpression	12036939-Table3	Human StemCell_Meijden02_222genes	GeneSigDB	1.666e-09	1.608e-05	1.256e-07	1.225e-06	16	209	ACTN1,F3,NDRG1,MYL9,PLEC,FOXM1,FLNA,ZFP36,SRGN,CCND1,ITGA5,NFIC,FERMT2,GOLGA4,TGM2,HAS2
Coexpression	16207250-TableS2	Human Lung_Ichikawa05_425genes	GeneSigDB	1.786e-09	1.724e-05	1.336e-07	1.303e-06	16	210	HIF1A,ACTN1,RRBP1,S100A3,FN1,ZFP36,AREG,DKK1,CYP1B1,IRS1,STC1,POM121,NFIX,GFPT2,TLN1,SERPINE1
Coexpression	M15484	Genes changed in HMLE cells (mmortalized nontransformed mammary epithelium) after RNAi knockdown of both CDH1 and CTNNB1 [GeneID=999;1499], compared to the knockdown of CDH1 alone.	MSigDB C2: CGP Curated Gene Sets (v5.1)	1.968e-09	1.899e-05	1.461e-07	1.425e-06	11	83	MAP1B,FBN1,NDRG1,MYL9,SEMA3C,AOX1,IGFBP3,FERMT2,KDELR3,CXCL1,SERPINE1
Coexpression	M10237	Genes up-regulated in anaplastic thyroid carcinoma (ATC) compared to normal thyroid tissue.	MSigDB C2: CGP Curated Gene Sets (v5.1)	2.137e-09	2.063e-05	1.575e-07	1.536e-06	29	719	CENPE,CENPF,CHML,TXNRD1,MME,FBXO32,PLEC,FOXM1,FLNA,SEMA3C,FN1,TTPAL,KIF20B,AREG,ESF1,SRGN,ANKRD1,ATP2B1,TM9SF4,GFPT1,ASAP1,CALU,ROR1,L1CAM,CXCL1,TGFB1,TGM2,EFNA5,CDH2
Coexpression	M12144	Genes down-regulated in primary fibroblast cell culture after infection with HCMV (AD169 strain) at 48 h time point that were not down-regulated at the previous time point, 24 h.	MSigDB C2: CGP Curated Gene Sets (v5.1)	2.18e-09	2.104e-05	1.594e-07	1.555e-06	24	502	MAP1B,MAP2,CHML,SVEP1,HEG1,EFEMP1,MYL9,FLNA,FN1,EP400,AOX1,ZFP36,IGFBP3,ZFHX3,SERPINB7,CCND1,SEC16A,MGRN1,GLIPR1,TGFBI,LOXL2,ROS1,HAS2,PRAF2
Coexpression	M2448	Genes upregulated in KRAS [GeneID=3845] knockdown vs control in a human cell line.	MSigDB C2: CGP Curated Gene Sets (v5.1)	2.242e-09	2.164e-05	1.627e-07	1.587e-06	11	84	SERPINE2,MYL9,IGFBP3,SLC22A5,GADD45B,SPARC,FERMT2,GLIPR1,TGFB2,TGFBI,SERPINE1
Coexpression	M1351	Genes down-regulated in the urogenital sinus (UGS) of day E16 females exposed to the androgen dihydrotestosterone [PubChem=10635] for 48 h.	MSigDB C2: CGP Curated Gene Sets (v5.1)	2.813e-09	2.716e-05	2.027e-07	1.976e-06	22	428	HIF1A,PRR5L,CENPE,NDRG1,ANTXR1,SIPA1L2,ALDOC,COL8A1,ANPEP,CCDC80,XIST,SLC1A1,ATP2B1,ZFP36L1,NFIC,NFIX,TGFBI,THBS1,SH3PXD2B,PAPPA,UBASH3B,CDH2
Coexpression	M10952	Genes up-regulated in the atria of healthy hearts, compared to venticles.	MSigDB C2: CGP Curated Gene Sets (v5.1)	2.934e-09	2.832e-05	2.091e-07	2.039e-06	17	249	MAP1B,SYNPO,ACTN1,HEG1,EFEMP1,NDRG1,CREB3L2,VIM,MAGED1,HYOU1,CTGF,FAM114A1,QSOX1,KDELR2,TGFB1,PAM,PRAF2
Coexpression	M8702	Genes down-regulated in NHEK cells (normal keratinocytes) by UV-B irradiation.	MSigDB C2: CGP Curated Gene Sets (v5.1)	2.946e-09	2.843e-05	2.091e-07	2.039e-06	19	317	CENPF,FAT1,HEG1,MKI67,CREB3L2,FOXO1,CREBBP,PPP1R3C,DKK1,SPEN,ATP2B1,PPRC1,NPIPB3,IRS1,ZCCHC14,PRRC2C,IFI44L,FERMT2,EFNB2
Coexpression	M2502	Genes whose expression changes in Calu-6 cells (lung cancer) by TNF [GeneID=7124] were blocked partially by p38 inhibitor LY479754.	MSigDB C2: CGP Curated Gene Sets (v5.1)	3.176e-09	3.066e-05	2.238e-07	2.182e-06	14	160	PLAC8,TNS3,FOXO1,FNDC3B,SEMA3C,DKK1,IRS1,GLIPR1,CXCL1,TGFB2,THBS1,EFNB2,SERPINE1,HAS2
Coexpression	16849537-SuppTable3	Human StemCell_Davicioni06_389genes	GeneSigDB	3.267e-09	3.153e-05	2.285e-07	2.228e-06	19	319	HEG1,SERPINE2,FBN2,NDRG1,UGP2,PLCB4,MME,TNS3,FOXO1,IGFBP3,DKK1,CYR61,PRKCA,TRAM2,PEA15,MYH9,NRCAM,THBS1,LOXL2
Coexpression	20521089-SuppTable1a	Human Breast_Blick10_69genes_EMT_up	GeneSigDB	3.297e-09	3.182e-05	2.289e-07	2.233e-06	10	67	VIM,FN1,CYR61,CTGF,SPARC,DCN,NOTCH2,TGFB1,TGFB2,CDH2
Coexpression	18631401-TableS3	Human Breast_Yau08_1518genes_OxidativeStress	GeneSigDB	3.333e-09	3.217e-05	2.298e-07	2.241e-06	37	1129	MAP1B,MAP2,CENPE,CENPF,F3,TMEM2,TXNRD1,SERPINE2,EFEMP1,NDRG1,MKI67,PLCB4,FOXO1,VIM,ABCC1,WNT5A,ZFP36,PPP1R3C,SLC6A6,ELL2,STS,IGFBP3,CYR61,SMPD1,CTGF,GADD45B,CYP1B1,PPRC1,NRP1,ZFP36L1,MAFB,GFPT2,TGFBI,THBS1,EFNB2,EPHA2,SERPINE1
Coexpression	M9639	Genes up-regulated in MDA-MB-231 cells (breast cancer) after knockdown of SATB1 [GeneID=6304] by RNAi.	MSigDB C2: CGP Curated Gene Sets (v5.1)	3.615e-09	3.489e-05	2.475e-07	2.413e-06	21	395	STX2,CHML,EFEMP1,FN1,EP400,AREG,SMARCA1,PRKCA,CTGF,LIMCH1,IL7R,CYP1B1,STC1,NRP1,ZFP36L1,CXCL1,TGFB1,TGFB2,TGFBI,SERPINE1,CDH2
Coexpression	M2488	Genes down-regulated in HeLa cells (cervical carcinoma) upon knockdown of PHF8 [GeneID=23133] by RNAi.	MSigDB C2: CGP Curated Gene Sets (v5.1)	3.736e-09	3.606e-05	2.539e-07	2.476e-06	30	784	SYNPO,TMEM2,EHD2,S100A3,HEG1,FBN1,PLCB4,PLEC,BICC1,FN1,AOX1,ARF4,SLC6A6,ELL2,DKK1,PRKCA,LY6K,TRAM2,PEA15,SPARC,AXL,RAB8B,GBE1,GFPT1,NF2,MAFB,MGRN1,KRT34,ROR1,FSTL1
Coexpression	M8124	Genes up-regulated in basal subtype of breast cancer samles.	MSigDB C2: CGP Curated Gene Sets (v5.1)	3.883e-09	3.748e-05	2.621e-07	2.556e-06	27	647	MAP2,CENPE,CENPF,ACTN1,CHML,FAT1,NDRG1,MKI67,PLCB4,PLOD2,FOXM1,FNDC3B,FLNA,ANGPT1,DKK1,PRKCA,CTGF,MYBL2,NFIX,CA9,NPR3,TMEM45A,CALU,L1CAM,CXCL1,ANGPTL4,CDH2
Coexpression	17575140-Table1	Human Prostate_Verona07_41genes	GeneSigDB	4.671e-09	4.509e-05	3.131e-07	3.053e-06	8	36	SERPINE2,PLOD2,FN1,AREG,CTGF,ADAM12,SERPINE1,CDH2
Coexpression	M2855	Genes up-regulated in NOMO-1 cells (AML) after knockdown of STK33 [Gene ID=65975] by RNAi.	MSigDB C6: Oncogenic Signatures (v5.1)	4.75e-09	4.584e-05	3.162e-07	3.083e-06	18	291	FBXO32,SIPA1L2,WNT5A,ZFP36,LY6K,IL7R,FAM114A1,RAB8B,IRS1,GFPT1,STC1,NRP1,ZCCHC14,ZFP36L1,GLIPR1,KDELR3,CXCL1,EFNB2
Coexpression	20460173-ImmPortCD40LandAnti-IgMvsControl	Human Immune_Kong10_2491genes_ImmPort_CD40LandAnti-IgMvsControl	GeneSigDB	4.877e-09	4.708e-05	3.224e-07	3.145e-06	45	1586	ATXN2L,FAT1,FBN1,ATXN2,UGP2,PLEC,FOXM1,FOXO1,FLNA,MAGED1,ANXA6,ABLIM3,SLC1A1,ZFP36,ELL2,STS,SRGN,SMARCA1,PRKCA,ZFHX3,FTL,SMPD1,TRAM2,ATP2B1,PEA15,IL7R,MYBL2,SERPINB7,GADD45B,MLEC,IRS1,CCND1,GFPT1,ZCCHC14,BNIP3,STXBP1,ZFP36L1,FERMT2,PRRC2A,UBR4,TGFB1,LOXL2,PAM,HAS2,CDH2
Coexpression	17170073-TableS3	Mouse StemCell_zurNieden07_81genes	GeneSigDB	5.123e-09	4.945e-05	3.364e-07	3.28e-06	10	70	HIF1A,F3,PLOD1,WNT5A,IGFBP3,CYR61,SRGN,CTGF,FSTL1,SERPINE1
Coexpression	18435859-Table2	Mouse Breast_Piechocki08_73genes	GeneSigDB	5.259e-09	5.076e-05	3.43e-07	3.345e-06	9	52	FBN1,VIM,WNT5A,CTGF,SPARC,ITGA5,ADAM12,TGFBI,HAS2
Coexpression	M4065	Down-regulated at 24 h following infection of primary human foreskin fibroblasts with CMV	MSigDB C2: CGP Curated Gene Sets (v5.1)	5.337e-09	5.151e-05	3.457e-07	3.372e-06	11	91	EFEMP1,FLNA,ANPEP,IGFBP3,FTL,TRAM2,CYP1B1,CCND1,NFIC,THBS1,SERPINE1
Coexpression	15845616-SuppTable1	Mouse Uterine_Jeong05_296genes	GeneSigDB	5.492e-09	5.301e-05	3.534e-07	3.446e-06	16	227	HIF1A,SERPINE2,NDRG1,MKI67,ALDOC,ANPEP,WNT5A,SLC1A1,AREG,LIMCH1,CCND1,NF2,NPR3,TGFBI,EFNB2,CDH2
Coexpression	M2133	Genes up-regulated by hypoxia in TRAMP-C cells (prostatic cancer).	MSigDB C2: CGP Curated Gene Sets (v5.1)	5.687e-09	5.489e-05	3.635e-07	3.545e-06	13	140	NDRG1,ALDOC,PLOD1,PLOD2,COL12A1,PPP1R3C,IGFBP3,GBE1,STC1,BNIP3,CA9,KDELR3,P4HA1
Coexpression	17699775-SuppTable2	Human Lung_Johnson07_571genes	GeneSigDB	6.123e-09	5.91e-05	3.888e-07	3.792e-06	21	407	VGLL3,MCAM,ERGIC2,TMEM2,SERPINE2,FBN1,NDRG1,COL12A1,FN1,ANPEP,AOX1,SLC1A1,CYR61,SLC16A2,SEC24A,STC1,GLIPR1,L1CAM,FSTL1,LOXL2,TLN1
Coexpression	M2140	Genes down-regulated in SKOV3ip1 cells (ovarian cancer) upon knockdown of EZH2 [GeneID=2146] by RNAi.	MSigDB C2: CGP Curated Gene Sets (v5.1)	6.392e-09	6.169e-05	4.032e-07	3.932e-06	21	408	HEG1,FBN2,ANTXR1,SEMA3C,MAGED1,XIST,ELL2,IGFBP3,DKK1,CTGF,LIMCH1,ATP2B1,RAPH1,AXL,SEC24A,GFPT1,SEC24D,PAPSS2,THBS1,FSTL1,CCBE1
Coexpression	18381423-SuppTable1b	Human StemCell_Riggi08_129genes	GeneSigDB	6.742e-09	6.508e-05	4.211e-07	4.106e-06	11	93	ANTXR1,PLCB4,FBXO32,COL12A1,ELL2,IL7R,MAFB,IFI44L,CXCL1,TGFB2,TGM2
Coexpression	M1317	Genes up-regulated in SEND cells (skin endothelium) at hypoxia after knockdown of ELK3 [GeneID=2004] and HIF1A [GeneID=3091] by RNAi.	MSigDB C2: CGP Curated Gene Sets (v5.1)	6.762e-09	6.527e-05	4.211e-07	4.106e-06	13	142	NDRG1,MAGED1,ZFP36,CYR61,SRGN,ANKRD1,CTGF,PPRC1,GBE1,BNIP3,CXCL1,P4HA1,ANGPTL4
Coexpression	GSE21546_UNSTIM_VS_ANTI_CD3_STIM_DP_THYMOCYTES_UP	Genes up-regulated in double positive thymocytes: untreated versus stimulated by anti-CD3.	MSigDB C7: Immunologic Signatures (v5.1)	7.198e-09	6.947e-05	4.425e-07	4.315e-06	15	200	CPA4,MAP2,TMEM2,HIST1H4H,FN1,HIPK2,CYR61,CTGF,MYADM,FAM114A1,SPARC,LPAR1,THBS1,FSTL1,SERPINE1
Coexpression	M6480	Genes up-regulated in monocyte-derived dendritic cells: untreated versus LPS (3h).	MSigDB C7: Immunologic Signatures (v5.1)	7.198e-09	6.947e-05	4.425e-07	4.315e-06	15	200	SYNPO,FBN1,BICC1,WNT5A,POLR2A,MLXIP,IGFBP3,CYR61,CTGF,CYP1B1,NPR3,FSTL1,ANGPTL4,SERPINE1,HAS2
Coexpression	M6659	Genes up-regulated in monocyte-derived dendritic cells (MDDC) after stimulation with galecin-1 (lectin, LGALS1) [GeneID=3956] compared to that with bacterial lipopolysaccharide (LPS).	MSigDB C2: CGP Curated Gene Sets (v5.1)	7.476e-09	7.216e-05	4.567e-07	4.454e-06	25	578	ACTN1,F3,TXNRD1,NDRG1,ABCC1,FN1,WNT5A,HIPK2,MOB3A,SLC6A6,PRKCA,PEA15,IL7R,MYH9,ASAP1,NRP1,NQO1,TOMM34,GLIPR1,UBR4,ADAM12,CXCL1,LPAR1,NCS1,TGM2
Coexpression	M1496	Genes up-regulated in normal fibroblasts under hypoxia conditions.	MSigDB C2: CGP Curated Gene Sets (v5.1)	7.598e-09	7.334e-05	4.613e-07	4.498e-06	7	25	F3,ALDOC,IGFBP3,BNIP3,GYS1,ANGPTL4,SERPINE1
Coexpression	15705901-Table1	Human Brain_Blum05_23genes	GeneSigDB	7.979e-09	7.702e-05	4.813e-07	4.694e-06	6	15	PLOD2,STC1,BNIP3,CA9,TGM2,P4HA1
Coexpression	M1542	Genes up-regulated in embryonic stem cells from TCEB3 [GeneID=6924] knockout mice.	MSigDB C2: CGP Curated Gene Sets (v5.1)	1.012e-08	9.77e-05	6.068e-07	5.918e-06	14	175	RRBP1,F3,PLOD1,PLOD2,FNDC3B,ARF4,CYR61,SRGN,ZFHX3,SPARC,KDELR2,KDELR3,CALU,P4HA1
[truncated: 2,197 more rows]

## Sheet: Suppl Table S V
Supplementary Table S V. Ontology Enrichment of the genes downregulated in MCF10A-ERAS cells using ToppGene. Only functions which include at least three genes and with a FDR (B&H)< 0.01 are shown.
[truncated: 1,664 more rows]

[truncated: 4 more sheets: Suppl Table S VI, Suppl Table S VII, Suppl Table VIII, Suppl Table IX]
